# Supplementary material for: Bio-inspired vertebral design for scalable and flexible perovskite solar cells
Source: Nat Commun. 2020 Jun 15;11:3016. doi: 10.1038/s41467-020-16831-3 (PMC7295992; doi:10.1038/s41467-020-16831-3)
Supplement: Supplementary file 11 — Source Data [file 41467_2020_16831_MOESM11_ESM.zip]

Archive with 46 entries (46 files):
- source data/Figure.2.xlsx
- source data/Figure.3.xlsx
- source data/Figure.4.xlsx
- source data/Supplementary Fig.10.xlsx
- source data/Supplementary Fig.11.xlsx
- source data/Supplementary Fig.12.xlsx
- source data/Supplementary Fig.13.xlsx
- source data/Supplementary Fig.14.xlsx
- source data/Supplementary Fig.15.xlsx
- source data/Supplementary FIg.16.xlsx
- source data/Supplementary Fig.17.xlsx
- source data/Supplementary Fig.18.xlsx
- source data/Supplementary Fig.19.xlsx
- source data/Supplementary Fig.20.xlsx
- source data/Supplementary Fig.22.xlsx
- source data/Supplementary Fig.23.xlsx
- source data/Supplementary Fig.25.xlsx
- source data/Supplementary Fig.27.xlsx
- source data/Supplementary Fig.28.xlsx
- source data/Supplementary Fig.29.xlsx
- source data/Supplementary Fig.3.xlsx
- source data/Supplementary Fig.31.xlsx
- source data/Supplementary Fig.32.xlsx
- source data/Supplementary Fig.33.xlsx
- source data/Supplementary Fig.34.xlsx
- source data/Supplementary Fig.35.xlsx
- source data/Supplementary Fig.38.xlsx
- source data/Supplementary Fig.41.xlsx
- source data/Supplementary Fig.5.xlsx
- source data/Supplementary Fig.9.xlsx
- source data/Supplementary Note 1.xlsx
- source data/Supplementary Note 2.xlsx
- source data/Supplementary Tab.1.xlsx
- source data/Supplementary Tab.10.xlsx
- source data/Supplementary Tab.11.xlsx
- source data/Supplementary Tab.12.xlsx
- source data/Supplementary Tab.13.xlsx
- source data/Supplementary Tab.2.xlsx
- source data/Supplementary Tab.3.xlsx
- source data/Supplementary Tab.4.xlsx
- source data/Supplementary Tab.5.xlsx
- source data/Supplementary Tab.6.xlsx
- source data/Supplementary Tab.7.xlsx
- source data/Supplementary Tab.8.xlsx
- source data/Supplementary Tab.9.xlsx
- source data/Table.1.xlsx
