# Supplementary material for: Bio-inspired vertebral design for scalable and flexible perovskite solar cells
Source: Nat Commun. 2020 Jun 15;11:3016. doi: 10.1038/s41467-020-16831-3 (PMC7295992; doi:10.1038/s41467-020-16831-3)
Supplement: Supplementary file 11 — Source Data [file 41467_2020_16831_MOESM11_ESM.zip › source data/Figure.2.xlsx]

## Sheet: Figure.2c
Figure 2c
	Fitting time	solute concentration	Fitting time	solute concentration
	0.01	0.06839	0.01	0.03175
	0.02	0.0893	0.02	0.05556
	0.03	0.11287	0.03	0.07679
	0.04	0.13986	0.04	0.10275
	0.05	0.16286	0.05	0.12891
	0.06	0.19156	0.06	0.15401
	0.07	0.22196	0.07	0.17139
	0.08	0.24534	0.08	0.19391
	0.09	0.26986	0.09	0.21965
	0.1	0.29381	0.1	0.24131
	0.11	0.31681	0.11	0.25912
	0.12	0.34379	0.12	0.27756
	0.13	0.36432	0.13	0.30266
	0.14	0.38694	0.14	0.32625
	0.15	0.41298	0.15	0.34749
	0.16	0.43826	0.16	0.37023
	0.17	0.46354	0.17	0.39146
	0.18	0.48578	0.18	0.41313
	0.19	0.50593	0.19	0.42814
	0.2	0.53159	0.2	0.44938
	0.21	0.55459	0.21	0.47447
	0.22	0.57094	0.22	0.49421
	0.23	0.58881	0.23	0.50922
	0.24	0.60858	0.24	0.53046
	0.25	0.62816	0.25	0.55212
	0.26	0.64565	0.26	0.56993
	0.27	0.66371	0.27	0.58344
	0.28	0.6812	0.28	0.5961
	0.29	0.69204	0.29	0.61583
	0.3	0.69833	0.3	0.63707
	0.31	0.70176	0.31	0.65101
	0.32	0.70615	0.32	0.66259
	0.33	0.70864	0.33	0.67675
	0.34	0.70865	0.34	0.68876
	0.35	0.70525	0.35	0.69991
	0.36	0.70109	0.36	0.70892
	0.37	0.69161	0.37	0.71665
	0.38	0.6789	0.38	0.72115
	0.39	0.66183	0.39	0.72394
	0.4	0.63867	0.4	0.72394
	0.41	0.614	0.41	0.72008
	0.42	0.59255	0.42	0.71278
	0.43	0.56959	0.43	0.70506
	0.44	0.5375	0.44	0.69541
	0.45	0.51834	0.45	0.67997
	0.46	0.49955	0.46	0.66452
	0.47	0.48077	0.47	0.64822
	0.48	0.46711	0.48	0.62698
	0.49	0.45345	0.49	0.60575
	0.5	0.4415	0.5	0.58537
	0.51	0.43202	0.51	0.56178
	0.52	0.42311	0.52	0.54011
	0.53	0.41724	0.53	0.5266
	0.54	0.40985	0.54	0.50922
	0.55	0.40303	0.55	0.48692
	0.56	0.39792	0.56	0.47147
	0.57	0.39281	0.57	0.45946
	0.58	0.38827	0.58	0.44788
	0.59	0.38486	0.59	0.44058
	0.6	0.38146	0.6	0.43436
	0.61	0.37844	0.61	0.429
	0.62	0.3758	0.62	0.42278
	0.63	0.37335	0.63	0.41699
	0.64	0.3707	0.64	0.41163
	0.65	0.36863	0.65	0.40734
	0.66	0.36523	0.66	0.40154
	0.67	0.3605	0.67	0.39683
	0.68	0.35767	0.68	0.39275
	0.69	0.35541	0.69	0.38996
	0.7	0.352	0.7	0.38803
	0.71	0.3486	0.71	0.38503
	0.72	0.34691	0.72	0.38224
	0.73	0.34522	0.73	0.37881
	0.74	0.34315	0.74	0.37688
	0.75	0.34069	0.75	0.37645
	0.76	0.33843	0.76	0.37452
	0.77	0.33541	0.77	0.37259
	0.78	0.3322	0.78	0.3698
	0.79	0.32994	0.79	0.3668
	0.8	0.32653	0.8	0.36336
	0.81	0.32408	0.81	0.361
	0.82	0.32239	0.82	0.35907
	0.83	0.32032	0.83	0.35714
	0.84	0.31805	0.84	0.35564
	0.85	0.31598	0.85	0.35328
	0.86	0.31296	0.86	0.35178
	0.87	0.30956	0.87	0.34985
	0.88	0.30711	0.88	0.34663
	0.89	0.30542	0.89	0.34256
	0.9	0.30277	0.9	0.3402
	0.91	0.30108	0.91	0.33784
	0.92	0.29939	0.92	0.33634
	0.93	0.2977	0.93	0.33441
	0.94	0.296	0.94	0.33248
	0.95	0.29431	0.95	0.33097
	0.96	0.29262	0.96	0.32904
	0.97	0.29093	0.97	0.32668
	0.98	0.28923	0.98	0.32475
	0.99	0.28754	0.99	0.32282

## Sheet: Figure.2d
Figure 2d
	Wavelength (nm)	Absorbance (a.u.)	Wavelength (nm)	Absorbance (a.u.)
	420	4.6764	420	4.6771
	421	4.6796	421	4.2029
	422	4.6823	422	4.6824
	423	4.6845	423	4.6848
	424	4.6864	424	4.0846
	425	4.6881	425	4.6883
	426	4.6891	426	4.6899
	427	4.6905	427	4.6909
	428	4.6911	428	4.3394
	429	4.6916	429	4.6923
	430	4.0764	430	4.6922
	431	4.6403	431	4.2333
	432	4.691	432	4.6917
	433	4.037	433	4.6907
	434	4.0005	434	4.2915
	435	4.3115	435	4.6368
	436	3.9452	436	4.6861
	437	4.3309	437	4.1104
	438	4.1211	438	4.6821
	439	3.856	439	4.6784
	440	3.7636	440	3.934
	441	4.2708	441	4.6702
	442	4.2242	442	4.6652
	443	4.1462	443	3.8552
	444	4.0359	444	4.2342
	445	4.2254	445	4.6459
	446	3.96	446	3.6659
	447	4.0124	447	4.6292
	448	4.6188	448	4.2682
	449	4.6096	449	3.8704
	450	4.0267	450	4.4257
	451	3.4625	451	4.2199
	452	3.7801	452	3.5941
	453	3.5913	453	3.5197
	454	3.6088	454	4.3401
	455	4.3464	455	3.5791
	456	3.6776	456	3.8262
	457	3.7196	457	4.1184
	458	3.668	458	4.368
	459	3.6637	459	3.5963
	460	3.5584	460	4.3814
	461	3.4188	461	3.6364
	462	3.6922	462	3.7386
	463	3.4733	463	3.9194
	464	3.7369	464	3.714
	465	3.5702	465	3.8335
	466	3.5512	466	3.9733
	467	3.4872	467	4.4175
	468	3.6428	468	3.6173
	469	3.6384	469	3.9874
	470	3.6433	470	3.8565
	471	3.4455	471	3.5595
	472	3.4786	472	3.8506
	473	3.3726	473	3.8276
	474	3.3853	474	3.8729
	475	3.5212	475	3.9733
	476	3.5865	476	3.5513
	477	3.3656	477	3.7597
	478	3.4564	478	4.0642
	479	3.4047	479	3.7888
	480	3.3152	480	3.6731
	481	3.3217	481	3.9954
	482	3.2081	482	3.7877
	483	3.2683	483	4.4278
	484	3.198	484	4.1068
	485	3.4018	485	3.9904
	486	3.2215	486	3.8732
	487	3.2517	487	3.9328
	488	3.2461	488	3.819
	489	3.2281	489	4.1004
	490	3.0699	490	3.5857
	491	3.0706	491	3.9615
	492	3.148	492	3.7125
	493	3.1132	493	3.6585
	494	3.0144	494	3.3722
	495	3.061	495	3.5178
	496	2.9844	496	3.867
	497	2.9703	497	3.4723
	498	2.9939	498	3.4296
	499	2.9027	499	3.5942
	500	2.8726	500	3.6952
	501	2.8694	501	3.4944
	502	2.8581	502	3.4167
	503	2.8109	503	3.6187
	504	2.8303	504	3.4306
	505	2.7613	505	3.451
	506	2.7325	506	3.4542
	507	2.7134	507	3.5598
	508	2.7125	508	3.3956
	509	2.6966	509	3.3292
	510	2.6827	510	3.2989
	511	2.6257	511	3.3075
	512	2.5987	512	3.3026
	513	2.5533	513	3.4422
	514	2.5573	514	3.2511
	515	2.5134	515	3.2889
	516	2.4982	516	3.2497
	517	2.4747	517	3.3233
	518	2.437	518	3.2257
	519	2.4258	519	3.1511
	520	2.3965	520	3.1334
	521	2.3788	521	3.19
	522	2.3674	522	3.1022
	523	2.3157	523	2.8594
	524	2.3052	524	2.8742
	525	2.2702	525	2.8824
	526	2.2461	526	2.8559
	527	2.2401	527	2.9134
	528	2.2021	528	2.7821
	529	2.2004	529	2.8173
	530	2.17	530	2.793
	531	2.1463	531	2.7887
	532	2.1347	532	2.7956
	533	2.0884	533	2.7982
	534	2.0932	534	2.7292
	535	2.0622	535	2.7059
	536	2.0401	536	2.6797
	537	2.016	537	2.6639
	538	2.001	538	2.5888
	539	1.9831	539	2.5857
	540	1.9596	540	2.6043
	541	1.9401	541	2.6068
	542	1.917	542	2.5367
	543	1.9001	543	2.5138
	544	1.8935	544	2.5392
	545	1.8652	545	2.4804
	546	1.851	546	2.4608
	547	1.8332	547	2.4034
	548	1.8102	548	2.4426
	549	1.7904	549	2.4038
	550	1.7773	550	2.4038
	551	1.7579	551	2.3634
	552	1.7431	552	2.3437
	553	1.7276	553	2.3447
	554	1.7127	554	2.3037
	555	1.6964	555	2.291
	556	1.6833	556	2.2715
	557	1.6648	557	2.2438
	558	1.647	558	2.24
	559	1.634	559	2.2175
	560	1.6188	560	2.1983
	561	1.6061	561	2.1835
	562	1.5898	562	2.1605
	563	1.5752	563	2.1495
	564	1.5613	564	2.1311
	565	1.5503	565	2.1104
	566	1.5375	566	2.0887
	567	1.5219	567	2.0691
	568	1.5092	568	2.0518
	569	1.4956	569	2.0436
	570	1.4824	570	2.0225
	571	1.4723	571	2.0073
	572	1.4544	572	1.9843
	573	1.4447	573	1.9717
	574	1.4318	574	1.9476
	575	1.4185	575	1.9358
	576	1.4068	576	1.924
	577	1.3984	577	1.913
	578	1.3857	578	1.894
	579	1.3724	579	1.8721
	580	1.3622	580	1.8601
	581	1.3501	581	1.8515
	582	1.3414	582	1.8329
	583	1.3303	583	1.8253
	584	1.3189	584	1.8112
	585	1.3122	585	1.7968
	586	1.2958	586	1.7797
	587	1.2859	587	1.7647
	588	1.2768	588	1.7507
	589	1.2672	589	1.7408
	590	1.2583	590	1.7315
	591	1.2477	591	1.718
	592	1.2398	592	1.7118
	593	1.2311	593	1.6982
	594	1.2228	594	1.6874
	595	1.215	595	1.6768
	596	1.2064	596	1.6674
	597	1.1963	597	1.6567
	598	1.1871	598	1.6471
	599	1.1792	599	1.637
	600	1.1716	600	1.628
	601	1.1643	601	1.6176
	602	1.1571	602	1.6087
	603	1.1482	603	1.6006
	604	1.1391	604	1.5888
	605	1.1321	605	1.5819
	606	1.1247	606	1.5699
	607	1.116	607	1.5626
	608	1.1082	608	1.5524
	609	1.1001	609	1.544
	610	1.092	610	1.5325
	611	1.0831	611	1.5218
	612	1.0756	612	1.5085
	613	1.067	613	1.5002
	614	1.0595	614	1.4867
	615	1.0522	615	1.4753
	616	1.0439	616	1.4622
	617	1.0356	617	1.4522
	618	1.0276	618	1.4382
	619	1.0207	619	1.4241
	620	1.0128	620	1.4139
	621	1.0052	621	1.4004
	622	0.9974	622	1.3872
	623	0.9901	623	1.3774
	624	0.9827	624	1.3632
	625	0.9764	625	1.3537
	626	0.9706	626	1.344
	627	0.9644	627	1.3363
	628	0.9568	628	1.3265
	629	0.9511	629	1.3171
	630	0.9452	630	1.3098
	631	0.9389	631	1.302
	632	0.9332	632	1.2937
	633	0.9265	633	1.2868
	634	0.921	634	1.2809
	635	0.9149	635	1.2734
	636	0.9109	636	1.2666
	637	0.9054	637	1.2597
	638	0.8999	638	1.2533
	639	0.8953	639	1.2469
	640	0.8899	640	1.2392
	641	0.8848	641	1.2317
	642	0.8796	642	1.2252
	643	0.8752	643	1.2179
	644	0.8686	644	1.2082
	645	0.8634	645	1.201
	646	0.859	646	1.1914
	647	0.8538	647	1.1837
	648	0.8491	648	1.1753
	649	0.8442	649	1.1673
	650	0.8394	650	1.1589
	651	0.8345	651	1.1503
	652	0.8296	652	1.141
	653	0.8254	653	1.1336
	654	0.8212	654	1.1249
	655	0.8169	655	1.1176
	656	0.8122	656	1.1096
	657	0.808	657	1.1016
	658	0.8035	658	1.0949
	659	0.7994	659	1.088
	660	0.7961	660	1.0829
	661	0.7928	661	1.0766
	662	0.7889	662	1.071
	663	0.7853	663	1.0641
	664	0.7812	664	1.0586
	665	0.7776	665	1.0533
	666	0.7739	666	1.0477
	667	0.7705	667	1.0419
	668	0.7675	668	1.0366
	669	0.7641	669	1.031
	670	0.7601	670	1.0259
	671	0.7571	671	1.0193
	672	0.754	672	1.0133
	673	0.7508	673	1.0086
	674	0.7475	674	1.0028
	675	0.7436	675	0.9975
	676	0.741	676	0.9921
	677	0.7378	677	0.9858
	678	0.7359	678	0.9815
	679	0.7327	679	0.9757
	680	0.729	680	0.969
	681	0.7259	681	0.9648
	682	0.7232	682	0.9593
	683	0.7203	683	0.9553
	684	0.717	684	0.9493
	685	0.7155	685	0.9445
	686	0.7123	686	0.9399
	687	0.7092	687	0.9354
	688	0.7071	688	0.9316
	689	0.704	689	0.9273
	690	0.7009	690	0.9225
	691	0.6981	691	0.9181
	692	0.6956	692	0.9135
	693	0.6937	693	0.9086
	694	0.6911	694	0.9038
	695	0.6885	695	0.8996
	696	0.6863	696	0.8958
	697	0.6837	697	0.8909
	698	0.6814	698	0.887
	699	0.6792	699	0.8835
	700	0.6764	700	0.8789
	701	0.6746	701	0.875
	702	0.6731	702	0.8709
	703	0.6703	703	0.8674
	704	0.6679	704	0.8629
	705	0.6655	705	0.859
	706	0.6633	706	0.8552
	707	0.6612	707	0.8518
	708	0.659	708	0.849
	709	0.6564	709	0.8452
	710	0.6552	710	0.8408
	711	0.6526	711	0.8379
	712	0.651	712	0.8345
	713	0.649	713	0.8308
	714	0.6471	714	0.8278
	715	0.6454	715	0.825
	716	0.6429	716	0.8208
	717	0.6408	717	0.8171
	718	0.6388	718	0.8135
	719	0.6376	719	0.8102
	720	0.6357	720	0.8068
	721	0.6337	721	0.8036
	722	0.6315	722	0.8008
	723	0.6297	723	0.7974
	724	0.6278	724	0.7938
	725	0.6261	725	0.7908
	726	0.6244	726	0.7873
	727	0.6231	727	0.7839
	728	0.6208	728	0.7809
	729	0.6189	729	0.7771
	730	0.6166	730	0.7745
	731	0.6151	731	0.7713
	732	0.6131	732	0.7674
	733	0.6112	733	0.7646
	734	0.6088	734	0.761
	735	0.6068	735	0.7585
	736	0.6044	736	0.7551
	737	0.6024	737	0.7516
	738	0.5998	738	0.7473
	739	0.5969	739	0.7435
	740	0.5944	740	0.7397
	741	0.5905	741	0.7353
	742	0.5875	742	0.7307
	743	0.5841	743	0.7255
	744	0.5801	744	0.7212
	745	0.5758	745	0.7158
	746	0.5713	746	0.7103
	747	0.5663	747	0.7047
	748	0.5611	748	0.6982
	749	0.5544	749	0.6916
	750	0.5478	750	0.6842
	751	0.5413	751	0.6768
	752	0.5336	752	0.668
	753	0.5257	753	0.6597
	754	0.5167	754	0.6496
	755	0.5071	755	0.6396
	756	0.4972	756	0.6291
	757	0.4873	757	0.6172
	758	0.4767	758	0.6055
	759	0.4657	759	0.594
	760	0.4536	760	0.5817
	761	0.4413	761	0.568
	762	0.43	762	0.5552
	763	0.4176	763	0.5436
	764	0.4069	764	0.5278
	765	0.3913	765	0.5135
	766	0.3793	766	0.5002
	767	0.3682	767	0.4875
	768	0.3571	768	0.4754
	769	0.3466	769	0.4635
	770	0.3358	770	0.4522
	771	0.326	771	0.4408
	772	0.3168	772	0.4307
	773	0.3078	773	0.4216
	774	0.2996	774	0.4128
	775	0.2912	775	0.4039
	776	0.2832	776	0.3959
	777	0.2759	777	0.389
	778	0.2694	778	0.3826
	779	0.2638	779	0.376
	780	0.2581	780	0.3709
	781	0.2527	781	0.3655
	782	0.2482	782	0.3606
	783	0.2437	783	0.356
	784	0.2397	784	0.3531
	785	0.2357	785	0.3496
	786	0.2329	786	0.3466
	787	0.2293	787	0.3433
	788	0.2263	788	0.3411
	789	0.2229	789	0.338
	790	0.2201	790	0.3368
	791	0.2175	791	0.3349
	792	0.2154	792	0.333
	793	0.2132	793	0.3312
	794	0.2117	794	0.3299
	795	0.2089	795	0.3295
	796	0.2072	796	0.3286
	797	0.2059	797	0.3272
	798	0.2039	798	0.3255
	799	0.202	799	0.3242
	800	0.2005	800	0.3231
	801	0.199	801	0.3229
	802	0.198	802	0.3221
	803	0.1966	803	0.3217
	804	0.1958	804	0.3213
	805	0.1954	805	0.3211
	806	0.1945	806	0.3207
	807	0.1931	807	0.3202
	808	0.1915	808	0.3196
	809	0.1902	809	0.3191
	810	0.189	810	0.3193
	811	0.1882	811	0.3194
	812	0.1874	812	0.3198
	813	0.1869	813	0.3195
	814	0.1859	814	0.3192
	815	0.1852	815	0.3181
	816	0.1841	816	0.3183
	817	0.1837	817	0.3178
	818	0.183	818	0.317
	819	0.1821	819	0.3171
	820	0.1815	820	0.318
	821	0.1807	821	0.3165
	822	0.1799	822	0.3169
	823	0.1796	823	0.3173
	824	0.1788	824	0.3172
	825	0.1785	825	0.3178
	826	0.1781	826	0.3175
	827	0.1777	827	0.3173
	828	0.177	828	0.3169
	829	0.1773	829	0.317
	830	0.1758	830	0.3167
	831	0.1754	831	0.3171
	832	0.1754	832	0.3174
	833	0.1745	833	0.3168
	834	0.1744	834	0.3168
	835	0.1745	835	0.3161
	836	0.1739	836	0.3163
	837	0.1727	837	0.3167
	838	0.1728	838	0.3157
	839	0.1725	839	0.3161
	840	0.1725	840	0.3156
	841	0.1717	841	0.3161
	842	0.171	842	0.3158
	843	0.1712	843	0.3167
	844	0.1706	844	0.3165
	845	0.171	845	0.3167
	846	0.1708	846	0.3166
	847	0.1706	847	0.3163
	848	0.1699	848	0.3154
	849	0.1697	849	0.316
	850	0.1689	850	0.3153

## Sheet: Figure.2e
Figure 2e
	Wavelength (nm)	Intensity (a.u.)	Wavelength (nm)	Intensity (a.u.)	Wavelength (nm)	Intensity (a.u.)	Wavelength (nm)	Intensity (a.u.)
	700	1796390	700	1976030	700	1964570	700	3022420
	701	1884960	701	2073450	701	2091480	701	3217670
	702	2012540	702	2213790	702	2242300	702	3449690
	703	2070250	703	2277280	703	2409880	703	3707500
	704	2185960	704	2404560	704	2585410	704	3977560
	705	2296510	705	2526170	705	2745100	705	4223230
	706	2424730	706	2667210	706	2965710	706	4562630
	707	2545080	707	2799590	707	3176620	707	4887110
	708	2677880	708	2945670	708	3397100	708	5226310
	709	2788340	709	3067180	709	3654160	709	5621790
	710	2951020	710	3246120	710	3915090	710	6023220
	711	3100430	711	3410470	711	4198750	711	6459610
	712	3243360	712	3567690	712	4511070	712	6940110
	713	3407080	713	3747790	713	4866270	713	7486570
	714	3562750	714	3919020	714	5198120	714	7997100
	715	3782580	715	4160830	715	5578630	715	8582510
	716	3937140	716	4330860	716	5959260	716	9168090
	717	4178900	717	4596800	717	6424130	717	9883280
	718	4404930	718	4845420	718	6877730	718	10581100
	719	4658490	719	5124340	719	7442430	719	11449900
	720	4904960	720	5395460	720	7944560	720	12222400
	721	5112730	721	5624010	721	8600630	721	13231700
	722	5522050	722	6074250	722	9208510	722	14166900
	723	5803250	723	6383580	723	9926020	723	15270800
	724	6160770	724	6776850	724	10690200	724	16446500
	725	6434730	725	7078200	725	11546000	725	17763000
	726	6853860	726	7539250	726	12462700	726	19173300
	727	7287110	727	8015820	727	13295800	727	20455100
	728	7731200	728	8504320	728	14424000	728	22190700
	729	8111800	729	8922980	729	15591300	729	23986600
	730	8745380	730	9619920	730	16554000	730	25467700
	731	9234150	731	10157600	731	17829400	731	27429900
	732	9816210	732	10797800	732	19333600	732	29744000
	733	10466400	733	11513000	733	20811900	733	32018300
	734	10947300	734	12042000	734	22396000	734	34455300
	735	11769100	735	12946000	735	24035800	735	36978100
	736	12547100	736	13801800	736	25900000	736	39846200
	737	13388200	737	14727000	737	27841900	737	42833700
	738	13974900	738	15372400	738	29802700	738	45850300
	739	14957900	739	16453700	739	32011700	739	49248700
	740	15822000	740	17404300	740	34386200	740	52901800
	741	16836900	741	18520500	741	36738400	741	56520700
	742	17845300	742	19629800	742	39362900	742	60558300
	743	18874500	743	20762000	743	42171400	743	64879000
	744	19798700	744	21778600	744	44972200	744	69188000
	745	21025300	745	23127900	745	47988700	745	73828700
	746	22205300	746	24425800	746	51075200	746	78577300
	747	23597600	747	25957300	747	54229400	747	83429900
	748	24688700	748	27157600	748	57489300	748	88445100
	749	25989500	749	28588400	749	61024600	749	93884000
	750	27393500	750	30132900	750	64383200	750	99051100
	751	28699400	751	31569400	751	68180200	751	104893000
	752	29876500	752	32864200	752	72179100	752	111045000
	753	31338000	753	34471800	753	75876500	753	116733000
	754	32915000	754	36206400	754	79732100	754	122665000
	755	34317600	755	37749400	755	83254400	755	128084000
	756	35609700	756	39170700	756	87456200	756	134548000
	757	36867400	757	40554200	757	91404900	757	140623000
	758	38320000	758	42152000	758	94884200	758	145976000
	759	39713500	759	43684900	759	98266800	759	151180000
	760	41191800	760	45310900	760	102034000	760	156975000
	761	42201700	761	46421800	761	105492000	761	162296000
	762	43479000	762	47826900	762	109203000	762	168005000
	763	44720900	763	49193000	763	112275000	763	172730000
	764	45801800	764	50382000	764	115056000	764	177010000
	765	46520100	765	51172100	765	117658000	765	181012000
	766	47742300	766	52516500	766	120486000	766	185364000
	767	48726100	767	53598700	767	122790000	767	188908000
	768	49881200	768	54869300	768	124623000	768	191727000
	769	50375500	769	55413000	769	126400000	769	194462000
	770	51240600	770	56364600	770	127799000	770	196614000
	771	51595700	771	56755300	771	129109000	771	198630000
	772	52353700	772	57589100	772	130392000	772	200602000
	773	52623000	773	57885300	773	130785000	773	201208000
	774	52752400	774	58027700	774	130792000	774	201218000
	775	52611600	775	57872800	775	130596000	775	200916000
	776	52962400	776	58258600	776	130477000	776	200734000
	777	52934200	777	58227600	777	129501000	777	199233000
	778	52645600	778	57910100	778	128521000	778	197724000
	779	52113200	779	57324600	779	126453000	779	194544000
	780	51579000	780	56736900	780	125093000	780	192451000
	781	50851200	781	55936300	781	123202000	781	189542000
	782	49690100	782	54659100	782	120631000	782	185587000
	783	48417500	783	53259300	783	117606000	783	180933000
	784	47226500	784	51949200	784	114394000	784	175991000
	785	46035500	785	50639100	785	111081000	785	170894000
	786	44451700	786	48896900	786	107470000	786	165339000
	787	42954000	787	47249400	787	104229000	787	160352000
	788	41569500	788	45726500	788	100215000	788	154177000
	789	39742500	789	43716700	789	95733400	789	147282000
	790	37599500	790	41359400	790	91286800	790	140441000
	791	36212600	791	39833900	791	86955600	791	133778000
	792	34568800	792	38025600	792	83191300	792	127987000
	793	32537700	793	35791500	793	78440800	793	120678000
	794	30822600	794	33904900	794	74186700	794	114133000
	795	29035600	795	31939200	795	69848800	795	107460000
	796	27371700	796	30108900	796	65982500	796	101511000
	797	25995000	797	28594500	797	61736000	797	94978500
	798	24099500	798	26509500	798	58203900	798	89544500
	799	22709700	799	24980700	799	54154100	799	83314000
	800	21168600	800	23285400	800	50826000	800	78193800
	801	19659200	801	21625100	801	47570000	801	73184700
	802	18638100	802	20501900	802	44286700	802	68133300
	803	17106500	803	18817200	803	41047900	803	63150600
	804	16000100	804	17600100	804	38175500	804	58731500
	805	15131800	805	16645000	805	35396400	805	54456000
	806	13732900	806	15106200	806	32802900	806	50466000
	807	12811400	807	14092500	807	30139300	807	46368200
	808	11836700	808	13020400	808	27968100	808	43027800
	809	11039700	809	12143600	809	25951800	809	39925800
	810	10299100	810	11329000	810	24028000	810	36966100
	811	9538010	811	10491800	811	22070900	811	33955200
	812	8893290	812	9782620	812	20488500	812	31520700
	813	8128950	813	8941840	813	18844600	813	28991600
	814	7444890	814	8189380	814	17445300	814	26838800
	815	7009630	815	7710590	815	15970600	815	24570100
	816	6495780	816	7145350	816	14641500	816	22525400
	817	6077900	817	6685690	817	13793000	817	21220100
	818	5737490	818	6311240	818	12554000	818	19313900
	819	5531950	819	6085150	819	11741700	819	18064200
	820	5229490	820	5752440	820	10792600	820	16604000
	821	5059580	821	5565540	821	9932310	821	15280500
	822	4847260	822	5331980	822	9167060	822	14103200
	823	4345000	823	4779500	823	8536610	823	13133200
	824	3951040	824	4346150	824	7540580	824	11600900
	825	3510240	825	3861260	825	6896380	825	10609800
	826	3375060	826	3712570	826	6318440	826	9720680
	827	2979870	827	3277860	827	5748570	827	8843960
	828	2559220	828	2815140	828	5144150	828	7914080
	829	2321780	829	2553960	829	4452920	829	6850640
	830	2193230	830	2412550	830	4285700	830	6593380
	831	1811110	831	1992220	831	3902340	831	6003600
	832	1874210	832	2061630	832	3414550	832	5253160
	833	1711070	833	1882180	833	2976790	833	4579680
	834	1482580	834	1630840	834	2637650	834	4057920
	835	1253090	835	1378400	835	2359240	835	3629600
	836	1120880	836	1232970	836	2208610	836	3397870
	837	998721	837	1098590	837	1947510	837	2996160
	838	956440	838	1052080	838	1835820	838	2824340
	839	765585	839	842144	839	1639750	839	2522700
	840	726101	840	798711	840	1423060	840	2189330
	841	630182	841	693200	841	1246780	841	1918120
	842	528127	842	580940	842	1072220	842	1649580
	843	479557	843	527513	843	1002870	843	1542880
	844	403936	844	444330	844	905136	844	1392520
	845	343067	845	377373	845	775875	845	1193650
	846	359527	846	395479	846	743468	846	1143800
	847	313644	847	345008	847	653862	847	1005940
	848	326545	848	359200	848	562474	848	865345
	849	250308	849	275339	849	536137	849	824826
	850	231355	850	254490	850	452724	850	696499

## Sheet: Figure.2f
Figure 2f
	Time (ns)	PL Intensity	Time (ns)	PL Intensity
	24.462	3227	24.462	3576
	24.516	3185	24.516	3425
	24.57	3161	24.57	3303
	24.624	3055	24.624	3225
	24.678	3069	24.678	3172
	24.732	2834	24.732	3058
	24.786	2901	24.786	2992
	24.84	2686	24.84	3020
	24.894	2893	24.894	2842
	24.948	2711	24.948	2889
	25.002	2726	25.002	2863
	25.056	2656	25.056	2812
	25.11	2688	25.11	2782
	25.164	2574	25.164	2840
	25.218	2584	25.218	2671
	25.272	2649	25.272	2707
	25.326	2640	25.326	2718
	25.38	2549	25.38	2691
	25.434	2479	25.434	2652
	25.488	2521	25.488	2512
	25.542	2505	25.542	2578
	25.596	2409	25.596	2600
	25.65	2449	25.65	2498
	25.704	2417	25.704	2449
	25.758	2336	25.758	2411
	25.812	2481	25.812	2494
	25.866	2322	25.866	2270
	25.92	2272	25.92	2453
	25.974	2290	25.974	2451
	26.028	2290	26.028	2373
	26.082	2189	26.082	2341
	26.136	2189	26.136	2274
	26.19	2199	26.19	2282
	26.244	2118	26.244	2311
	26.298	2212	26.298	2274
	26.352	2119	26.352	2195
	26.406	2134	26.406	2183
	26.46	2039	26.46	2223
	26.514	2096	26.514	2184
	26.568	2182	26.568	2165
	26.622	2096	26.622	2116
	26.676	1918	26.676	2190
	26.73	2038	26.73	2029
	26.784	2042	26.784	2090
	26.838	2035	26.838	2068
	26.892	1968	26.892	2082
	26.946	1933	26.946	2034
	27	1916	27	1949
	27.054	1862	27.054	2007
	27.108	1885	27.108	2039
	27.162	1864	27.162	1960
	27.216	1925	27.216	1990
	27.27	1913	27.27	1888
	27.324	1780	27.324	2009
	27.378	1837	27.378	1915
	27.432	1826	27.432	1922
	27.486	1805	27.486	1882
	27.54	1802	27.54	1884
	27.594	1772	27.594	1831
	27.648	1796	27.648	1804
	27.702	1773	27.702	1842
	27.756	1750	27.756	1853
	27.81	1665	27.81	1740
	27.864	1684	27.864	1827
	27.918	1694	27.918	1746
	27.972	1637	27.972	1716
	28.026	1668	28.026	1800
	28.08	1681	28.08	1789
	28.134	1615	28.134	1798
	28.188	1630	28.188	1782
	28.242	1659	28.242	1723
	28.296	1588	28.296	1686
	28.35	1581	28.35	1653
	28.404	1592	28.404	1668
	28.458	1626	28.458	1698
	28.512	1598	28.512	1728
	28.566	1660	28.566	1706
	28.62	1606	28.62	1730
	28.674	1491	28.674	1594
	28.728	1525	28.728	1607
	28.782	1501	28.782	1650
	28.836	1532	28.836	1612
	28.89	1574	28.89	1596
	28.944	1559	28.944	1684
	28.998	1442	28.998	1583
	29.052	1507	29.052	1575
	29.106	1518	29.106	1472
	29.16	1469	29.16	1640
	29.214	1440	29.214	1496
	29.268	1423	29.268	1534
	29.322	1464	29.322	1636
	29.376	1413	29.376	1576
	29.43	1484	29.43	1565
	29.484	1407	29.484	1471
	29.538	1437	29.538	1479
	29.592	1413	29.592	1462
	29.646	1385	29.646	1460
	29.7	1382	29.7	1564
	29.754	1338	29.754	1404
	29.808	1362	29.808	1468
	29.862	1290	29.862	1449
	29.916	1248	29.916	1432
	29.97	1354	29.97	1439
	30.024	1310	30.024	1402
	30.078	1278	30.078	1446
	30.132	1352	30.132	1431
	30.186	1305	30.186	1382
	30.24	1308	30.24	1473
	30.294	1308	30.294	1459
	30.348	1284	30.348	1480
	30.402	1260	30.402	1446
	30.456	1259	30.456	1373
	30.51	1173	30.51	1364
	30.564	1229	30.564	1285
	30.618	1196	30.618	1364
	30.672	1228	30.672	1288
	30.726	1203	30.726	1382
	30.78	1228	30.78	1344
	30.834	1197	30.834	1339
	30.888	1184	30.888	1320
	30.942	1185	30.942	1313
	30.996	1142	30.996	1229
	31.05	1157	31.05	1273
	31.104	1162	31.104	1248
	31.158	1142	31.158	1345
	31.212	1167	31.212	1324
	31.266	1147	31.266	1314
	31.32	1132	31.32	1301
	31.374	1128	31.374	1233
	31.428	1060	31.428	1206
	31.482	1063	31.482	1220
	31.536	1168	31.536	1178
	31.59	1143	31.59	1235
	31.644	1109	31.644	1249
	31.698	1061	31.698	1207
	31.752	1092	31.752	1218
	31.806	1067	31.806	1263
	31.86	1034	31.86	1195
	31.914	1022	31.914	1158
	31.968	1075	31.968	1182
	32.022	1013	32.022	1210
	32.076	1080	32.076	1209
	32.13	1026	32.13	1240
	32.184	981	32.184	1183
	32.238	979	32.238	1209
	32.292	1052	32.292	1218
	32.346	976	32.346	1181
	32.4	993	32.4	1106
	32.454	998	32.454	1171
	32.508	1043	32.508	1177
	32.562	952	32.562	1179
	32.616	1022	32.616	1113
	32.67	1002	32.67	1134
	32.724	1023	32.724	1144
	32.778	1002	32.778	1171
	32.832	1000	32.832	1138
	32.886	944	32.886	1055
	32.94	969	32.94	1070
	32.994	952	32.994	1129
	33.048	916	33.048	1101
	33.102	903	33.102	1160
	33.156	996	33.156	1044
	33.21	945	33.21	1113
	33.264	861	33.264	1097
	33.318	1013	33.318	1059
	33.372	908	33.372	1042
	33.426	896	33.426	1057
	33.48	876	33.48	1047
	33.534	886	33.534	1001
	33.588	901	33.588	1042
	33.642	909	33.642	1008
	33.696	912	33.696	1037
	33.75	870	33.75	1030
	33.804	918	33.804	1053
	33.858	872	33.858	1003
	33.912	919	33.912	1001
	33.966	879	33.966	1025
	34.02	823	34.02	977
	34.074	894	34.074	975
	34.128	852	34.128	1014
	34.182	831	34.182	1040
	34.236	825	34.236	949
	34.29	895	34.29	1004
	34.344	799	34.344	955
	34.398	846	34.398	988
	34.452	801	34.452	933
	34.506	854	34.506	952
	34.56	828	34.56	945
	34.614	803	34.614	959
	34.668	807	34.668	916
	34.722	788	34.722	945
	34.776	791	34.776	933
	34.83	827	34.83	886
	34.884	846	34.884	947
	34.938	789	34.938	923
	34.992	754	34.992	938
	35.046	786	35.046	938
	35.1	797	35.1	953
	35.154	788	35.154	959
	35.208	754	35.208	892
	35.262	716	35.262	899
	35.316	712	35.316	905
	35.37	788	35.37	930
	35.424	817	35.424	918
	35.478	769	35.478	937
	35.532	703	35.532	935
	35.586	736	35.586	898
	35.64	740	35.64	876
	35.694	747	35.694	849
	35.748	731	35.748	835
	35.802	760	35.802	829
	35.856	702	35.856	910
	35.91	698	35.91	840
	35.964	697	35.964	833
	36.018	709	36.018	858
	36.072	708	36.072	835
	36.126	721	36.126	840
	36.18	724	36.18	847
	36.234	651	36.234	878
	36.288	665	36.288	911
	36.342	700	36.342	842
	36.396	680	36.396	855
	36.45	672	36.45	870
	36.504	644	36.504	811
	36.558	614	36.558	785
	36.612	590	36.612	841
	36.666	666	36.666	873
	36.72	665	36.72	797
	36.774	591	36.774	833
	36.828	642	36.828	768
	36.882	651	36.882	822
	36.936	638	36.936	784
	36.99	634	36.99	840
	37.044	644	37.044	795
	37.098	616	37.098	825
	37.152	658	37.152	815
	37.206	599	37.206	791
	37.26	609	37.26	763
	37.314	571	37.314	766
	37.368	664	37.368	785
	37.422	645	37.422	773
	37.476	621	37.476	744
	37.53	608	37.53	766
	37.584	595	37.584	812
	37.638	584	37.638	763
	37.692	531	37.692	731
	37.746	591	37.746	754
	37.8	625	37.8	743
	37.854	584	37.854	798
	37.908	628	37.908	703
	37.962	586	37.962	742
	38.016	639	38.016	761
	38.07	561	38.07	734
	38.124	581	38.124	730
	38.178	588	38.178	705
	38.232	560	38.232	704
	38.286	577	38.286	719
	38.34	554	38.34	772
	38.394	576	38.394	660
	38.448	513	38.448	688
	38.502	525	38.502	704
	38.556	532	38.556	718
	38.61	527	38.61	738
	38.664	522	38.664	702
	38.718	555	38.718	721
	38.772	577	38.772	731
	38.826	523	38.826	711
	38.88	548	38.88	664
	38.934	514	38.934	677
	38.988	527	38.988	663
	39.042	558	39.042	661
	39.096	495	39.096	668
	39.15	520	39.15	646
	39.204	525	39.204	698
	39.258	520	39.258	705
	39.312	537	39.312	709
	39.366	521	39.366	653
	39.42	492	39.42	637
	39.474	509	39.474	700
	39.528	510	39.528	668
	39.582	499	39.582	665
	39.636	546	39.636	635
	39.69	500	39.69	652
	39.744	482	39.744	675
	39.798	487	39.798	605
	39.852	452	39.852	665
	39.906	488	39.906	695
	39.96	494	39.96	608
	40.014	531	40.014	640
	40.068	516	40.068	622
	40.122	476	40.122	652
	40.176	450	40.176	636
	40.23	460	40.23	592
	40.284	430	40.284	594
	40.338	474	40.338	666
	40.392	484	40.392	613
	40.446	504	40.446	615
	40.5	491	40.5	609
	40.554	508	40.554	603
	40.608	464	40.608	633
	40.662	440	40.662	606
	40.716	459	40.716	661
	40.77	499	40.77	615
	40.824	455	40.824	554
	40.878	469	40.878	587
	40.932	449	40.932	601
	40.986	443	40.986	626
	41.04	449	41.04	568
	41.094	432	41.094	606
	41.148	449	41.148	612
	41.202	438	41.202	616
	41.256	438	41.256	610
	41.31	410	41.31	601
	41.364	446	41.364	594
	41.418	442	41.418	580
	41.472	462	41.472	524
	41.526	414	41.526	585
	41.58	412	41.58	581
	41.634	405	41.634	557
	41.688	415	41.688	568
	41.742	391	41.742	535
	41.796	426	41.796	561
	41.85	430	41.85	539
	41.904	405	41.904	551
	41.958	408	41.958	548
	42.012	425	42.012	505
	42.066	411	42.066	526
	42.12	422	42.12	532
	42.174	378	42.174	545
	42.228	430	42.228	606
	42.282	422	42.282	549
	42.336	380	42.336	488
	42.39	401	42.39	528
	42.444	415	42.444	510
	42.498	403	42.498	559
	42.552	355	42.552	526
	42.606	329	42.606	565
	42.66	357	42.66	579
	42.714	389	42.714	518
	42.768	391	42.768	522
	42.822	402	42.822	487
	42.876	361	42.876	523
	42.93	378	42.93	542
	42.984	369	42.984	514
	43.038	396	43.038	524
	43.092	338	43.092	546
	43.146	390	43.146	526
	43.2	348	43.2	508
	43.254	350	43.254	508
	43.308	395	43.308	504
	43.362	365	43.362	529
	43.416	359	43.416	503
	43.47	339	43.47	490
	43.524	352	43.524	486
	43.578	377	43.578	548
	43.632	327	43.632	475
	43.686	364	43.686	474
	43.74	350	43.74	516
	43.794	351	43.794	531
	43.848	321	43.848	471
	43.902	344	43.902	510
	43.956	341	43.956	475
	44.01	321	44.01	475
	44.064	320	44.064	489
	44.118	324	44.118	443
	44.172	338	44.172	498
	44.226	323	44.226	499
	44.28	308	44.28	473
	44.334	363	44.334	455
	44.388	318	44.388	467
	44.442	331	44.442	459
	44.496	334	44.496	434
	44.55	335	44.55	463
	44.604	318	44.604	403
	44.658	301	44.658	481
	44.712	332	44.712	449
	44.766	344	44.766	443
	44.82	296	44.82	456
	44.874	288	44.874	467
	44.928	309	44.928	490
	44.982	301	44.982	464
	45.036	316	45.036	470
	45.09	317	45.09	466
	45.144	307	45.144	483
	45.198	317	45.198	462
	45.252	309	45.252	460
	45.306	290	45.306	425
	45.36	322	45.36	437
	45.414	275	45.414	432
	45.468	302	45.468	421
	45.522	319	45.522	425
	45.576	283	45.576	401
	45.63	328	45.63	423
	45.684	300	45.684	429
	45.738	300	45.738	409
	45.792	295	45.792	437
	45.846	329	45.846	436
	45.9	292	45.9	394
	45.954	286	45.954	411
	46.008	280	46.008	443
	46.062	263	46.062	407
	46.116	293	46.116	396
	46.17	280	46.17	398
	46.224	278	46.224	388
	46.278	253	46.278	380
	46.332	266	46.332	403
	46.386	311	46.386	426
	46.44	238	46.44	417
	46.494	281	46.494	421
	46.548	262	46.548	428
	46.602	304	46.602	404
	46.656	267	46.656	404
	46.71	263	46.71	397
	46.764	243	46.764	392
	46.818	249	46.818	422
	46.872	261	46.872	418
	46.926	256	46.926	386
	46.98	244	46.98	406
	47.034	271	47.034	396
	47.088	247	47.088	395
	47.142	257	47.142	373
	47.196	244	47.196	383
	47.25	262	47.25	387
	47.304	258	47.304	355
	47.358	246	47.358	352
	47.412	270	47.412	344
	47.466	261	47.466	355
	47.52	252	47.52	406
	47.574	220	47.574	361
	47.628	264	47.628	362
	47.682	241	47.682	381
	47.736	254	47.736	360
	47.79	232	47.79	367
	47.844	227	47.844	366
	47.898	243	47.898	383
	47.952	264	47.952	353
	48.006	239	48.006	395
	48.06	232	48.06	374
	48.114	202	48.114	354
	48.168	217	48.168	367
	48.222	253	48.222	352
	48.276	227	48.276	368
	48.33	228	48.33	355
	48.384	235	48.384	299
	48.438	251	48.438	373
	48.492	216	48.492	367
	48.546	213	48.546	372
	48.6	241	48.6	379
	48.654	199	48.654	341
	48.708	232	48.708	324
	48.762	248	48.762	346
	48.816	219	48.816	329
	48.87	230	48.87	345
	48.924	197	48.924	298
	48.978	213	48.978	330
	49.032	227	49.032	307
	49.086	231	49.086	337
	49.14	237	49.14	297
	49.194	207	49.194	311
	49.248	211	49.248	324
	49.302	219	49.302	317
	49.356	202	49.356	339
	49.41	238	49.41	370
	49.464	224	49.464	327
	49.518	217	49.518	347
	49.572	200	49.572	308
	49.626	224	49.626	330
	49.68	190	49.68	344
	49.734	202	49.734	299
	49.788	204	49.788	342
	49.842	200	49.842	312
	49.896	187	49.896	317
	49.95	185	49.95	305
	50.004	188	50.004	317
	50.058	212	50.058	320
	50.112	194	50.112	334
	50.166	186	50.166	334
	50.22	191	50.22	304
	50.274	189	50.274	322
	50.328	176	50.328	310
	50.382	187	50.382	330
	50.436	188	50.436	306
	50.49	191	50.49	305
	50.544	200	50.544	305
	50.598	199	50.598	298
	50.652	206	50.652	333
	50.706	187	50.706	292
	50.76	205	50.76	296
	50.814	205	50.814	280
	50.868	178	50.868	306
	50.922	206	50.922	290
	50.976	187	50.976	279
	51.03	200	51.03	296
	51.084	187	51.084	334
	51.138	176	51.138	300
	51.192	169	51.192	280
	51.246	191	51.246	274
	51.3	175	51.3	270
	51.354	186	51.354	301
	51.408	187	51.408	279
	51.462	193	51.462	271
	51.516	181	51.516	315
	51.57	169	51.57	292
	51.624	155	51.624	308
	51.678	184	51.678	287
	51.732	173	51.732	307
	51.786	149	51.786	280
	51.84	172	51.84	282
	51.894	170	51.894	279
	51.948	155	51.948	301
	52.002	150	52.002	282
	52.056	195	52.056	296
	52.11	185	52.11	252
	52.164	187	52.164	302
	52.218	157	52.218	256
	52.272	169	52.272	280
	52.326	177	52.326	252
	52.38	171	52.38	267
	52.434	153	52.434	278
	52.488	182	52.488	266
	52.542	166	52.542	263
	52.596	158	52.596	281
	52.65	161	52.65	248
	52.704	158	52.704	296
	52.758	149	52.758	261
	52.812	150	52.812	288
	52.866	149	52.866	266
	52.92	163	52.92	273
	52.974	175	52.974	280
	53.028	177	53.028	259
	53.082	150	53.082	254
	53.136	147	53.136	238
	53.19	146	53.19	265
	53.244	151	53.244	271
	53.298	176	53.298	248
	53.352	127	53.352	281
	53.406	133	53.406	257
	53.46	146	53.46	238
	53.514	154	53.514	275
	53.568	150	53.568	219
	53.622	151	53.622	230
	53.676	148	53.676	245
	53.73	149	53.73	245
	53.784	134	53.784	233
	53.838	162	53.838	246
	53.892	144	53.892	254
	53.946	139	53.946	239
	54	164	54	238
	54.054	143	54.054	232
	54.108	148	54.108	209
	54.162	133	54.162	246
	54.216	127	54.216	218
	54.27	135	54.27	235
	54.324	156	54.324	240
	54.378	150	54.378	232
	54.432	136	54.432	237
	54.486	149	54.486	223
	54.54	144	54.54	234
	54.594	129	54.594	240
	54.648	118	54.648	243
	54.702	150	54.702	237
	54.756	130	54.756	246
	54.81	124	54.81	242
	54.864	161	54.864	234
	54.918	124	54.918	224
	54.972	122	54.972	219
	55.026	118	55.026	205
	55.08	147	55.08	240
	55.134	113	55.134	243
	55.188	141	55.188	227
	55.242	150	55.242	231
	55.296	109	55.296	201
	55.35	139	55.35	199
	55.404	149	55.404	229
	55.458	136	55.458	201
	55.512	125	55.512	240
	55.566	117	55.566	212
	55.62	111	55.62	250
	55.674	105	55.674	241
	55.728	125	55.728	212
	55.782	127	55.782	182
	55.836	112	55.836	197
	55.89	122	55.89	240
	55.944	111	55.944	177
	55.998	128	55.998	226
	56.052	116	56.052	245
	56.106	134	56.106	184
	56.16	116	56.16	206
	56.214	128	56.214	201
	56.268	114	56.268	201
	56.322	121	56.322	219
	56.376	118	56.376	208
	56.43	109	56.43	199
	56.484	121	56.484	185
	56.538	123	56.538	217
	56.592	125	56.592	206
	56.646	113	56.646	206
	56.7	116	56.7	200
	56.754	119	56.754	205
	56.808	109	56.808	188
	56.862	123	56.862	211
	56.916	122	56.916	209
	56.97	99	56.97	183
	57.024	124	57.024	210
	57.078	104	57.078	195
	57.132	105	57.132	214
	57.186	130	57.186	181
	57.24	98	57.24	225
	57.294	125	57.294	207
	57.348	98	57.348	179
	57.402	102	57.402	175
	57.456	113	57.456	217
	57.51	118	57.51	175
	57.564	115	57.564	226
	57.618	125	57.618	194
	57.672	104	57.672	196
	57.726	96	57.726	187
	57.78	105	57.78	167
	57.834	104	57.834	207
	57.888	90	57.888	230
	57.942	97	57.942	194
	57.996	114	57.996	201
	58.05	100	58.05	186
	58.104	127	58.104	144
	58.158	94	58.158	185
	58.212	89	58.212	176
	58.266	101	58.266	178
	58.32	96	58.32	167
	58.374	103	58.374	184
	58.428	96	58.428	196
	58.482	106	58.482	189
	58.536	93	58.536	189
	58.59	91	58.59	190
	58.644	94	58.644	174
	58.698	97	58.698	157
	58.752	95	58.752	173
	58.806	95	58.806	187
	58.86	102	58.86	172
	58.914	93	58.914	181
	58.968	106	58.968	169
	59.022	88	59.022	158
	59.076	88	59.076	173
	59.13	93	59.13	171
	59.184	94	59.184	166
	59.238	80	59.238	185
	59.292	85	59.292	191
	59.346	110	59.346	184
	59.4	100	59.4	184
	59.454	106	59.454	163
	59.508	95	59.508	172
	59.562	111	59.562	176
	59.616	85	59.616	184
	59.67	79	59.67	167
	59.724	105	59.724	180
	59.778	93	59.778	168
	59.832	94	59.832	149
	59.886	80	59.886	159
	59.94	94	59.94	146
	59.994	82	59.994	153
	60.048	78	60.048	172
	60.102	83	60.102	154
	60.156	76	60.156	188
	60.21	91	60.21	180
	60.264	87	60.264	165
	60.318	84	60.318	174
	60.372	80	60.372	171
	60.426	90	60.426	181
	60.48	88	60.48	161
	60.534	74	60.534	162
	60.588	105	60.588	146
	60.642	92	60.642	150
	60.696	83	60.696	145
	60.75	68	60.75	152
	60.804	66	60.804	132
	60.858	82	60.858	161
	60.912	99	60.912	149
	60.966	67	60.966	156
	61.02	72	61.02	159
	61.074	91	61.074	150
	61.128	95	61.128	167
	61.182	91	61.182	164
	61.236	68	61.236	165
	61.29	90	61.29	158
	61.344	81	61.344	139
	61.398	81	61.398	126
	61.452	84	61.452	131
	61.506	75	61.506	160
	61.56	78	61.56	170
	61.614	77	61.614	164
	61.668	77	61.668	146
	61.722	63	61.722	160
	61.776	67	61.776	160
	61.83	65	61.83	155
	61.884	84	61.884	136
	61.938	86	61.938	173
	61.992	77	61.992	148
	62.046	73	62.046	153
	62.1	74	62.1	158
	62.154	86	62.154	162
	62.208	62	62.208	156
	62.262	75	62.262	127
	62.316	66	62.316	135
	62.37	81	62.37	164
	62.424	49	62.424	122
	62.478	56	62.478	140
	62.532	83	62.532	157
	62.586	63	62.586	164
	62.64	82	62.64	132
	62.694	61	62.694	150
	62.748	73	62.748	155
	62.802	68	62.802	129
	62.856	68	62.856	152
	62.91	79	62.91	131
	62.964	68	62.964	118
	63.018	60	63.018	141
	63.072	71	63.072	140
	63.126	63	63.126	143
	63.18	80	63.18	111
	63.234	80	63.234	128
	63.288	62	63.288	150
	63.342	73	63.342	132
	63.396	81	63.396	142
	63.45	65	63.45	128
	63.504	70	63.504	121
	63.558	59	63.558	137
	63.612	66	63.612	139
	63.666	54	63.666	133
	63.72	63	63.72	129
	63.774	72	63.774	148
	63.828	73	63.828	115
	63.882	61	63.882	126
	63.936	72	63.936	116
	63.99	67	63.99	116
	64.044	61	64.044	125
	64.098	60	64.098	118
	64.152	83	64.152	127
	64.206	67	64.206	143
	64.26	69	64.26	109
	64.314	62	64.314	120
	64.368	60	64.368	137
	64.422	61	64.422	114
	64.476	60	64.476	140
	64.53	64	64.53	143
	64.584	62	64.584	118
	64.638	63	64.638	126
	64.692	62	64.692	121
	64.746	63	64.746	142
	64.8	64	64.8	139
	64.854	75	64.854	134
	64.908	79	64.908	135
	64.962	69	64.962	118
	65.016	60	65.016	109
	65.07	64	65.07	140
	65.124	51	65.124	146
	65.178	55	65.178	116
	65.232	52	65.232	105
	65.286	49	65.286	115
	65.34	61	65.34	117
	65.394	72	65.394	112
	65.448	67	65.448	133
	65.502	59	65.502	118
	65.556	42	65.556	112
	65.61	58	65.61	103
	65.664	71	65.664	112
	65.718	65	65.718	100
	65.772	51	65.772	118
	65.826	50	65.826	103
	65.88	69	65.88	112
	65.934	60	65.934	115
	65.988	49	65.988	113
	66.042	53	66.042	100
	66.096	55	66.096	107
	66.15	53	66.15	130
	66.204	61	66.204	105
	66.258	49	66.258	131
	66.312	45	66.312	91
	66.366	50	66.366	88
	66.42	67	66.42	120
	66.474	48	66.474	115
	66.528	59	66.528	105
	66.582	54	66.582	121
	66.636	55	66.636	93
	66.69	53	66.69	125
	66.744	60	66.744	112
	66.798	47	66.798	109
	66.852	48	66.852	133
	66.906	40	66.906	111
	66.96	44	66.96	103
	67.014	60	67.014	105
	67.068	57	67.068	112
	67.122	43	67.122	107
	67.176	47	67.176	97
	67.23	57	67.23	91
	67.284	71	67.284	113
	67.338	51	67.338	91
	67.392	51	67.392	112
	67.446	59	67.446	102
	67.5	46	67.5	87
	67.554	53	67.554	89
	67.608	69	67.608	98
	67.662	63	67.662	99
	67.716	51	67.716	90
	67.77	46	67.77	97
	67.824	63	67.824	106
	67.878	45	67.878	90
	67.932	36	67.932	91
	67.986	45	67.986	121
	68.04	50	68.04	107
	68.094	47	68.094	88
	68.148	56	68.148	97
	68.202	39	68.202	96
	68.256	69	68.256	103
	68.31	55	68.31	107
	68.364	45	68.364	94
	68.418	44	68.418	97
	68.472	43	68.472	99
	68.526	43	68.526	97
	68.58	48	68.58	97
	68.634	48	68.634	91
	68.688	58	68.688	99
	68.742	58	68.742	109
	68.796	49	68.796	119
	68.85	44	68.85	105
	68.904	43	68.904	81
	68.958	34	68.958	97
	69.012	50	69.012	89
	69.066	42	69.066	94
	69.12	57	69.12	85
	69.174	39	69.174	89
	69.228	34	69.228	95
	69.282	41	69.282	86
	69.336	48	69.336	94
	69.39	32	69.39	84
	69.444	50	69.444	87
	69.498	28	69.498	95
	69.552	55	69.552	83
	69.606	38	69.606	103
	69.66	49	69.66	105
	69.714	45	69.714	105
	69.768	44	69.768	83
	69.822	48	69.822	102
	69.876	41	69.876	82
	69.93	51	69.93	94
	69.984	37	69.984	96
	70.038	54	70.038	95
	70.092	40	70.092	100
	70.146	56	70.146	108
	70.2	41	70.2	83
	70.254	46	70.254	80
	70.308	41	70.308	94
	70.362	41	70.362	86
	70.416	45	70.416	91
	70.47	32	70.47	97
	70.524	37	70.524	104
	70.578	51	70.578	93
	70.632	27	70.632	106
	70.686	42	70.686	77
	70.74	44	70.74	85
	70.794	50	70.794	97
	70.848	42	70.848	91
	70.902	41	70.902	94
	70.956	34	70.956	77
	71.01	28	71.01	87
	71.064	35	71.064	87
	71.118	37	71.118	103
	71.172	42	71.172	87
	71.226	37	71.226	81
	71.28	45	71.28	79
	71.334	39	71.334	92
	71.388	39	71.388	85
	71.442	43	71.442	95
	71.496	38	71.496	84
	71.55	34	71.55	71
	71.604	31	71.604	67
	71.658	38	71.658	75
	71.712	43	71.712	78
	71.766	29	71.766	90
	71.82	29	71.82	69
	71.874	37	71.874	67
	71.928	39	71.928	75
	71.982	52	71.982	88
	72.036	36	72.036	70
	72.09	41	72.09	93
	72.144	38	72.144	91
	72.198	34	72.198	76
	72.252	46	72.252	83
	72.306	33	72.306	82
	72.36	35	72.36	80
	72.414	49	72.414	82
	72.468	37	72.468	86
	72.522	38	72.522	82
	72.576	52	72.576	68
	72.63	31	72.63	65
	72.684	43	72.684	84
	72.738	30	72.738	68
	72.792	39	72.792	78
	72.846	41	72.846	77
	72.9	38	72.9	73
	72.954	37	72.954	86
	73.008	35	73.008	74
	73.062	32	73.062	64
	73.116	32	73.116	63
	73.17	30	73.17	90
	73.224	33	73.224	77
	73.278	45	73.278	48
	73.332	22	73.332	76
	73.386	26	73.386	74
	73.44	36	73.44	85
	73.494	26	73.494	75
	73.548	42	73.548	67
	73.602	25	73.602	63
	73.656	34	73.656	69
	73.71	36	73.71	72
	73.764	37	73.764	84
	73.818	37	73.818	72
	73.872	38	73.872	60
	73.926	35	73.926	72
	73.98	38	73.98	75
	74.034	34	74.034	65
	74.088	28	74.088	70
	74.142	34	74.142	72
	74.196	44	74.196	78
	74.25	38	74.25	63
	74.304	29	74.304	74
	74.358	35	74.358	72
	74.412	32	74.412	93
	74.466	33	74.466	56
	74.52	37	74.52	73
	74.574	32	74.574	67
	74.628	35	74.628	66
	74.682	35	74.682	71
	74.736	27	74.736	78
	74.79	36	74.79	71
	74.844	37	74.844	82
	74.898	34	74.898	85
	74.952	34	74.952	83
	75.006	36	75.006	80
	75.06	26	75.06	64
	75.114	45	75.114	65
	75.168	36	75.168	60
	75.222	32	75.222	74
	75.276	30	75.276	84
	75.33	29	75.33	56
	75.384	29	75.384	81
	75.438	24	75.438	58
	75.492	25	75.492	62
	75.546	29	75.546	73
	75.6	33	75.6	76
	75.654	33	75.654	60
	75.708	22	75.708	55
	75.762	32	75.762	60
	75.816	30	75.816	68
	75.87	31	75.87	66
	75.924	30	75.924	72
	75.978	29	75.978	62
	76.032	22	76.032	69
	76.086	17	76.086	70
	76.14	29	76.14	72
	76.194	23	76.194	56
	76.248	35	76.248	68
	76.302	30	76.302	69
	76.356	23	76.356	61
	76.41	36	76.41	73
	76.464	28	76.464	70
	76.518	31	76.518	57
	76.572	31	76.572	62
	76.626	32	76.626	61
	76.68	30	76.68	73
	76.734	29	76.734	61
	76.788	29	76.788	73
	76.842	28	76.842	53
	76.896	33	76.896	63
	76.95	33	76.95	69
	77.004	24	77.004	62
	77.058	25	77.058	64
	77.112	34	77.112	55
	77.166	29	77.166	69
	77.22	23	77.22	62
	77.274	34	77.274	68
	77.328	28	77.328	61
	77.382	27	77.382	54
	77.436	28	77.436	50
	77.49	28	77.49	64
	77.544	28	77.544	61
	77.598	24	77.598	51
	77.652	30	77.652	45
	77.706	22	77.706	57
	77.76	25	77.76	55
	77.814	23	77.814	56
	77.868	30	77.868	57
	77.922	31	77.922	66
	77.976	27	77.976	53
	78.03	37	78.03	47
	78.084	34	78.084	67
	78.138	29	78.138	62
	78.192	26	78.192	65
	78.246	31	78.246	51
	78.3	23	78.3	69
	78.354	28	78.354	63
	78.408	28	78.408	60
	78.462	29	78.462	50
	78.516	27	78.516	63
	78.57	27	78.57	68
	78.624	25	78.624	49
	78.678	18	78.678	46
	78.732	28	78.732	60
	78.786	22	78.786	57
	78.84	23	78.84	58
	78.894	18	78.894	50
	78.948	23	78.948	45
	79.002	44	79.002	61
	79.056	34	79.056	44
	79.11	17	79.11	53
	79.164	19	79.164	64
	79.218	24	79.218	52
	79.272	28	79.272	39
	79.326	23	79.326	58
	79.38	32	79.38	52
	79.434	18	79.434	56
	79.488	26	79.488	47
	79.542	21	79.542	45
	79.596	21	79.596	52
	79.65	26	79.65	58
	79.704	15	79.704	57
	79.758	25	79.758	65
	79.812	23	79.812	48
	79.866	21	79.866	67
	79.92	20	79.92	67
	79.974	25	79.974	37
	80.028	17	80.028	58
	80.082	22	80.082	49
	80.136	27	80.136	52
	80.19	27	80.19	49
	80.244	30	80.244	51
	80.298	16	80.298	38
	80.352	22	80.352	46
	80.406	20	80.406	54
	80.46	32	80.46	48
	80.514	25	80.514	51
	80.568	29	80.568	44
	80.622	21	80.622	49
	80.676	19	80.676	57
	80.73	16	80.73	56
	80.784	28	80.784	63
	80.838	21	80.838	50
	80.892	19	80.892	57
	80.946	22	80.946	39
	81	23	81	42
	81.054	19	81.054	56
	81.108	22	81.108	54
	81.162	18	81.162	45
	81.216	24	81.216	56
	81.27	25	81.27	64
	81.324	27	81.324	48
	81.378	22	81.378	53
	81.432	26	81.432	55
	81.486	23	81.486	44
	81.54	29	81.54	61
	81.594	22	81.594	43
	81.648	16	81.648	50
	81.702	28	81.702	52
	81.756	19	81.756	46
	81.81	23	81.81	44
	81.864	25	81.864	47
	81.918	13	81.918	55
	81.972	23	81.972	46
	82.026	18	82.026	55
	82.08	18	82.08	45
	82.134	26	82.134	53
	82.188	29	82.188	48
	82.242	15	82.242	33
	82.296	21	82.296	59
	82.35	26	82.35	52
	82.404	16	82.404	57
	82.458	14	82.458	46
	82.512	12	82.512	53
	82.566	27	82.566	41
	82.62	25	82.62	53
	82.674	25	82.674	35
	82.728	19	82.728	38
	82.782	17	82.782	49
	82.836	18	82.836	56
	82.89	26	82.89	38
	82.944	10	82.944	42
	82.998	23	82.998	43
	83.052	21	83.052	53
	83.106	22	83.106	43
	83.16	19	83.16	38
	83.214	20	83.214	52
	83.268	15	83.268	34
	83.322	25	83.322	42
	83.376	22	83.376	32
	83.43	15	83.43	41
	83.484	24	83.484	51
	83.538	19	83.538	42
	83.592	19	83.592	47
	83.646	15	83.646	47
	83.7	22	83.7	40
	83.754	10	83.754	41
	83.808	16	83.808	57
	83.862	20	83.862	39
	83.916	9	83.916	54
	83.97	22	83.97	36
	84.024	17	84.024	60
	84.078	22	84.078	56
	84.132	18	84.132	40
	84.186	13	84.186	44
	84.24	24	84.24	36
	84.294	20	84.294	46
	84.348	22	84.348	46
	84.402	21	84.402	49
	84.456	17	84.456	46
	84.51	28	84.51	42
	84.564	16	84.564	42
	84.618	15	84.618	38
	84.672	19	84.672	32
	84.726	18	84.726	38
	84.78	19	84.78	46
	84.834	24	84.834	40
	84.888	23	84.888	49
	84.942	15	84.942	36
	84.996	19	84.996	50
	85.05	17	85.05	42
	85.104	15	85.104	36
	85.158	17	85.158	37
	85.212	25	85.212	39
	85.266	22	85.266	34
	85.32	15	85.32	47
	85.374	19	85.374	37
	85.428	22	85.428	41
	85.482	20	85.482	37
	85.536	11	85.536	30
	85.59	22	85.59	36
	85.644	14	85.644	38
	85.698	13	85.698	50
	85.752	13	85.752	31
	85.806	15	85.806	37
	85.86	18	85.86	50
	85.914	18	85.914	43
	85.968	23	85.968	33
	86.022	17	86.022	40
	86.076	14	86.076	37
	86.13	15	86.13	40
	86.184	20	86.184	40
	86.238	17	86.238	38
	86.292	15	86.292	47
	86.346	12	86.346	34
	86.4	20	86.4	40
	86.454	20	86.454	38
	86.508	14	86.508	31
	86.562	27	86.562	23
	86.616	23	86.616	38
	86.67	11	86.67	38
	86.724	26	86.724	45
	86.778	20	86.778	37
	86.832	13	86.832	27
	86.886	24	86.886	36
	86.94	14	86.94	41
	86.994	13	86.994	39
	87.048	12	87.048	45
	87.102	21	87.102	37
	87.156	10	87.156	37
	87.21	24	87.21	29
	87.264	20	87.264	46
	87.318	11	87.318	33
	87.372	18	87.372	35
	87.426	15	87.426	46
	87.48	14	87.48	30
	87.534	12	87.534	41
	87.588	20	87.588	29
	87.642	18	87.642	43
	87.696	13	87.696	38
	87.75	11	87.75	26
	87.804	7	87.804	41
	87.858	11	87.858	28
	87.912	17	87.912	34
	87.966	22	87.966	37
	88.02	13	88.02	32
	88.074	17	88.074	38
	88.128	14	88.128	32
	88.182	12	88.182	26
	88.236	15	88.236	45
	88.29	13	88.29	33
	88.344	17	88.344	35
	88.398	10	88.398	25
	88.452	16	88.452	33
	88.506	22	88.506	32
	88.56	15	88.56	42
	88.614	19	88.614	39
	88.668	16	88.668	45
	88.722	17	88.722	43
	88.776	9	88.776	39
	88.83	8	88.83	35
	88.884	21	88.884	34
	88.938	17	88.938	28
	88.992	11	88.992	46
	89.046	13	89.046	40
	89.1	9	89.1	37
	89.154	17	89.154	31
	89.208	15	89.208	39
	89.262	14	89.262	30
	89.316	19	89.316	42
	89.37	8	89.37	36
	89.424	17	89.424	31
	89.478	14	89.478	42
	89.532	16	89.532	33
	89.586	16	89.586	27
	89.64	13	89.64	24
	89.694	14	89.694	39
	89.748	18	89.748	36
	89.802	16	89.802	42
	89.856	16	89.856	26
	89.91	6	89.91	37
	89.964	16	89.964	25
	90.018	12	90.018	31
	90.072	17	90.072	34
	90.126	16	90.126	36
	90.18	16	90.18	34
	90.234	18	90.234	29
	90.288	15	90.288	38
	90.342	13	90.342	22
	90.396	16	90.396	25
	90.45	13	90.45	20
	90.504	11	90.504	19
	90.558	22	90.558	30
	90.612	10	90.612	33
	90.666	18	90.666	36
	90.72	10	90.72	30
	90.774	16	90.774	27
	90.828	11	90.828	32
	90.882	16	90.882	33
	90.936	10	90.936	28
	90.99	22	90.99	35
	91.044	15	91.044	36
	91.098	12	91.098	27
	91.152	9	91.152	28
	91.206	21	91.206	22
	91.26	16	91.26	27
	91.314	12	91.314	26
	91.368	11	91.368	31
	91.422	9	91.422	29
	91.476	12	91.476	28
	91.53	13	91.53	40
	91.584	13	91.584	27
	91.638	16	91.638	39
	91.692	13	91.692	24
	91.746	8	91.746	35
	91.8	11	91.8	28
	91.854	16	91.854	36
	91.908	12	91.908	37
	91.962	13	91.962	26
	92.016	8	92.016	32
	92.07	18	92.07	26
	92.124	8	92.124	35
	92.178	16	92.178	27
	92.232	14	92.232	34
	92.286	14	92.286	27
	92.34	12	92.34	23
	92.394	14	92.394	22
	92.448	10	92.448	30
	92.502	12	92.502	40
	92.556	16	92.556	34
	92.61	10	92.61	32
	92.664	14	92.664	28
	92.718	14	92.718	34
	92.772	10	92.772	35
	92.826	16	92.826	34
	92.88	12	92.88	24
	92.934	8	92.934	13
	92.988	10	92.988	32
	93.042	15	93.042	31
	93.096	13	93.096	22
	93.15	10	93.15	31
	93.204	19	93.204	21
	93.258	14	93.258	27
	93.312	12	93.312	24
	93.366	12	93.366	20
	93.42	10	93.42	32
	93.474	14	93.474	25
	93.528	8	93.528	33
	93.582	7	93.582	25
	93.636	17	93.636	19
	93.69	14	93.69	24
	93.744	16	93.744	24
	93.798	12	93.798	37
	93.852	20	93.852	25
	93.906	15	93.906	36
	93.96	16	93.96	23
	94.014	16	94.014	33
	94.068	20	94.068	30
	94.122	9	94.122	30
	94.176	15	94.176	28
	94.23	13	94.23	25
	94.284	10	94.284	19
	94.338	9	94.338	29
	94.392	11	94.392	20
	94.446	11	94.446	32
	94.5	13	94.5	24
	94.554	14	94.554	22
	94.608	13	94.608	19
	94.662	6	94.662	27
	94.716	13	94.716	32
	94.77	8	94.77	18
	94.824	12	94.824	34
	94.878	18	94.878	25
	94.932	11	94.932	23
	94.986	8	94.986	22
	95.04	13	95.04	30
	95.094	7	95.094	20
	95.148	14	95.148	27
	95.202	19	95.202	28
	95.256	13	95.256	18
	95.31	15	95.31	30
	95.364	9	95.364	23
	95.418	8	95.418	27
	95.472	5	95.472	27
	95.526	18	95.526	26
	95.58	11	95.58	34
	95.634	15	95.634	31
	95.688	12	95.688	22
	95.742	17	95.742	24
	95.796	11	95.796	30
	95.85	8	95.85	32
	95.904	8	95.904	26
	95.958	4	95.958	23
	96.012	14	96.012	20
	96.066	10	96.066	19
	96.12	12	96.12	31
	96.174	13	96.174	30
	96.228	11	96.228	20
	96.282	10	96.282	26
	96.336	16	96.336	36
	96.39	8	96.39	22
	96.444	15	96.444	30
	96.498	13	96.498	31
	96.552	8	96.552	24
	96.606	15	96.606	32
	96.66	10	96.66	16
	96.714	11	96.714	28
	96.768	14	96.768	23
	96.822	13	96.822	22
	96.876	14	96.876	31
	96.93	15	96.93	24
	96.984	10	96.984	27
	97.038	15	97.038	22
	97.092	9	97.092	20
	97.146	15	97.146	25
	97.2	15	97.2	27
	97.254	11	97.254	29
	97.308	16	97.308	21
	97.362	18	97.362	17
	97.416	16	97.416	27
	97.47	9	97.47	17
	97.524	7	97.524	19
	97.578	18	97.578	23
	97.632	12	97.632	26
	97.686	10	97.686	23
	97.74	15	97.74	28
	97.794	7	97.794	19
	97.848	7	97.848	21
	97.902	11	97.902	17
	97.956	6	97.956	21
	98.01	11	98.01	17
	98.064	16	98.064	19
	98.118	13	98.118	20
	98.172	6	98.172	24
	98.226	11	98.226	30
	98.28	12	98.28	27
	98.334	8	98.334	21
	98.388	11	98.388	26
	98.442	10	98.442	19
	98.496	10	98.496	16
	98.55	13	98.55	20
	98.604	7	98.604	21
	98.658	17	98.658	20
	98.712	18	98.712	30
	98.766	8	98.766	27
	98.82	13	98.82	22
	98.874	19	98.874	20
	98.928	4	98.928	24
	98.982	15	98.982	22
	99.036	13	99.036	30
	99.09	13	99.09	22
	99.144	10	99.144	18
	99.198	22	99.198	16
	99.252	11	99.252	27
	99.306	17	99.306	24
	99.36	16	99.36	20
	99.414	13	99.414	27
	99.468	13	99.468	19
	99.522	15	99.522	21
	99.576	20	99.576	27
	99.63	4	99.63	18
	99.684	16	99.684	23
	99.738	8	99.738	19
	99.792	13	99.792	15
	99.846	7	99.846	35
	99.9	8	99.9	19
	99.954	12	99.954	20
	100.008	6	100.008	18
	100.062	12	100.062	26
	100.116	6	100.116	15
	100.17	9	100.17	17
	100.224	11	100.224	15
	100.278	10	100.278	25
	100.332	15	100.332	28
	100.386	11	100.386	15
	100.44	10	100.44	17
	100.494	10	100.494	22
	100.548	13	100.548	20
	100.602	11	100.602	19
	100.656	8	100.656	19
	100.71	7	100.71	24
	100.764	10	100.764	16
	100.818	16	100.818	26
	100.872	9	100.872	20
	100.926	12	100.926	21
	100.98	6	100.98	13
	101.034	4	101.034	23
	101.088	5	101.088	15
	101.142	12	101.142	21
	101.196	5	101.196	21
	101.25	5	101.25	13
	101.304	12	101.304	24
	101.358	6	101.358	16
	101.412	6	101.412	16
	101.466	11	101.466	19
	101.52	12	101.52	23
	101.574	11	101.574	16
	101.628	8	101.628	21
	101.682	9	101.682	26
	101.736	11	101.736	26
	101.79	5	101.79	22
	101.844	17	101.844	16
	101.898	9	101.898	21
	101.952	10	101.952	21
	102.006	9	102.006	19
	102.06	11	102.06	20
	102.114	10	102.114	18
	102.168	6	102.168	16
	102.222	14	102.222	21
	102.276	12	102.276	21
	102.33	19	102.33	19
	102.384	11	102.384	20
	102.438	13	102.438	29
	102.492	6	102.492	20
	102.546	10	102.546	22
	102.6	5	102.6	20
	102.654	9	102.654	23
	102.708	10	102.708	19
	102.762	12	102.762	17
	102.816	8	102.816	25
	102.87	4	102.87	11
	102.924	14	102.924	16
	102.978	11	102.978	15
	103.032	7	103.032	20
	103.086	8	103.086	25
	103.14	9	103.14	14
	103.194	12	103.194	18
	103.248	11	103.248	14
	103.302	8	103.302	16
	103.356	14	103.356	20
	103.41	11	103.41	13
	103.464	14	103.464	14
	103.518	4	103.518	24
	103.572	14	103.572	16
	103.626	8	103.626	22
	103.68	9	103.68	14
	103.734	5	103.734	29
	103.788	9	103.788	23
	103.842	7	103.842	15
	103.896	10	103.896	18
	103.95	10	103.95	19
	104.004	8	104.004	14
	104.058	8	104.058	21
	104.112	4	104.112	21
	104.166	8	104.166	22
	104.22	7	104.22	20
	104.274	11	104.274	13
	104.328	9	104.328	19
	104.382	7	104.382	12
	104.436	11	104.436	17
	104.49	9	104.49	19
	104.544	12	104.544	18
	104.598	9	104.598	25
	104.652	7	104.652	17
	104.706	7	104.706	18
	104.76	11	104.76	17
	104.814	14	104.814	17
	104.868	7	104.868	20
	104.922	11	104.922	16
	104.976	11	104.976	17
	105.03	9	105.03	18
	105.084	5	105.084	14
	105.138	11	105.138	15
	105.192	9	105.192	25
	105.246	7	105.246	15
	105.3	7	105.3	11
	105.354	11	105.354	21
	105.408	12	105.408	18
	105.462	7	105.462	22
	105.516	8	105.516	14
	105.57	7	105.57	25
	105.624	8	105.624	16
	105.678	5	105.678	20
	105.732	13	105.732	23
	105.786	6	105.786	21
	105.84	9	105.84	15
	105.894	12	105.894	17
	105.948	13	105.948	22
	106.002	11	106.002	14
	106.056	12	106.056	17
	106.11	6	106.11	20
	106.164	9	106.164	14
	106.218	9	106.218	18
	106.272	9	106.272	12
	106.326	7	106.326	15
	106.38	9	106.38	17
	106.434	10	106.434	15
	106.488	9	106.488	16
	106.542	6	106.542	10
	106.596	9	106.596	19
	106.65	17	106.65	20
	106.704	3	106.704	16
	106.758	11	106.758	13
	106.812	6	106.812	14
	106.866	9	106.866	19
	106.92	5	106.92	16
	106.974	10	106.974	16
	107.028	6	107.028	13
	107.082	16	107.082	25
	107.136	16	107.136	18
	107.19	11	107.19	17
	107.244	8	107.244	15
	107.298	7	107.298	25
	107.352	8	107.352	20
	107.406	12	107.406	10
	107.46	10	107.46	24
	107.514	5	107.514	15
	107.568	11	107.568	22
	107.622	14	107.622	19
	107.676	7	107.676	14
	107.73	6	107.73	18
	107.784	10	107.784	14
	107.838	9	107.838	17
	107.892	7	107.892	19
	107.946	13	107.946	11
	108	14	108	18
	108.054	10	108.054	17
	108.108	5	108.108	18
	108.162	7	108.162	15
	108.216	10	108.216	13
	108.27	12	108.27	30
	108.324	7	108.324	15
	108.378	11	108.378	16
	108.432	10	108.432	19
	108.486	8	108.486	17
	108.54	10	108.54	19
	108.594	9	108.594	13
	108.648	9	108.648	18
	108.702	11	108.702	17
	108.756	10	108.756	14
	108.81	10	108.81	15
	108.864	10	108.864	20
	108.918	12	108.918	17
	108.972	7	108.972	16
	109.026	6	109.026	25
	109.08	10	109.08	19
	109.134	5	109.134	16
	109.188	6	109.188	19
	109.242	10	109.242	15
	109.296	8	109.296	20
	109.35	11	109.35	10
	109.404	10	109.404	13
	109.458	6	109.458	25
	109.512	8	109.512	15
	109.566	7	109.566	17
	109.62	5	109.62	14
	109.674	8	109.674	25
	109.728	8	109.728	9
	109.782	9	109.782	14
	109.836	11	109.836	16
	109.89	7	109.89	18
	109.944	14	109.944	20
	109.998	11	109.998	16
	110.052	6	110.052	12
	110.106	9	110.106	17
	110.16	9	110.16	16
	110.214	9	110.214	19
	110.268	4	110.268	13
	110.322	5	110.322	26
	110.376	7	110.376	15
	110.43	8	110.43	13
	110.484	11	110.484	16
	110.538	4	110.538	17
	110.592	6	110.592	14
	110.646	12	110.646	19
	110.7	10	110.7	13
	110.754	6	110.754	20
	110.808	4	110.808	16
	110.862	9	110.862	22
	110.916	5	110.916	12
	110.97	7	110.97	15
	111.024	15	111.024	18
	111.078	7	111.078	18
	111.132	7	111.132	16
	111.186	10	111.186	11
	111.24	4	111.24	17
	111.294	5	111.294	12
	111.348	9	111.348	22
	111.402	6	111.402	16
	111.456	12	111.456	11
	111.51	10	111.51	24
	111.564	5	111.564	14
	111.618	8	111.618	11
	111.672	12	111.672	19
	111.726	14	111.726	9
	111.78	6	111.78	13
	111.834	7	111.834	12
	111.888	5	111.888	15
	111.942	15	111.942	15
	111.996	9	111.996	17
	112.05	6	112.05	13
	112.104	10	112.104	19
	112.158	7	112.158	19
	112.212	5	112.212	14
	112.266	8	112.266	11
	112.32	7	112.32	17
	112.374	5	112.374	18
	112.428	12	112.428	14
	112.482	11	112.482	18
	112.536	11	112.536	8
	112.59	9	112.59	15
	112.644	9	112.644	15
	112.698	9	112.698	18
	112.752	2	112.752	11
	112.806	9	112.806	14
	112.86	4	112.86	15
	112.914	9	112.914	15
	112.968	8	112.968	12
	113.022	9	113.022	7
	113.076	10	113.076	14
	113.13	10	113.13	11
	113.184	11	113.184	18
	113.238	1	113.238	18
	113.292	8	113.292	10
	113.346	8	113.346	7
	113.4	5	113.4	22
	113.454	5	113.454	18
	113.508	8	113.508	23
	113.562	9	113.562	20
	113.616	6	113.616	9
	113.67	7	113.67	13
	113.724	12	113.724	13
	113.778	4	113.778	18
	113.832	6	113.832	18
	113.886	10	113.886	12
	113.94	7	113.94	13
	113.994	10	113.994	12
	114.048	7	114.048	13
	114.102	6	114.102	18
	114.156	8	114.156	18
	114.21	6	114.21	8
	114.264	4	114.264	14
	114.318	4	114.318	14
	114.372	6	114.372	13
	114.426	10	114.426	10
	114.48	5	114.48	12
	114.534	12	114.534	16
	114.588	9	114.588	15
	114.642	5	114.642	14
	114.696	7	114.696	18
	114.75	6	114.75	11
	114.804	6	114.804	10
	114.858	8	114.858	12
	114.912	6	114.912	11
	114.966	8	114.966	21
	115.02	7	115.02	12
	115.074	9	115.074	16
	115.128	14	115.128	14
	115.182	5	115.182	9
	115.236	12	115.236	7
	115.29	7	115.29	10
	115.344	8	115.344	13
	115.398	1	115.398	15
	115.452	6	115.452	14
	115.506	8	115.506	16
	115.56	10	115.56	12
	115.614	10	115.614	15
	115.668	4	115.668	14
	115.722	7	115.722	13
	115.776	8	115.776	12
	115.83	4	115.83	10
	115.884	10	115.884	11
	115.938	18	115.938	15
	115.992	8	115.992	22
	116.046	8	116.046	22
	116.1	2	116.1	13
	116.154	12	116.154	12
	116.208	7	116.208	13
	116.262	8	116.262	16
	116.316	4	116.316	12
	116.37	9	116.37	14
	116.424	4	116.424	8
	116.478	6	116.478	11
	116.532	10	116.532	22
	116.586	5	116.586	12
	116.64	3	116.64	8
	116.694	5	116.694	16
	116.748	4	116.748	13
	116.802	7	116.802	15
	116.856	10	116.856	13
	116.91	5	116.91	14
	116.964	9	116.964	10
	117.018	7	117.018	15
	117.072	5	117.072	12
	117.126	4	117.126	14
	117.18	6	117.18	13
	117.234	6	117.234	11
	117.288	8	117.288	20
	117.342	3	117.342	18
	117.396	9	117.396	11
	117.45	7	117.45	11
	117.504	7	117.504	12
	117.558	10	117.558	13
	117.612	5	117.612	16
	117.666	4	117.666	10
	117.72	5	117.72	14
	117.774	9	117.774	14
	117.828	6	117.828	15
	117.882	7	117.882	20
	117.936	7	117.936	15
	117.99	5	117.99	12
	118.044	12	118.044	14
	118.098	6	118.098	17
	118.152	2	118.152	13
	118.206	6	118.206	15
	118.26	5	118.26	14
	118.314	7	118.314	8
	118.368	9	118.368	11
	118.422	6	118.422	13
	118.476	4	118.476	14
	118.53	9	118.53	13
	118.584	4	118.584	12
	118.638	7	118.638	14
	118.692	11	118.692	16
	118.746	8	118.746	14
	118.8	5	118.8	13
	118.854	7	118.854	15
	118.908	3	118.908	12
	118.962	8	118.962	10
	119.016	11	119.016	9
	119.07	5	119.07	11
	119.124	6	119.124	11
	119.178	8	119.178	11
	119.232	7	119.232	9
	119.286	10	119.286	17
	119.34	10	119.34	10
	119.394	11	119.394	19
	119.448	6	119.448	13
	119.502	6	119.502	11
	119.556	8	119.556	10
	119.61	3	119.61	17
	119.664	5	119.664	16
	119.718	7	119.718	11
	119.772	6	119.772	6
	119.826	7	119.826	10
	119.88	5	119.88	11
	119.934	7	119.934	13
	119.988	5	119.988	5
	120.042	4	120.042	17
	120.096	11	120.096	10
	120.15	6	120.15	20
	120.204	5	120.204	12
	120.258	6	120.258	10
	120.312	8	120.312	18
	120.366	5	120.366	14
	120.42	5	120.42	15
	120.474	7	120.474	5
	120.528	7	120.528	12
	120.582	4	120.582	13
	120.636	6	120.636	12
	120.69	11	120.69	16
	120.744	14	120.744	10
	120.798	5	120.798	13
	120.852	3	120.852	10
	120.906	4	120.906	9
	120.96	5	120.96	15
	121.014	7	121.014	5
	121.068	5	121.068	9
	121.122	11	121.122	10
	121.176	8	121.176	9
	121.23	8	121.23	10
	121.284	3	121.284	14
	121.338	8	121.338	10
	121.392	7	121.392	16
	121.446	9	121.446	10
	121.5	11	121.5	16
	121.554	12	121.554	10
	121.608	8	121.608	16
	121.662	5	121.662	12
	121.716	4	121.716	9
	121.77	9	121.77	18
	121.824	7	121.824	10
	121.878	6	121.878	7
	121.932	5	121.932	13
	121.986	9	121.986	12
	122.04	9	122.04	8
	122.094	6	122.094	18
	122.148	5	122.148	6
	122.202	3	122.202	17
	122.256	8	122.256	12
	122.31	4	122.31	9
	122.364	7	122.364	12
	122.418	5	122.418	10
	122.472	5	122.472	13
	122.526	9	122.526	13
	122.58	8	122.58	12
	122.634	8	122.634	18
	122.688	6	122.688	8
	122.742	4	122.742	16
	122.796	5	122.796	14
	122.85	5	122.85	11
	122.904	9	122.904	10
	122.958	6	122.958	6
	123.012	6	123.012	8
	123.066	6	123.066	18
	123.12	4	123.12	6
	123.174	7	123.174	10
	123.228	7	123.228	7
	123.282	5	123.282	14
	123.336	6	123.336	15
	123.39	6	123.39	9
	123.444	12	123.444	12
	123.498	10	123.498	11
	123.552	6	123.552	10
	123.606	4	123.606	11
	123.66	5	123.66	12
	123.714	6	123.714	7
	123.768	13	123.768	9
	123.822	14	123.822	12
	123.876	4	123.876	18
	123.93	5	123.93	11
	123.984	6	123.984	7
	124.038	11	124.038	13
	124.092	6	124.092	16
	124.146	11	124.146	12
	124.2	8	124.2	6
	124.254	6	124.254	10
	124.308	5	124.308	11
	124.362	3	124.362	12
	124.416	4	124.416	9
	124.47	8	124.47	13
	124.524	6	124.524	12
	124.578	6	124.578	18
	124.632	9	124.632	13
	124.686	7	124.686	7
	124.74	8	124.74	16
	124.794	7	124.794	12
	124.848	5	124.848	13
	124.902	4	124.902	6
	124.956	13	124.956	7
	125.01	4	125.01	10
	125.064	7	125.064	14
	125.118	5	125.118	6
	125.172	6	125.172	11
	125.226	4	125.226	9
	125.28	9	125.28	12
	125.334	6	125.334	7
	125.388	8	125.388	6
	125.442	7	125.442	12
	125.496	2	125.496	13
	125.55	7	125.55	6
	125.604	4	125.604	19
	125.658	7	125.658	11
	125.712	10	125.712	10
	125.766	6	125.766	11
	125.82	7	125.82	4
	125.874	8	125.874	11
	125.928	12	125.928	13
	125.982	6	125.982	14
	126.036	8	126.036	16
	126.09	7	126.09	12
	126.144	3	126.144	13
	126.198	9	126.198	11
	126.252	8	126.252	13
	126.306	6	126.306	7
	126.36	10	126.36	6
	126.414	3	126.414	15
	126.468	4	126.468	12
	126.522	6	126.522	10
	126.576	4	126.576	10
	126.63	6	126.63	14
	126.684	4	126.684	6
	126.738	5	126.738	9
	126.792	7	126.792	11
	126.846	8	126.846	14
	126.9	5	126.9	15
	126.954	7	126.954	14
	127.008	9	127.008	11
	127.062	2	127.062	14
	127.116	8	127.116	13
	127.17	8	127.17	8
	127.224	8	127.224	14
	127.278	10	127.278	9
	127.332	8	127.332	11
	127.386	8	127.386	14
	127.44	9	127.44	9
	127.494	3	127.494	13
	127.548	5	127.548	12
	127.602	7	127.602	9
	127.656	4	127.656	10
	127.71	4	127.71	14
	127.764	7	127.764	6
	127.818	3	127.818	6
	127.872	6	127.872	11
	127.926	7	127.926	14
	127.98	4	127.98	11
	128.034	8	128.034	8
	128.088	11	128.088	9
	128.142	10	128.142	13
	128.196	7	128.196	11
	128.25	7	128.25	7
	128.304	5	128.304	15
	128.358	7	128.358	16
	128.412	6	128.412	5
	128.466	5	128.466	12
	128.52	13	128.52	9
	128.574	6	128.574	11
	128.628	5	128.628	27
	128.682	6	128.682	9
	128.736	3	128.736	14
	128.79	7	128.79	7
	128.844	5	128.844	7
	128.898	7	128.898	7
	128.952	6	128.952	9
	129.006	6	129.006	12
	129.06	5	129.06	11
	129.114	6	129.114	10
	129.168	12	129.168	12
	129.222	5	129.222	12
	129.276	3	129.276	12
	129.33	7	129.33	9
	129.384	10	129.384	13
	129.438	8	129.438	12
	129.492	5	129.492	13
	129.546	5	129.546	13
	129.6	13	129.6	13
	129.654	7	129.654	7
	129.708	10	129.708	11
	129.762	8	129.762	12
	129.816	7	129.816	11
	129.87	5	129.87	13
	129.924	9	129.924	11
	129.978	7	129.978	8
	130.032	8	130.032	11
	130.086	7	130.086	8
	130.14	5	130.14	10
	130.194	7	130.194	14
	130.248	6	130.248	9
	130.302	8	130.302	10
	130.356	4	130.356	10
	130.41	4	130.41	7
	130.464	11	130.464	9
	130.518	6	130.518	13
	130.572	5	130.572	9
	130.626	4	130.626	10
	130.68	13	130.68	10
	130.734	6	130.734	12
	130.788	5	130.788	7
	130.842	8	130.842	7
	130.896	8	130.896	12
	130.95	2	130.95	6
	131.004	6	131.004	12
	131.058	10	131.058	11
	131.112	3	131.112	10
	131.166	8	131.166	3
	131.22	3	131.22	13
	131.274	8	131.274	11
	131.328	4	131.328	8
	131.382	7	131.382	10
	131.436	4	131.436	8
	131.49	6	131.49	9
	131.544	3	131.544	11
	131.598	4	131.598	12
	131.652	4	131.652	16
	131.706	6	131.706	11
	131.76	2	131.76	10
	131.814	8	131.814	7
	131.868	6	131.868	8
	131.922	5	131.922	5
	131.976	1	131.976	10
	132.03	4	132.03	8
	132.084	2	132.084	11
	132.138	6	132.138	18
	132.192	10	132.192	12
	132.246	4	132.246	8
	132.3	8	132.3	13
[truncated: 1,439 more rows]
