# Supplementary material for: Bio-inspired vertebral design for scalable and flexible perovskite solar cells
Source: Nat Commun. 2020 Jun 15;11:3016. doi: 10.1038/s41467-020-16831-3 (PMC7295992; doi:10.1038/s41467-020-16831-3)
Supplement: Supplementary file 11 — Source Data [file 41467_2020_16831_MOESM11_ESM.zip › source data/Figure.3.xlsx]

## Sheet: Figure.3a
Figure 3a
	Binding energy	Intensity	Binding energy	Intensity	Binding energy	Intensity	Binding energy	Intensity
	0.02	93409.5	0	64169.4	20.05	4002810	20.02	373549
	-0.08	83451.3	-0.1	51845.3	19.95	3988480	19.92	354315
	-0.18	75852.9	-0.2	42839.6	19.85	3968520	19.82	328938
	-0.28	67236.9	-0.3	34067	19.75	3947290	19.72	301519
	-0.38	59415.3	-0.4	27241	19.65	3924560	19.62	275766
	-0.48	51512.3	-0.5	22813	19.55	3905730	19.52	249856
	-0.58	45555.8	-0.6	19457.5	19.45	3891450	19.42	225542
	-0.68	40375.4	-0.7	17259.8	19.35	3875360	19.32	200625
	-0.78	35856.9	-0.8	15197.9	19.25	3859500	19.22	179020
	-0.88	32393.5	-0.9	13706.6	19.15	3845460	19.12	160738
	-0.98	28728.7	-1	12019.1	19.05	3833490	19.02	145945
	-1.08	25977.8	-1.1	10814.9	18.95	3818570	18.92	132509
	-1.18	24513.7	-1.2	9618.08	18.85	3808250	18.82	121429
	-1.28	23523.6	-1.3	8543.36	18.75	3798240	18.72	111514
	-1.38	22068.3	-1.4	7864.33	18.65	3785740	18.62	102729
	-1.48	21218.4	-1.5	7026.71	18.55	3774420	18.52	96534.9
	-1.58	20205	-1.6	6179.15	18.45	3762470	18.42	90095.9
	-1.68	19440	-1.7	5589.94	18.35	3750670	18.32	83088.5
	-1.78	18989.3	-1.8	4777.08	18.25	3743740	18.22	78567.7
	-1.88	18554.5	-1.9	4496.43	18.15	3737120	18.12	76071.3
	-1.98	17909.8	-2	3935.16	18.05	3728260	18.02	73461.1
	-2.08	17359.3	-2.1	4089.43	17.95	3723420	17.92	71474
	-2.18	17171.7	-2.2	3792.61	17.85	3716100	17.82	68978.6
	-2.28	16892.9	-2.3	3179.21	17.75	3710240	17.72	70976.7
	-2.38	16448.4	-2.4	2732.49	17.65	3706620	17.62	69945.8
	-2.48	15765.1	-2.5	2287.01	17.55	3704500	17.52	67231.3
	-2.58	15858.1	-2.6	2406.25	17.45	3703180	17.42	69866.1
	-2.68	15808.8	-2.7	2398.49	17.35	3708030	17.32	74287.4
	-2.78	15691.6	-2.8	2071.08	17.25	3716850	17.22	82337.1
	-2.88	15397.3	-2.9	1768.87	17.15	3737140	17.12	94448.7
	-2.98	14955.8	-3	1694.35	17.05	3793930	17.02	109769
	-3.08	14912.7	-3.1	1500.14	16.95	3884760	16.92	124488
	-3.18	14895.7	-3.2	1565.09	16.85	4005410	16.82	144517
	-3.28	15065.5	-3.3	1555.47	16.75	4184500	16.72	178902
	-3.38	14894.2	-3.4	1239.38	16.65	4363870	16.62	212752
	-3.48	14670.6	-3.5	1194.71	16.55	4598630	16.52	265222
	-3.58	14615.4	-3.6	1111.48	16.45	5001020	16.42	309283
	-3.68	14364.6	-3.7	1113.9	16.35	5255550	16.32	361148
	-3.78	14341.4	-3.8	1075.83	16.25	5696780	16.22	479481
	-3.88	14446	-3.9	1030.91	16.15	6290360	16.12	529746
	-3.98	14193.1	-4	927.406	16.05	7060070	16.02	625750
	-4.08	13961.4	-4.1	890.349	15.95	7957010	15.92	780060
					15.85	9267510	15.82	963322
					15.75	10509900	15.72	1227780
					15.65	12020100	15.62	1765040
					15.55	13474500	15.52	2151690
					15.45	14939800	15.42	2727190
					15.35	16322400	15.32	3243070
					15.25	17587400	15.22	3778290
					15.15	18830500	15.12	4299660
					15.05	19990700	15.02	4812230
					14.95	21054200	14.92	5393180
					14.85	21971200	14.82	6057520
					14.75	22814300	14.72	6697020
					14.65	23646800	14.62	7339800
					14.55	24391200	14.52	8034120
					14.45	25069300	14.42	8732570
					14.35	25637500	14.32	9468520
					14.25	26020000	14.22	10260800
					14.15	26297700	14.12	11040200
					14.05	26476900	14.02	11782500
					13.95	26560900	13.92	12513600

## Sheet: Figure.3c
Figure 3c
	Bias (V)	C-2 (E13F-2)	Bias (V)	C-2 (E13F-2)
	0.3	44.2	0.3	27.3
	0.31	36.3	0.31	26.2
	0.32	42.1	0.32	28.3
	0.33	35.2	0.33	24.1
	0.34	30.6	0.34	19.5
	0.35	25.1	0.35	21.3
	0.36	24.3	0.36	17.4
	0.37	22.7	0.37	18.2
	0.38	18.1	0.38	16.3
	0.39	13.6	0.39	15.4
	0.4	10.2	0.4	12.3
	0.41	8.4	0.41	13.2
	0.42	5.3	0.42	8.3
	0.43	2.1	0.43	7.5
	0.44	1.2	0.44	6
	0.45	0.5	0.45	5.4
	0.46	0.6	0.46	5.8
	0.47	0.4	0.47	4.7
	0.48	0.5	0.48	4
	0.49	0.6	0.49	3.2
	0.5	0.5	0.5	3.5
	0.51	0.6	0.51	2.1
	0.52	0.5	0.52	1.6
	0.53	0.5	0.53	1.8
	0.54	0.5	0.54	1.7
	0.55	0.6	0.55	0.5
	0.56	0.5	0.56	0.6
	0.57	0.4	0.57	0.42
	0.58	0.5	0.58	0.52
	0.59	0.5	0.59	0.54
	0.6	0.5	0.6	0.48

## Sheet: Figure.3d
Figure 3d
	Voltage (V)	Current density (mA cm-2)	Voltage (V)	Current density (mA cm-2)	Voltage (V)	Current density (mA cm-2)	Voltage (V)	Current density (mA cm-2)
	1.2	-4.36365	1.2	-2.85786	1	-3.0537	1	-2.15245
	1.18	0.20255	1.18	0.87311	0.98	3.86134	0.98	2.21586
	1.16	4.80911	1.16	4.40441	0.96	8.43518	0.96	5.8545
	1.14	8.50198	1.14	7.65938	0.94	11.4064	0.94	8.80075
	1.12	11.4605	1.12	10.4993	0.92	13.3881	0.92	11.2257
	1.1	13.8586	1.1	12.9043	0.9	14.7607	0.9	12.9949
	1.08	15.8072	1.08	14.9614	0.88	15.7224	0.88	14.2881
	1.06	17.3119	1.06	16.602	0.86	16.5672	0.86	15.2453
	1.04	18.5106	1.04	17.8633	0.84	17.018	0.84	15.9616
	1.02	19.3009	1.02	18.7966	0.82	17.3588	0.82	16.5034
	1	19.8725	1	19.4833	0.8	17.6073	0.8	16.9839
	0.98	20.2536	0.98	19.9096	0.78	17.819	0.78	17.2721
	0.96	20.5088	0.96	20.198	0.76	17.9821	0.76	17.5067
	0.94	20.6737	0.94	20.3864	0.74	18.1979	0.74	17.6788
	0.92	20.8128	0.92	20.5191	0.72	18.2926	0.72	17.8228
	0.9	20.8696	0.9	20.646	0.7	18.3824	0.7	17.9493
	0.88	20.9155	0.88	20.718	0.68	18.4355	0.68	18.0975
	0.86	20.9444	0.86	20.7753	0.66	18.4838	0.66	18.1772
	0.84	20.9653	0.84	20.8177	0.64	18.5267	0.64	18.2672
	0.82	20.9857	0.82	20.8517	0.62	18.6275	0.62	18.3408
	0.8	21.0123	0.8	20.8784	0.6	18.6675	0.6	18.4086
	0.78	21.0236	0.78	20.9175	0.58	18.7137	0.58	18.4739
	0.76	21.0386	0.76	20.9251	0.56	18.7531	0.56	18.5625
	0.74	21.0474	0.74	20.9427	0.54	18.7972	0.54	18.6123
	0.72	21.0568	0.72	20.9519	0.52	18.8483	0.52	18.6662
	0.7	21.0732	0.7	20.9578	0.5	18.9246	0.5	18.6996
	0.68	21.0852	0.68	20.9641	0.48	18.9515	0.48	18.7336
	0.66	21.0929	0.66	20.9858	0.46	18.9892	0.46	18.7785
	0.64	21.0993	0.64	20.9834	0.44	19.0036	0.44	18.8347
	0.62	21.1042	0.62	20.9918	0.42	19.0146	0.42	18.8595
	0.6	21.109	0.6	20.9951	0.4	19.0369	0.4	18.8926
	0.58	21.121	0.58	21.004	0.38	19.087	0.38	18.9152
	0.56	21.1236	0.56	21.019	0.36	19.091	0.36	18.9422
	0.54	21.1316	0.54	21.0401	0.34	19.1072	0.34	18.9786
	0.52	21.1356	0.52	21.0471	0.32	19.1318	0.32	19.0181
	0.5	21.1382	0.5	21.0604	0.3	19.175	0.3	19.051
	0.48	21.1445	0.48	21.0667	0.28	19.2346	0.28	19.0884
	0.46	21.1611	0.46	21.0725	0.26	19.2975	0.26	19.1175
	0.44	21.1627	0.44	21.0883	0.24	19.3255	0.24	19.1542
	0.42	21.1694	0.42	21.1008	0.22	19.3461	0.22	19.212
	0.4	21.1702	0.4	21.1107	0.2	19.3532	0.2	19.2504
	0.38	21.1701	0.38	21.1162	0.18	19.3727	0.18	19.276
	0.36	21.1721	0.36	21.1156	0.16	19.4131	0.16	19.2859
	0.34	21.1823	0.34	21.1188	0.14	19.4518	0.14	19.2904
	0.32	21.1813	0.32	21.1349	0.12	19.4743	0.12	19.3077
	0.3	21.1879	0.3	21.1358	0.1	19.4869	0.1	19.3488
	0.28	21.1897	0.28	21.1442	0.08	19.4956	0.08	19.3685
	0.26	21.1917	0.26	21.1484	0.06	19.5237	0.06	19.3961
	0.24	21.1976	0.24	21.1508	0.04	19.574	0.04	19.4119
	0.22	21.2073	0.22	21.1545	0.02	19.5932	0.02	19.4331
	0.2	21.2089	0.2	21.1711	0	19.6127	0	19.4561
	0.18	21.2152	0.18	21.1714	-0.02	19.6191	-0.02	19.5048
	0.16	21.2163	0.16	21.1827
	0.14	21.2222	0.14	21.1848
	0.12	21.2347	0.12	21.1884
	0.1	21.2416	0.1	21.1977
	0.08	21.2481	0.08	21.2151
	0.06	21.2523	0.06	21.2181
	0.04	21.2547	0.04	21.2296
	0.02	21.2577	0.02	21.2346
	0	21.2698	0	21.2409
	-0.02	21.2704	-0.02	21.255
	-0.04	21.2772	-0.04	21.2687
	-0.06	21.2545	-0.06	21.3093
	-0.08	21.2772	-0.08	21.276

## Sheet: Figure.3e
Figure 3e
	Wavelength (nm)	Normailized IPCE	Integrating current	Wavelength (nm)	Normailized IPCE	Integrating current
	300	0.00494	1.21932e-06	300	0.02798	6.90868e-06
	310	0.06728	0.000858066	310	0.10043	0.00129
	320	0.1844	0.01063	320	0.23548	0.01376
	330	0.34026	0.05332	330	0.40287	0.06431
	340	0.45322	0.11569	340	0.52419	0.13644
	350	0.52569	0.19404	350	0.60202	0.22617
	360	0.5822	0.29516	360	0.66271	0.34127
	370	0.63581	0.43842	370	0.69167	0.49713
	380	0.68012	0.5845	380	0.71646	0.65101
	390	0.70883	0.7622	390	0.73927	0.83634
	400	0.73135	1.02507	400	0.77193	1.1138
	410	0.75177	1.28573	410	0.78739	1.38681
	420	0.75374	1.57252	420	0.79397	1.6889
	430	0.76686	1.80513	430	0.80991	1.93457
	440	0.77506	2.17643	440	0.81791	2.3264
	450	0.78758	2.62222	450	0.83297	2.79788
	460	0.80039	3.07629	460	0.84268	3.27595
	470	0.79621	3.53136	470	0.84187	3.75711
	480	0.80031	4.0327	480	0.84615	4.28718
	490	0.80656	4.54986	490	0.84946	4.83184
	500	0.79688	5.0464	500	0.85334	5.36357
	510	0.80193	5.55707	510	0.85257	5.90648
	520	0.79563	6.06549	520	0.85128	6.45046
	530	0.7977	6.59219	530	0.84782	7.01026
	540	0.80262	7.11043	540	0.85567	7.56275
	550	0.7954	7.65378	550	0.85729	8.14837
	560	0.80069	8.18685	560	0.85551	8.71794
	570	0.80882	8.73777	570	0.87	9.31053
	580	0.80996	9.30688	580	0.87207	9.92328
	590	0.81099	9.83595	590	0.871	10.4915
	600	0.8157	10.4183	600	0.87225	11.1142
	610	0.80713	11.0015	610	0.87155	11.744
	620	0.79716	11.589	620	0.85594	12.3748
	630	0.79209	12.1495	630	0.84574	12.9732
	640	0.76731	12.7174	640	0.82657	13.5851
	650	0.76105	13.2598	650	0.83499	14.1801
	660	0.76369	13.8286	660	0.84613	14.8103
	670	0.77819	14.4256	670	0.85743	15.4681
	680	0.79445	15.0343	680	0.87002	16.1347
	690	0.8046	15.5636	690	0.88586	16.7175
	700	0.8091	16.1494	700	0.89209	17.3633
	710	0.8111	16.7613	710	0.8913	18.0358
	720	0.80069	17.2196	720	0.88581	18.5427
	730	0.80811	17.7565	730	0.88737	19.1323
	740	0.78706	18.3294	740	0.86662	19.7631
	750	0.78378	18.9145	750	0.86529	20.1091
	760	0.73029	19.0336	760	0.80139	20.5398
	770	0.58966	19.4587	770	0.6451	21.0048
	780	0.2806	19.6641	780	0.3022	21.226
	790	0.08553	19.7235	790	0.09246	21.2903
	800	0.02355	19.7398	800	0.02431	21.3071
	810	0.00578	19.7438	810	0.00448	21.3102
	820	0.00126	19.7445	820	0.0014	21.311
	830	0.000406898	19.7448	830	0.000971357	21.3116
	840	0.000110184	19.7449	840	0.000150889	21.3117
	850	9.0285e-05	19.7449	850	0.000965743	21.3123
	860	0.000285596	19.7451	860	0.00127	21.3132
	870	0.000153004	19.7452	870	0.000784811	21.3137
	880	5.3704e-05	19.7452	880	7.39847e-06	21.3137
	890	0.000544591	19.7456	890	3.47591e-05	21.3137
	900	2.96807e-05	19.7456	900	7.17763e-05	21.3138

## Sheet: Figure.3f
Figure 3f
	Grain size (nm)	Counts	Grain size (nm)	Counts
	15		15.4
	15.2		15.6
	15.4	1	15.8
	15.6	5	16
	15.8	6	16.2
	16	5	16.4
	16.2	6	16.6
	16.4	7	16.8
	16.6	14	17
	16.8	35	17.2
	17	54	17.4
	17.2	34	17.6
	17.4	27	17.8
	17.6	5	18
	17.8	1	18.2
	18		18.4	3
	18.2		18.6	5
	18.4		18.8	18
	18.6		19	24
	18.8		19.2	35
	19		19.4	62
	19.2		19.6	35
	19.4		19.8	17
	19.6		20	1
	19.8		20.2
	20		20.4
	20.2		20.6
	20.4		20.8
	20.6		21
	20.8		21.2
	21		21.4

## Sheet: Figure.3g
Figure 3g
	Voltage (V)	Current (mA)
	4.8	-29.2317
	4.72	1.50831
	4.64	24.9757
	4.56	48.5221
	4.48	68.5647
	4.4	85.3645
	4.32	99.085
	4.24	110.081
	4.16	118.825
	4.08	125.755
	4	131.288
	3.92	135.852
	3.84	139.72
	3.76	143.056
	3.68	145.946
	3.6	148.46
	3.52	150.643
	3.44	152.616
	3.36	154.439
	3.28	156.102
	3.2	157.585
	3.12	158.878
	3.04	159.989
	2.96	161.059
	2.88	162.116
	2.8	163.108
	2.72	164.017
	2.64	164.836
	2.56	165.547
	2.48	166.243
	2.4	166.976
	2.32	167.666
	2.24	168.252
	2.16	168.741
	2.08	169.153
	2	169.608
	1.92	170.119
	1.84	170.623
	1.76	171.063
	1.68	171.424
	1.6	171.745
	1.52	172.09
	1.44	172.464
	1.36	172.837
	1.28	173.146
	1.2	173.35
	1.12	173.558
	1.04	173.843
	0.96	174.146
	0.88	174.434
	0.8	174.691
	0.72	174.88
	0.64	175.104
	0.56	175.369
	0.48	175.636
	0.4	175.879
	0.32	176.032
	0.24	176.117
	0.16	176.269
	0.08	176.498
	0	176.719
	-0.08	176.903

## Sheet: Figure.3h
Figure 3h
	Area (cm2)	PCE (%)
	0.1	15.3
	0.1	12.2
	0.15	12.5
	0.08	16
	0.16	15.6
	0.1	14
	0.07	13.4
	0.06	13.3
	0.1	18.1
	0.08	17.96
	0.09	16.97
	0.09	15
	0.29	9
	0.1	13.5
	0.1	18.28
	0.1	15.07
	0.1	18.4
	0.1	19.51
	0.1	18
	0.1	19.38
	0.1	18.1
	0.1	18.1
	0.12	12.32
	0.1	19
	0.1	15.12
	1.01	15
	1.2	11.6
	1.01	19.87
	7.8	16
	8.4	8.64
	25	8.95
	16	14.8
	25	10.9
	24	8.4
	36	15.21
	42.9	15.86
