# Supplementary material for: Bio-inspired vertebral design for scalable and flexible perovskite solar cells
Source: Nat Commun. 2020 Jun 15;11:3016. doi: 10.1038/s41467-020-16831-3 (PMC7295992; doi:10.1038/s41467-020-16831-3)
Supplement: Supplementary file 11 — Source Data [file 41467_2020_16831_MOESM11_ESM.zip › source data/Figure.4.xlsx]

## Sheet: Figure.4d
Figure 4d
	Curvature radius (mm)	Normalized PCE	Normalized PCE
	1500	1	1
	1000	1	0.98
	800	1	0.95
	700	0.99	0.91
	600	1	0.78
	500	0.99	0.72
	400	1	0.63
	300	0.98	0.54
	200	0.99	0.46
	100	0.99	0.38
	10	0.98	0.32
	8	0.97	0.25
	5	0.96	0.2
	3	0.95	0.15

## Sheet: Figure.4e
Figure 4e
	Bending (cycles)	Normalized PCE	Bending (cycles)	Normalized PCE
	1050	0.98	1050	0.95
	1350	0.98	1350	0.91
	1650	0.97	1650	0.86
	1950	0.97	1950	0.82
	2250	0.96	2250	0.76
	2550	0.96	2550	0.71
	3000	0.96	3000	0.63
	3450	0.95	3450	0.53
	3900	0.95	3900	0.46
	4500	0.95	4500	0.39
	5100	0.94	5100	0.31
	5700	0.92	5700	0.21
	6300	0.9	6300	0.13
	6900	0.87	6900	0.08
	7500	0.84	7500	0.02

## Sheet: Figure.4g
Figure 4g
	Voltage (V)	Current density (mA cm-2)	Voltage (V)	Current density (mA cm-2)	Voltage (V)	Current density (mA cm-2)	Voltage (V)	Current density (mA cm-2)	Voltage (V)	Current density (mA cm-2)	Voltage (V)	Current density (mA cm-2)	Voltage (V)	Current density (mA cm-2)	Voltage (V)	Current density (mA cm-2)	Voltage (V)	Current density (mA cm-2)
	1.2	-4.32217	1.2	-4.25043	1.2	-4.14929	1.2	-3.88996	1.2	-3.55888	1.2	-3.17395	1.2	-1.87336	1.2	-2.62343	1.2	-4.29665
	1.18	0.20063	1.18	0.1973	1.18	0.1926	1.18	0.18057	1.18	0.1652	1.18	0.14733	1.18	0.08696	1.18	-1.44116	1.18	-3.2657
	1.16	4.7634	1.16	4.68433	1.16	4.57287	1.16	4.28706	1.16	3.92219	1.16	3.49796	1.16	2.0646	1.16	0.0669	1.16	-1.29665
	1.14	8.42117	1.14	8.28138	1.14	8.08433	1.14	7.57906	1.14	6.93399	1.14	6.184	1.14	3.64999	1.14	1.58828	1.14	0.06019
	1.12	11.3516	1.12	11.1632	1.12	10.8975	1.12	10.2164	1.12	9.3469	1.12	8.33593	1.12	4.92012	1.12	2.80791	1.12	1.42902
	1.1	13.7269	1.1	13.499	1.1	13.1778	1.1	12.3542	1.1	11.3027	1.1	10.0802	1.1	5.94963	1.1	3.78501	1.1	2.52635
	1.08	15.657	1.08	15.3971	1.08	15.0307	1.08	14.0913	1.08	12.892	1.08	11.4976	1.08	6.78622	1.08	4.577	1.08	3.40548
	1.06	17.1474	1.06	16.8627	1.06	16.4615	1.06	15.4327	1.06	14.1192	1.06	12.592	1.06	7.43219	1.06	5.22058	1.06	4.11806
	1.04	18.3347	1.04	18.0303	1.04	17.6013	1.04	16.5012	1.04	15.0968	1.04	13.4639	1.04	7.9468	1.04	5.71752	1.04	4.6971
	1.02	19.1175	1.02	18.8001	1.02	18.3528	1.02	17.2057	1.02	15.7413	1.02	14.0387	1.02	8.28609	1.02	6.11341	1.02	5.14422
	1	19.6836	1	19.3568	1	18.8962	1	17.7152	1	16.2075	1	14.4544	1	8.53146	1	6.37442	1	5.50041
	0.98	20.0611	0.98	19.7281	0.98	19.2587	0.98	18.055	0.98	16.5183	0.98	14.7317	0.98	8.69509	0.98	6.56318	0.98	5.73524
	0.96	20.3138	0.96	19.9766	0.96	19.5013	0.96	18.2825	0.96	16.7264	0.96	14.9173	0.96	8.80462	0.96	6.68906	0.96	5.90508
	0.94	20.4773	0.94	20.1373	0.94	19.6582	0.94	18.4295	0.94	16.861	0.94	15.0373	0.94	8.87545	0.94	6.77332	0.94	6.01833
	0.92	20.615	0.92	20.2728	0.92	19.7904	0.92	18.5535	0.92	16.9744	0.92	15.1384	0.92	8.93516	0.92	6.82781	0.92	6.09415
	0.9	20.6713	0.9	20.3281	0.9	19.8444	0.9	18.6041	0.9	17.0207	0.9	15.1797	0.9	8.95955	0.9	6.87374	0.9	6.14317
	0.88	20.7167	0.88	20.3728	0.88	19.888	0.88	18.645	0.88	17.0581	0.88	15.2131	0.88	8.97924	0.88	6.8925	0.88	6.1845
	0.86	20.7454	0.86	20.401	0.86	19.9155	0.86	18.6708	0.86	17.0817	0.86	15.2341	0.86	8.99166	0.86	6.90765	0.86	6.20138
	0.84	20.7661	0.84	20.4214	0.84	19.9354	0.84	18.6895	0.84	17.0988	0.84	15.2494	0.84	9.00064	0.84	6.91721	0.84	6.21501
	0.82	20.7862	0.82	20.4412	0.82	19.9548	0.82	18.7076	0.82	17.1154	0.82	15.2642	0.82	9.00938	0.82	6.92411	0.82	6.22361
	0.8	20.8125	0.8	20.4671	0.8	19.98	0.8	18.7313	0.8	17.137	0.8	15.2835	0.8	9.02078	0.8	6.93084	0.8	6.22982
	0.78	20.8238	0.78	20.4781	0.78	19.9908	0.78	18.7414	0.78	17.1463	0.78	15.2917	0.78	9.02566	0.78	6.93961	0.78	6.23587
	0.76	20.8387	0.76	20.4927	0.76	20.0051	0.76	18.7548	0.76	17.1586	0.76	15.3027	0.76	9.0321	0.76	6.94336	0.76	6.24376
	0.74	20.8474	0.74	20.5013	0.74	20.0135	0.74	18.7626	0.74	17.1657	0.74	15.3091	0.74	9.03588	0.74	6.94832	0.74	6.24714
	0.72	20.8566	0.72	20.5104	0.72	20.0224	0.72	18.771	0.72	17.1734	0.72	15.3159	0.72	9.03989	0.72	6.95122	0.72	6.2516
	0.7	20.8729	0.7	20.5264	0.7	20.038	0.7	18.7856	0.7	17.1867	0.7	15.3278	0.7	9.04693	0.7	6.95431	0.7	6.25421
	0.68	20.8848	0.68	20.5381	0.68	20.0494	0.68	18.7963	0.68	17.1965	0.68	15.3365	0.68	9.05209	0.68	6.95973	0.68	6.25699
	0.66	20.8924	0.66	20.5456	0.66	20.0567	0.66	18.8032	0.66	17.2028	0.66	15.3422	0.66	9.05541	0.66	6.9637	0.66	6.26186
	0.64	20.8987	0.64	20.5518	0.64	20.0628	0.64	18.8089	0.64	17.208	0.64	15.3468	0.64	9.05814	0.64	6.96625	0.64	6.26544
	0.62	20.9036	0.62	20.5566	0.62	20.0674	0.62	18.8132	0.62	17.212	0.62	15.3503	0.62	9.06023	0.62	6.96835	0.62	6.26773
	0.6	20.9084	0.6	20.5613	0.6	20.0721	0.6	18.8176	0.6	17.216	0.6	15.3539	0.6	9.06233	0.6	6.96996	0.6	6.26962
	0.58	20.9203	0.58	20.573	0.58	20.0835	0.58	18.8283	0.58	17.2258	0.58	15.3626	0.58	9.06748	0.58	6.97157	0.58	6.27107
	0.56	20.9228	0.56	20.5755	0.56	20.0859	0.56	18.8305	0.56	17.2278	0.56	15.3644	0.56	9.06857	0.56	6.97554	0.56	6.27252
	0.54	20.9308	0.54	20.5833	0.54	20.0936	0.54	18.8377	0.54	17.2344	0.54	15.3703	0.54	9.07203	0.54	6.97637	0.54	6.27609
	0.52	20.9347	0.52	20.5872	0.52	20.0974	0.52	18.8413	0.52	17.2377	0.52	15.3732	0.52	9.07375	0.52	6.97903	0.52	6.27684
	0.5	20.9373	0.5	20.5897	0.5	20.0998	0.5	18.8436	0.5	17.2398	0.5	15.3751	0.5	9.07484	0.5	6.98036	0.5	6.27924
	0.48	20.9435	0.48	20.5958	0.48	20.1058	0.48	18.8492	0.48	17.2449	0.48	15.3797	0.48	9.07755	0.48	6.9812	0.48	6.28042
	0.46	20.96	0.46	20.6121	0.46	20.1216	0.46	18.864	0.46	17.2585	0.46	15.3918	0.46	9.0847	0.46	6.98328	0.46	6.28118
	0.44	20.9615	0.44	20.6136	0.44	20.1231	0.44	18.8654	0.44	17.2597	0.44	15.3929	0.44	9.08537	0.44	6.98878	0.44	6.28305
	0.42	20.9682	0.42	20.6201	0.42	20.1295	0.42	18.8714	0.42	17.2652	0.42	15.3978	0.42	9.08824	0.42	6.98929	0.42	6.28801
	0.4	20.969	0.4	20.6209	0.4	20.1303	0.4	18.8721	0.4	17.2659	0.4	15.3984	0.4	9.0886	0.4	6.99151	0.4	6.28847
	0.38	20.9689	0.38	20.6208	0.38	20.1301	0.38	18.872	0.38	17.2658	0.38	15.3983	0.38	9.08854	0.38	6.99179	0.38	6.29046
	0.36	20.9709	0.36	20.6228	0.36	20.132	0.36	18.8738	0.36	17.2674	0.36	15.3997	0.36	9.08941	0.36	6.99174	0.36	6.29071
	0.34	20.981	0.34	20.6327	0.34	20.1418	0.34	18.8829	0.34	17.2758	0.34	15.4072	0.34	9.0938	0.34	6.9924	0.34	6.29067
	0.32	20.9799	0.32	20.6317	0.32	20.1408	0.32	18.8819	0.32	17.2749	0.32	15.4064	0.32	9.09334	0.32	6.99578	0.32	6.29126
	0.3	20.9865	0.3	20.6381	0.3	20.147	0.3	18.8878	0.3	17.2803	0.3	15.4112	0.3	9.09617	0.3	6.99543	0.3	6.2943
	0.28	20.9883	0.28	20.6399	0.28	20.1488	0.28	18.8895	0.28	17.2818	0.28	15.4125	0.28	9.09696	0.28	6.9976	0.28	6.29398
	0.26	20.9903	0.26	20.6418	0.26	20.1506	0.26	18.8912	0.26	17.2834	0.26	15.414	0.26	9.09781	0.26	6.99821	0.26	6.29594
	0.24	20.9962	0.24	20.6476	0.24	20.1563	0.24	18.8965	0.24	17.2882	0.24	15.4183	0.24	9.10036	0.24	6.99886	0.24	6.29649
	0.22	21.0057	0.22	20.657	0.22	20.1655	0.22	18.9051	0.22	17.2961	0.22	15.4253	0.22	9.1045	0.22	7.00083	0.22	6.29708
	0.2	21.0073	0.2	20.6586	0.2	20.167	0.2	18.9066	0.2	17.2974	0.2	15.4265	0.2	9.10521	0.2	7.00401	0.2	6.29884
	0.18	21.0135	0.18	20.6647	0.18	20.173	0.18	18.9122	0.18	17.3026	0.18	15.4311	0.18	9.1079	0.18	7.00456	0.18	6.30171
	0.16	21.0147	0.16	20.6658	0.16	20.1741	0.16	18.9132	0.16	17.3035	0.16	15.4319	0.16	9.1084	0.16	7.00663	0.16	6.3022
	0.14	21.0205	0.14	20.6715	0.14	20.1797	0.14	18.9184	0.14	17.3083	0.14	15.4362	0.14	9.11091	0.14	7.00701	0.14	6.30406
	0.12	21.0329	0.12	20.6837	0.12	20.1915	0.12	18.9296	0.12	17.3185	0.12	15.4453	0.12	9.11627	0.12	7.00894	0.12	6.30441
	0.1	21.0397	0.1	20.6905	0.1	20.1981	0.1	18.9358	0.1	17.3241	0.1	15.4503	0.1	9.11926	0.1	7.01307	0.1	6.30614
	0.08	21.0461	0.08	20.6967	0.08	20.2043	0.08	18.9415	0.08	17.3294	0.08	15.455	0.08	9.12201	0.08	7.01537	0.08	6.30986
	0.06	21.0503	0.06	20.7008	0.06	20.2083	0.06	18.9453	0.06	17.3328	0.06	15.4581	0.06	9.12383	0.06	7.01749	0.06	6.31192
	0.04	21.0527	0.04	20.7032	0.04	20.2106	0.04	18.9474	0.04	17.3348	0.04	15.4598	0.04	9.12488	0.04	7.01888	0.04	6.31383
	0.02	21.0556	0.02	20.7061	0.02	20.2134	0.02	18.9501	0.02	17.3372	0.02	15.462	0.02	9.12615	0.02	7.01969	0.02	6.31509
	0	21.0677	0	20.7179	0	20.2249	0	18.9609	0	17.3471	0	15.4708	0	9.13136	0	7.02067	0	6.31581

## Sheet: Figure.4h
Figure 4h
	Sputter time (s)	I-	CN-	InO-	Sputter time (s)	I-	CN-	InO-	Sputter time (s)	I-	CN-	InO-	Sputter time (s)	I-	CN-	InO-
	18.432	44.0727	775.59		18.432	70.1671	592.773		18.3501	37.0577	1049.06		19.0511	72.1675	351.902
	20.8896	66.1657	752.353		20.8896	77.2165	618.915		21.1731	44.0714	1177.86		21.2924	64.1445	330.491
	23.3472	69.1584	795.227		23.3472	81.2208	650.118		23.9962	49.1151	1567.78		23.5337	60.1355	402.237
	25.8048	47.0906	790.027		25.8048	65.1492	694.032		26.8193	57.1271	1732.41		25.775	67.1456	425.74
	28.2624	54.1024	824.655		28.2624	76.2094	711.502		29.6424	64.1527	1722.33		28.0163	75.1814	459.579
	30.72	48.094	896.682		30.72	95.3115	791.325		32.4655	72.2423	1655.42		30.2576	54.0958	451.574
	33.1776	58.1301	825.031		33.1776	64.1528	792.375		35.2886	66.1856	1654.73		32.4989	68.1532	508.04
	35.6352	58.142	842.759		35.6352	85.2578	916.834		38.1117	81.2897	1421.29		34.7402	70.1543	504.951
	38.0928	58.1343	835.23		38.0928	93.2992	908.055		40.9348	86.3231	1193.11		36.9815	70.1676	597.962
	40.5504	77.2004	785.681		40.5504	102.344	968.53		43.7578	101.418	768.428		39.2228	79.2153	623.995
	43.008	96.3472	753.279		43.008	109.384	981.123		46.5809	97.3829	486.624		41.4641	84.247	670.189
	45.4656	90.2976	666.785		45.4656	116.454	927.375		49.404	168.129	443.345		43.7054	98.3137	720.933
	47.9232	75.2235	598.04		47.9232	122.517	911.447		52.2271	829.536	2541.6		45.9467	88.2372	774.191
	50.3808	74.2276	537.888		50.3808	98.3484	902.234		55.0502	2812.84	14170.9		48.188	113.412	872.28
	52.8384	82.2836	453.455		52.8384	128.566	822.809		57.8733	3302.04	32469.2		50.4293	111.385	934.894
	55.296	88.3128	368.195		55.296	95.3057	753.703		60.6964	2672.38	41768.3		52.6706	117.434	1107.03
	57.7536	70.1929	312.048		57.7536	93.3086	670.05		63.5194	1944.33	39991.8		54.9119	103.376	1271.37
	60.2112	97.33	248.997		60.2112	84.2624	598.071		66.3425	1307.44	33047.9		57.1532	128.518	1787.82
	62.6688	92.3154	349.965		62.6688	98.3304	514.182		69.1656	958.907	26612.5		59.3945	140.675	2266.9
	65.1264	93.3506	1458.73		65.1264	83.2313	415.525		71.9887	679.915	20470		61.6358	163.846	2998.35
	67.584	181.129	5696.44		67.584	97.3508	327.428		74.8118	497.41	15730.2		63.8771	166.929	3196.35
	70.0416	286.755	14243.8		70.0416	101.368	551.339		77.6349	355.455	11850.9		66.1184	199.24	2825.48
	72.4992	370.763	23706.1		72.4992	136.643	2098.82		80.458	287.853	9241.2		68.3597	192.181	2614.75
	74.9568	361.936	28875.1		74.9568	206.407	6330.36		83.281	218.156	7168.32		70.601	265.23	3507.78
	77.4144	319.453	28937.5		77.4144	292.713	14132.3		86.1041	216.327	5559.75		72.8423	476.079	7936.18
	79.872	295.205	26073.7		79.872	358.079	22761.4		88.9272	232.392	4483.06		75.0836	757.564	17877.8
	82.3296	257.379	22116.6		82.3296	365.307	27254.9		91.7503	231.542	3675.94		77.3249	988.772	30837.3
	84.7872	247.278	17572.5		84.7872	346.378	28203.8		94.5734	242.851	3041.45		79.5662	1055.34	39341.2
	87.2448	184.134	14106.5		87.2448	305.494	25358.7		97.3965	318.775	2598.74		81.8075	922.76	40723.5
	89.7024	164.827	11325.6		89.7024	261.807	21653.9		100.22	374.374	2385.82		84.0488	897.44	37837.4
	92.16	135.066	9177.26		92.16	227.237	17606.5		103.043	458.318	2105.87		86.2901	846.503	32320.6
	94.6176	160.518	7385.76		94.6176	231.316	14226.3		105.866	585.953	2035.37		88.5314	701.913	26774.9
	97.0752	146.224	5936.15		97.0752	178.59	11538.9		108.689	696.846	1861.98		90.7727	647.497	21021.1
	99.5328	146.245	5127.37		99.5328	184.551	9436.66		111.512	910.672	1720.12		93.014	628.894	16918
	101.99	115.734	4062.75		101.99	147.046	7711.33		114.335	1030.83	1660.78		95.2553	630.067	13571.3
	104.448	125.864	3407.95		104.448	151.081	6415.27		117.158	1291.6	1710.87		97.4966	684.336	10965.2
	106.906	141.138	2941.02		106.906	159.216	5255.75		119.981	1575.02	1644.08		99.7379	739.526	8859.38
	109.363	161.317	2447.67		109.363	144.013	4383.77		122.804	1931.82	1739.26		101.979	834.396	7069.25
	111.821	170.459	2162.23		111.821	180.53	3496.82		125.627	2241.76	1685.55		104.221	992.32	5904.44
	114.278	184.726	1998.5		114.278	162.215	3085.89		128.45	2794.37	1710.23		106.462	1157.66	4866.06
	116.736	227.101	1837.47		116.736	182.666	2658.88		131.274	3192.57	1790.48		108.703	1440.74	4427.64
	119.194	272.261	1652.95		119.194	185.628	2246.72		134.097	3897.86	1853.93		110.944	1833.36	3697.5
	121.651	305.887	1615.9		121.651	244.348	2058.36		136.92	4614.65	2076.19		113.186	2199.82	3408.55
	124.109	337.778	1526.85		124.109	257.665	1843.91		139.743	5360.9	2160.77		115.427	2754.64	3269.96
	126.566	409.382	1578.49		126.566	308.541	1680.96		142.566	6261.78	2417.44		117.668	3388.03	3068.77
	129.024	493.117	1581.76		129.024	373.232	1582.73		145.389	7562.42	2648.57		119.91	4230.66	2853.09
	131.482	594.415	1535.48		131.482	411.066	1607.75		148.212	8980.25	2894.18		122.151	5104.91	3069.39
	133.939	753.786	1623.19		133.939	549.688	1559.97		151.035	10449.8	3249.96		124.392	6413.8	3019.07
	136.397	871.768	1787.53		136.397	658.748	1538.59		153.858	12490	3666.84		126.634	7480.51	3036.16
	138.854	1192.7	1780.94		138.854	840.274	1537.69		156.681	14833.3	4088.75		128.875	9103.86	3201.27
	141.312	1514.35	2057.92		141.312	1055.76	1610.89		159.504	18148.6	4622.65		131.116	11152.2	3295.24
	143.77	1916.17	2244.04		143.77	1230.16	1731.86		162.327	21483.3	5113.56		133.357	13613.8	3654.58
	146.227	2433.6	2540.52		146.227	1536.1	1757.26		165.151	26359.8	5697.21		135.599	16295.8	3815.9
	148.685	3172.69	2776.4		148.685	1920	1994.89		167.974	31996.1	6347.98		137.841	19387.1	4071.78
	151.143	4093.81	3068.62		151.143	2452.81	2057.67		170.797	39137.9	6898.91		140.081	23009.5	4390.65
	153.6	5337	3406.65		153.6	3109.48	2299.41		173.62	48628.3	7602.63		142.322	27677.5	4705.89
	156.057	6934.81	3999.46		156.057	4020.1	2499.97		176.443	57883.1	8304.85		144.564	32736.1	5042.33
	158.516	9024.14	4452.83		158.516	5117.25	2713.74		179.265	73408.5	8988.45		146.805	38663.7	5495.13
	160.972	11820.3	4816.64		160.972	6545.3	3085.47		182.089	84627	9996.89		149.047	46039.5	5702.56
	163.431	15148.3	5455.32		163.431	8423.15	3399.82		184.912	89609.7	10597.4		151.288	53026.4	6217.78
	165.888	19798.8	6080.79		165.888	10744.7	3648.37		187.736	92163.8	11848.3		153.529	62985.5	6862.57
	168.345	26149.4	6479.8		168.345	13880.9	4172.72		190.558	92861	12534.9		155.771	73579.2	7177.74
	170.804	32276.8	7235.72		170.804	17709.2	4609.35		193.381	93070.9	13720.5		158.012	81847.7	8033.05
	173.261	41508.3	8140.15		173.261	22449.7	5094.35		196.205	93410.3	14876.3		160.254	87446.6	8535.04
	175.719	52500.2	8753.73		175.719	28212.6	5494.55		199.027	93621.1	16233.5		162.494	91495.1	9080.35	1.00046
	178.176	64658.1	9691		178.176	35450.8	6056.9		201.851	93492.6	17048.5		164.735	92137.4	9814.74	1.0004
	180.633	82056.3	10654.4		180.633	43806.6	6451.83		204.674	93938.6	18765.2		166.977	92465.2	10264.2	2.00079
	183.091	87896.2	11472		183.091	54259.8	7149.54		207.496	93723.8	20182.4		169.218	93001.1	11279	1.00052
	185.548	91219	12688.8		185.548	67683.1	7818.87		210.32	94902.4	21233.8		171.46	93545.3	11993	1.00034
	188.007	92734.5	13484.1		188.007	81911.5	8614.67		213.143	96161.7	22992.8		173.701	93511.3	12562.9	0
	190.464	93351.8	15078.1		190.464	89344.7	9497.86		215.967	97268.9	23928.1		175.942	93627.5	13632.1	1.0004
	192.921	93064.6	16173		192.921	91351.4	10228.2		218.789	94691	24908.2		178.184	93750	13936.3	0
	195.38	93749.3	17932.3		195.38	92660	11309.4		221.612	95483.4	26015.7		180.425	93961	15001.5	2.0014
	197.837	94218.1	18793.5		197.837	93575.7	12255.3		224.436	95047	25711.2		182.667	94982.7	15574.4	2.00049
	200.295	94526.1	20493.5		200.295	93372.6	13413.1		227.258	97159.8	25748.1		184.907	94051.5	16432.4	0
	202.752	93405.6	22163.7		202.752	93272.7	14244.2		230.082	94563.5	25908.1		187.148	94700.2	17088.4	4.00367
	205.209	93978.8	23260.3		205.209	94085.6	15710.9		232.905	94261.5	25974.3		189.39	95164.8	17606.6	1.0007
	207.667	95057	24303		207.667	94296.9	17019.6		235.727	97408.7	25676.3		191.631	95410.6	18427.1	2.00147
	210.125	93754.2	25136.6		210.125	94395.7	18145.4		238.551	94737.6	25316.5		193.873	94982.6	18871.6	2.00196
	212.583	94456.6	26089.4		212.583	94009	19592.4		241.374	95317.6	24004.7		196.114	95974.4	19628.2	2.00128
	215.04	94675.5	27004.7		215.04	94889.1	21461.1		244.198	95358.6	23657		198.355	96593.6	19959.4	4.00391
	217.497	95331	28154.3		217.497	94516.9	22437.8		247.02	93724	22267.3		200.597	94701.6	19927.2	2.00263
	219.956	94680.9	27538.8		219.956	95940	23132.7		249.842	92695.9	20485.6		202.838	94995.5	20575.5	0
	222.412	94827.3	26408		222.412	96612.9	24552		252.667	94486.9	17946.9	1.00034	205.08	96940.8	20818.7	2.00244
	224.871	96305.8	26370.5		224.871	95261.6	25395.7		255.489	96115.5	16825.6	2.00116	207.32	98215.5	21169	1.00119
	227.328	93374.6	25975.6		227.328	94944.5	25893.2		258.313	93157.5	15924.5	0	209.561	95631.1	20927.3	3.00511
	229.785	94376.8	25004.8		229.785	98562.8	26128.5		261.135	92545.9	14622.2	1.00076	211.803	97184.1	21055.6	3.00327
	232.244	92895	24035.7		232.244	94021.3	26579.6		263.958	94249.1	13193.9	1.00076	214.044	96273.7	20715.6	1.00138
	234.701	96568.6	23573		234.701	94412.1	26606.3		266.782	92502.3	12129.5	1.00064	216.286	96753.6	20490.9	6.01095
	237.159	93578.3	22286		237.159	97718.8	25856.1		269.604	91590.6	10869.2	5.00327	218.527	97563.6	20715.3	0
	239.616	94477.1	20996.1	1.00027	239.616	95220.2	25295.7		272.429	91975.1	9972.44	4.00318	220.768	96088.2	20454.2	6.01211
	242.073	94034.3	19753.9	0	242.073	96272.6	25114.8		275.251	92474.8	8712.31	2.00208	223.01	96918.3	19855.3	7.016
	244.531	93216.3	18625.3	0	244.531	94005.6	24281.5		278.073	92729	7818.92	2.00134	225.251	97074.3	19534.4	4.00893
	246.988	95435.3	17304	0	246.988	91857.1	22920.8		280.897	95409.2	7110.88	4.00458	227.493	93295.6	19068.1	5.00926
	249.447	90356.1	16338.4	0	249.447	92084.1	22126.6		283.72	91938.1	6330.85	4.00477	229.733	93807.3	18818.5	5.01153
	251.904	91733.4	15088.3	0	251.904	93998.6	20802.8		286.544	92773.6	5750.49	6.00703	231.974	93712.1	17663.9	7.01287
	254.361	92793.8	13824.8	2.0011	254.361	92309.2	19887.8		289.366	97649.5	4997.78	1.00119	234.216	94480	17364.5	4.00875
	256.82	93233.3	12883.5	2.00024	256.82	91754.4	18294.9		292.189	92954.8	4518.09	4.00544	236.457	96400.5	16911.2	2.0044
	259.276	91028.8	11754.3	1.00027	259.276	90350.3	17277.1		295.013	93240.6	4058.23	3.00431	238.699	93332.9	16022.5	5.01349
	261.735	90636.8	10794.2	1.00009	261.735	92830.5	15005.1		297.835	96587.8	3531.64	6.00764	240.94	93104.2	15232.8	7.01741
	264.192	91149.1	9749.27	1.00046	264.192	90474.4	13700.3		300.659	94283.4	3339.38	5.00859	243.181	93599.2	14406.2	5.01184
	266.649	90435.5	8850.63	1.00021	266.649	93003.3	12393		303.482	92861	3048.75	2.00336	245.423	93350.1	13795.3	5.01601
	269.108	90741.6	8180.1	1.0004	269.108	93267	11302.1	1.00058	306.304	93940.5	2771.66	7.01575	247.664	96104.4	12983.6	6.0145
	271.565	91074.1	7329.06	1.00034	271.565	91927.8	10242	2.00092	309.128	92570	2729.52	2.00342	249.906	92588.3	12277.6	7.02035
	274.023	95103.4	6643.15	0	274.023	91976.6	9514.54	2.00177	311.951	93779.6	2799.13	3.00768	252.146	90721.4	11854.6	7.01814
	276.48	93383.2	6006.51	1.00027	276.48	94431.1	8148.08	0	314.775	92091.2	2915.97	2.00489	254.387	91909.3	10877	9.02457
	278.937	92359.5	5476.78	0	278.937	90357.8	7646.42	1.00064	317.597	91894.9	3165.74	5.01276	256.629	91825.3	10222.4	8.02351
	281.396	91480.3	4936.15	1.00046	281.396	93645.6	6687.44	0	320.42	94604.6	3578.84	8.02289	258.87	91213.3	9611.16	5.01786
	283.853	92864.3	4663.34	1.00046	283.853	90643.8	6117.57	1.0007	323.244	93531.7	4215.78	8.01743	261.112	92120.4	8792.81	6.01468
	286.311	93970.3	4220.76	1.00076	286.311	92566.4	5425.9	1.00082	326.066	93263.4	5118.98	5.01031	263.353	90143.1	8339.64	4.01181
	288.768	93777.3	3988.7	2.00263	288.768	96512	4771.08	1.00119	328.89	91511.4	6145.01	3.0075	265.594	92024.6	7664.84	7.02121
	291.225	91945.3	3729.26	0	291.225	94062	4372.64	0	331.713	92248	7550.41	4.01218	267.836	90275.8	7287.26	8.02209
	293.683	94327.4	3584.47	2.00177	293.683	92492.6	3996.56	0	334.535	95081.7	9067.27	7.01876	270.077	91103.4	6495.83	10.0275
	296.14	91776.6	3499.48	7.00889	296.14	91974.2	3683.75	4.00452	337.359	91454	10932.2	7.01888	272.319	91673.8	6150.13	7.02269
	298.599	90859.9	3454.09	2.0022	298.599	91340	3284.29	1.00089	340.182	90742.2	12762.6	12.0378	274.559	91051.4	5613.4	6.01812
	301.056	92257.3	3769.69	1.00138	301.056	92348.6	3085.32	1.00101	343.006	91542.1	14655.1	8.02173	276.8	89254.2	5071.15	9.03084
	303.513	93393.5	4037.4	2.0022	303.513	91951.3	2980.96	1.00144	345.828	92328	16411.8	7.0225	279.042	89303	4608.97	10.0275
	305.971	92270	4349.81	2.00373	305.971	93475.5	3026.07	4.00636	348.65	92844	17990.1	4.01016	281.283	92340.2	4223.08	7.02392
	308.428	92998.4	5102.95	4.00807	308.428	91737.8	3220.47	4.0055	351.475	92468.9	19406.3	5.01779	283.525	90287.6	3813.07	12.0324
	310.887	91898.7	5933.78	4.00624	310.887	92505.8	3597.2	1.00144	354.297	95474.5	20723.4	7.01839	285.766	90695.2	3498.73	10.0294
	313.344	91238.7	6974.92	1.00199	313.344	92498.3	4103.89	3.00615	357.121	92342	20853.2	5.01669	288.007	91087.1	3237.14	7.0222
	315.801	91898.7	8336.66	3.004	315.801	90823.4	4958.37	2.00416	359.944	92462.9	21032.5	8.02265	290.249	89966	2863.38	6.02021
	318.26	93085.2	9792.21	2.0041	318.26	91943.4	6149.97	1.00168	362.766	92750.2	20419.9	4.00905	292.49	91876.8	2606.1	8.02154
	320.716	91951.4	11587.4	5.00773	320.716	91150.5	7504.6	6.01082	365.59	94552.9	19848.4	7.01845	294.732	92767.3	2415.38	7.01784
	323.175	90733.7	13668.6	4.0082	323.175	90371.9	9251.72	1.00236	368.412	93829.5	18903.4	8.02197	296.972	89843.8	2237.5	8.02492
	325.632	92864.1	15357	3.00786	325.632	92368.6	11459.3	6.01524	371.237	94714.2	17174.3	6.01297	299.213	91576.8	2188.77	5.76209
	328.089	90484.6	17749.9	3.00578	328.089	94375.7	13945.3	3.00786	374.059	93151.3	15951.8	6.01628	301.455	91607.4	2087.88	5.40194
	330.548	90555.3	19317.3	2.0044	330.548	92834.2	16519.8	3.00725	376.881	93571.8	14240.1	4.00777	303.696	90571	2070.59	9.36795
	333.005	89974.2	21256.9	5.01484	333.005	96144.5	19317.6	4.00856	379.705	93053.3	12672.9	13.0352	305.938	91388.9	2028.75	13.7027
	335.463	93533.2	22968.5	4.0082	335.463	92216.7	21983.2	9.02672	382.528	92716.1	11083.6	8.02947	308.179	91912.7	1980.83	18.0207
	337.92	91432.5	24073.9	18.0514	337.92	92765.4	24185.9	10.035	385.352	93003.4	9917.67	17.0569	310.42	94036	2112.55	20.5593
	340.377	92903	24507.8	3.00983	340.377	91141.5	26295	9.02758	388.174	92198	8440.05	26.0824	312.662	91928.7	2249.29	29.6083
	342.836	92298.7	24777.7	6.01542	342.836	92981.5	27127.9	5.01442	390.997	91706.9	7678.53	27.1011	314.903	91235.5	2621	40.0983
	345.293	93792.3	24483.2	12.0391	345.293	93861.4	28060.8	4.01151	393.821	91650.1	6464.38	37.1698	317.145	92173.5	2985.75	45.1998
	347.751	94061	23381.4	7.02478	347.751	92659.6	28325.7	8.02848	396.643	89691.9	5793.82	69.3524	319.385	93237.2	3471.17	72.8956
	350.208	93708.3	22862.6	4.01458	350.208	92366.4	27429.1	5.01135	399.467	88333.1	5058.64	108.693	321.626	93134.4	4052.42	101.406
	352.665	94213.1	21168.8	5.01761	352.665	92935.3	26806	5.01865	402.29	85631	4390.41	146.244	323.868	91175.2	4707	139.284
	355.123	92620.1	19823	10.031	355.123	93535.6	25061.9	2.00643	405.112	77037.8	3979.99	227.341	326.109	90941.1	5314	202.811
	357.58	92578	18333.9	9.03151	357.58	93414.1	23324	8.02332	407.936	70752.9	3549.44	338.87	328.351	92201.3	6255.18	243.535
	360.039	92632.5	16892.9	5.01712	360.039	93599.8	21057.1	5.01208	410.759	61648.7	3184.87	479.136	330.592	90960.1	7239.89	344.04
	362.496	92140.4	15246.3	3.00891	362.496	93671.4	18505.5	8.02707	413.583	54538.7	2838.4	767.383	332.833	91216.3	8298.24	403.845
	364.953	92218.6	13495.1	5.01909	364.953	91948.9	16841.1	5.01681	416.405	49597.2	2597.08	1084.57	335.075	93029.2	9259.58	556.564
	367.411	92752.2	12180.4	11.0422	367.411	92781.3	15118.5	5.01386	419.228	44569.2	2311.35	1439.8	337.316	92308.8	10407.6	696.401
	369.868	91495.6	10808	7.02017	369.868	92173.1	13332.3	5.01921	422.052	39483.1	2077.56	2016.04	339.558	91507	11430.9	875.796
	372.327	92278.7	9665.67	4.01612	372.327	92506.5	11619.4	7.02207	424.874	34840.7	1992.31	2753.49	341.799	90934	12335.1	1106.39
	374.784	91822.1	8471.75	4.00887	374.784	92751.9	10193	1.00328	427.698	31011.8	1865.84	3745.74	344.039	93438.8	13447.5	1404.63
	377.241	91219.3	7620.2	9.03164	377.241	92472.5	8937.09	10.0263	430.521	27734.8	1663.65	4980.02	346.281	91767.3	14059.5	1743.26
	379.7	90306.9	6886.42	4.01231	379.7	91424.1	7861.93	11.0308	433.343	25493	1586.45	6394.11	348.522	92343.4	15007.5	2120.37
	382.156	88785.8	6254.41	6.01904	382.156	91033.3	7045.06	10.0349	436.167	22184.4	1457.6	8012.51	350.764	94504.4	15048.1	2539.15
	384.615	88254.9	5475.55	10.0314	384.615	89741.3	6249.38	11.0331	438.99	20248	1402.53	9847.8	353.005	92290.9	15226.3	3022.48
	387.072	85743.4	4986.88	6.01389	387.072	88078.6	5452.67	13.0489	441.814	17772.3	1240.4	11589.8	355.246	94553.8	14992.8	3589.38
	389.529	81032.8	4570.15	8.02295	389.529	85171.6	4904.33	17.0578	444.636	16249	1138.82	13617.5	357.488	92704.2	15110.2	4115.45
	391.988	76061.5	4087.48	8.02818	391.988	81657.8	4507.31	21.0714	447.459	14632	1114.11	15852.7	359.729	92822.6	14540.5	4784.09
	394.445	70113	3698.16	8.02473	394.445	74765.1	4152.68	27.122	450.283	13143.8	1013.09	17785.5	361.971	92447.5	13913	5528.86
	396.903	64297.4	3381.78	21.0828	396.903	70511.1	3799.52	45.2273	453.105	11328.4	950.196	19223.1	364.212	92399.7	13373	6237.69
	399.36	57626.9	3152.99	22.096	399.36	65021.2	3486.17	55.3307	455.929	10480.6	876.934	21842	366.452	93119.9	12752.6	6849.26
	401.817	53306.2	3054.31	39.1736	401.817	60761	3203.06	95.564	458.752	9085.33	837.436	23735.8	368.694	92637.8	11659.8	7496.53
	404.276	48620.8	2794.88	42.1609	404.276	55665.4	3099.14	113.844	461.574	8013.35	825.234	25407.4	370.935	92578	10878	8252.59
	406.733	44549.3	2567.14	88.545	406.733	50489.9	2824.57	225.651	464.398	7169.02	759.924	26401.3	373.177	92217.2	9663.93	8826.23
	409.191	39778.8	2396.06	99.8014	409.191	48259.9	2631.17	324.824	467.22	6194.41	734.057	27533.8	375.418	92662.1	8900.73	9520.48
	411.648	36544.4	2257.66	156.492	411.648	44458	2563.85	521.984	470.045	5524.74	669.689	28981.5	377.659	91569.9	7817.45	10056.5
	414.105	33115.3	2134.41	237.942	414.105	40729.1	2337.01	710.955	472.867	4825.77	622.038	29813	379.901	92291.4	7285.66	10405.4
	416.563	30405	1945.38	301.163	416.563	37907.2	2264.43	1071.53	475.689	4151.06	573.28	30310	382.142	92108	6392.7	11103.7
	419.021	27226.8	1846.57	460.606	419.021	35327.8	2123.83	1543.5	478.513	3712.36	569.187	31421	384.384	91463	5540.68	11491.7
	421.479	25561.9	1781.84	650.018	421.479	32767	2095.48	2179.85	481.336	3290.05	531.452	32091.4	386.625	91513.6	4924.64	11798.7
	423.936	22796	1558.04	929.863	423.936	30464.5	1989.56	2970.38	484.16	2770.48	471.76	32451.1	388.865	89665.8	4368.8	11984.6
	426.393	20869.1	1415.03	1356.79	426.393	27619.6	1823.14	3992.83	486.982	2458.49	478.999	32352.8	391.107	88188.8	3922.44	12336.8
	428.851	18794.6	1335.72	1803.96	428.851	25884.2	1750.66	5186.2	489.805	2148.5	410.882	32815.1	393.348	85869.2	3572.03	12696.5
	431.308	17094.8	1323.45	2366.79	431.308	23430.6	1666.83	6594.45	492.629	1791.01	377.523	33165.1	395.59	82482.4	3159.63	12751.9
	433.767	15269.5	1233.03	3165.43	433.767	21615.4	1649.01	7988.32	495.451	1541.53	371.087	33572	397.831	76604.3	2876.24	12845.6
	436.224	13759.5	1208.44	4124.14	436.224	19291.8	1584.93	9793.82	498.275	1392.88	329.975	33871.6	400.072	70684.8	2598.87	13153.1
	438.681	12506.9	1123.3	4967.26	438.681	17381.9	1533.26	11796	501.098	1167.48	290.151	34095.7	402.314	63861.9	2319.21	13391.6
	441.139	11454.2	1131.88	6249.7	441.139	15534.3	1452.5	13813.6					404.555	59148.6	2110.92	13386.7
	443.596	10282.8	1006.56	7812.21	443.596	13803.7	1418.13	15544.3					406.797	55190	1958.94	14237.6
	446.055	9018.81	910.2	9161.53	446.055	12324	1330.49	17691.9					409.038	50699.4	1765.12	14110.2
	448.512	8091.23	905.277	11012.3	448.512	10753	1298.06	19753.9					411.278	46201.2	1682.62	15414.7
	450.969	7247.58	821.058	12852.4	450.969	9620.79	1173.45	21852.6					413.52	43724.9	1561.16	15783.7
	453.428	6470.79	791.56	14447.3	453.428	8452.58	1155.33	23143					415.761	40911.6	1429.98	16070
	455.885	5828.93	756.84	16981.8	455.885	7308.98	1045.58	24569.3					418.003	38480.6	1340.85	16064
	458.343	5203.45	694.029	18288.8	458.343	6425.12	933.731	26226					420.244	35386.2	1284.89	17085.1
	460.8	4553.01	640.456	20059.7	460.8	5538.38	915.56	27214.5					422.485	33471.8	1211.36	16932.2
	463.257	4169.37	608.064	21877	463.257	4820.21	916.324	27784.7					424.727	31232.2	1090.06	18651.8
	465.716	3511.27	590.669	24284.7	465.716	4251.98	808.978	29428.2					426.968	29874.8	1101.17	19098.3
	468.173	3234.68	531.844	25922.7	468.173	3559.47	771.39	30088.1					429.21	27326.9	921.339	19444.7
	470.631	2858.58	444.921	26829.7	470.631	3135.08	644.706	30478.3					431.451	25882.1	982.036	19437.5
	473.088	2492.92	398.437	28228.6	473.088	2672.35	609.385	31543.4					433.691	24596.3	931.469	20673
	475.545	2326.62	363.003	29149.8	475.545	2269.67	532.405	32036.5					435.933	22794.2	842.524	20488
	478.003	1988.94	391.393	29711.7	478.003	2059.59	469.279	32289.5					438.174	21369.2	861.112	20673
	480.461	1766.04	326.908	31155.8	480.461	1733.84	412.85	33640.8					440.416	20076.7	823.326	20488
	482.919	1605.74	306.365	32249.2	482.919	1575.8	387.386	33706.9					442.657	19250.8	839.756	22568.7
	485.376	1396.16	265.492	33050.4	485.376	1374.49	330.797	34065.5					444.898	17386.1	770.559	23109
	487.833	1326.43	273.618	33339.6	487.833	1261.33	287.245	33991.3					447.14	16612.2	735.696	23528
	490.291	1181.96	232.108	34174.8	490.291	1055.24	291.349	33937.3					449.381	15685.5	712.908	23519.3
	492.748	1049.34	207.778	33707	492.748	950.822	234.112	34141.1					451.623	14394.4	742.019	25014.3
	495.207	989.414	221.902	35000.5	495.207	923.125	194.504	34816.6					453.864	13597.8	628.247	24790.5
	497.664	835.06	155.041	35300	497.664	800.188	179.249	34789.5					456.104	12505.3	634.48	25221
	500.121	830.292	158.066	35921.1	500.121	754.684	168.215	35193.9					458.346	12118.1	613.614	24995.4
													460.587	11197	594.586	27533.8
													462.829	10582.1	586.574	28192.9
													465.07	9792.58	522.207	28704.2
													467.311	9213.46	516.289	28693.6
													469.553	8628.96	515.32	30517.4
													471.794	8070.47	458.129	30244.4
													474.036	7520.64	426.311	31021.9
													476.277	7019.33	416.156	30744.3
													478.517	6633.83	408.957	33866.5
													480.759	6327.69	371.107	34677.3
													483	5658.49	363.697	35306.2
													485.242	5388.11	344.389	35293.1
													487.483	5043.43	357.671	37536.5
													489.724	4639.11	338.041	37200.6
													491.966	4418.52	285.12	37536.5
													494.207	4107.59	292.229	37200.6
													496.449	3878.43	276.868	37978.5
													498.69	3525.22	331.087	38516.6
													500.93	3321.98	247.458	37016.8
