# Supplementary material for: Bio-inspired vertebral design for scalable and flexible perovskite solar cells
Source: Nat Commun. 2020 Jun 15;11:3016. doi: 10.1038/s41467-020-16831-3 (PMC7295992; doi:10.1038/s41467-020-16831-3)
Supplement: Supplementary file 11 — Source Data [file 41467_2020_16831_MOESM11_ESM.zip › source data/Supplementary Fig.10.xlsx]

## Sheet: Sheet1
Supplementary Fig.10
	Pb 4f Binding energy	Intensity	Pb 4f Binding energy	Intensity		I 3d Binding energy	Intensity	I 3d Binding energy	Intensity
	145.08	10348.8	145.08	10273.7		640.08	35605.1	640.08	34375.9
	144.98	10131	144.98	10196.2		639.98	35452.9	639.98	34166.9
	144.88	10088.1	144.88	10689.7		639.88	35875.1	639.88	34319.3
	144.78	10339.6	144.78	10802.6		639.78	35819.9	639.78	34910.5
	144.68	10408.5	144.68	10493		639.68	34977.8	639.68	34272.2
	144.58	10324	144.58	10960.9		639.58	34685.1	639.58	33629.2
	144.48	10436	144.48	10683.8		639.48	35459.8	639.48	32895.1
	144.38	10697.1	144.38	10532.3		639.38	35077.4	639.38	33601.8
	144.28	10428	144.28	10712.6		639.28	34219.6	639.28	33583.3
	144.18	10314.3	144.18	10679.3		639.18	34816.5	639.18	33404.4
	144.08	10621.6	144.08	10606.2		639.08	34548.9	639.08	33544
	143.98	10481	143.98	10624.7		638.98	34778.3	638.98	33842
	143.88	10536.3	143.88	10627.9		638.88	34313.7	638.88	33644.7
	143.78	10737.2	143.78	10710		638.78	34871.9	638.78	32909
	143.68	10743.4	143.68	10922.8		638.68	34051.5	638.68	32791.4
	143.58	10696.6	143.58	10720.1		638.58	33703.5	638.58	32894.8
	143.48	10728.4	143.48	10929.3		638.48	34220.8	638.48	32047.5
	143.38	10416.8	143.38	11301.1		638.38	34308.7	638.38	31894
	143.28	10985.7	143.28	11793.2		638.28	34110.6	638.28	33120.3
	143.18	11265.2	143.18	12437.9		638.18	34351.2	638.18	33363.9
	143.08	12029.2	143.08	13590.7		638.08	33767.3	638.08	33042.4
	142.98	12320.7	142.98	15521.1		637.98	33718.6	637.98	32915
	142.88	12777.8	142.88	17690.1		637.88	33477.4	637.88	31914.7
	142.78	14255.7	142.78	20900.9		637.78	33627.9	637.78	32039.9
	142.68	16489.5	142.68	25475.8		637.68	32678.4	637.68	32651.1
	142.58	19317.3	142.58	30263.4		637.58	32980.3	637.58	32531.6
	142.48	23305.4	142.48	35312.4		637.48	33086.2	637.48	32202.3
	142.38	27885.3	142.38	41050.8		637.38	32110.3	637.38	32357.1
	142.28	33687	142.28	43819.3		637.28	32391.7	637.28	31906.6
	142.18	38803.9	142.18	45277.9		637.18	32208	637.18	32174.7
	142.08	42939.8	142.08	44120		637.08	31983.8	637.08	32497.2
	141.98	45274.7	141.98	40813.5		636.98	32052.6	636.98	31662.8
	141.88	45100.7	141.88	36105.1		636.88	32030.3	636.88	31270.2
	141.78	41788	141.78	30190		636.78	32042.4	636.78	31275.2
	141.68	36734.3	141.68	24401.9		636.68	31702.1	636.68	30920
	141.58	31120	141.58	20260.3		636.58	31506.9	636.58	31005.3
	141.48	25308.5	141.48	16766.2		636.48	31321.1	636.48	30617.3
	141.38	20208.1	141.38	14444.1		636.38	31490.2	636.38	30687.2
	141.28	16574.6	141.28	12784		636.28	31509.7	636.28	30888.1
	141.18	14410.5	141.18	11204.4		636.18	32293.1	636.18	30634.8
	141.08	12533.4	141.08	10367.9		636.08	32246.1	636.08	30157
	140.98	11276.4	140.98	9948.26		635.98	31836	635.98	30473.6
	140.88	10802.5	140.88	9595.19		635.88	32025.6	635.88	31031.1
	140.78	10086.9	140.78	9309.58		635.78	31801.8	635.78	30833.5
	140.68	9581.37	140.68	9240.5		635.68	31676.2	635.68	30163.8
	140.58	9453.65	140.58	8773.38		635.58	31907	635.58	29959.6
	140.48	9248.66	140.48	8381.42		635.48	31562.1	635.48	30710.6
	140.38	9074.07	140.38	8454.82		635.38	31900.9	635.38	30996.8
	140.28	8929.52	140.28	8156.71		635.28	31512.8	635.28	30638.7
	140.18	8539.47	140.18	8317.68		635.18	31547.6	635.18	30617.1
	140.08	8580.34	140.08	8255.44		635.08	31783.9	635.08	30742.6
	139.98	8215.98	139.98	8192.64		634.98	31105	634.98	30640
	139.88	8051.56	139.88	8044.03		634.88	31492.1	634.88	30160.1
	139.78	8055.2	139.78	8145.3		634.78	30786.9	634.78	30611.2
	139.68	7963.45	139.68	8185.25		634.68	31478.9	634.68	30694.3
	139.58	7830.43	139.58	8000		634.58	31912.6	634.58	30548.2
	139.48	7907.9	139.48	7948.08		634.48	32460	634.48	30363.8
	139.38	8039.42	139.38	8266.92		634.38	31591.1	634.38	31040.3
	139.28	7785.19	139.28	8105.59		634.28	31699.4	634.28	30556.3
	139.18	7995.95	139.18	8144.78		634.18	32276.4	634.18	30822.9
	139.08	8347.41	139.08	8226.58		634.08	32097.3	634.08	30384.3
	138.98	8342.33	138.98	8426.2		633.98	32397.8	633.98	30527.1
	138.88	8174.11	138.88	8432.76		633.88	31222.3	633.88	30568.9
	138.78	8239.57	138.78	8521.83		633.78	31259	633.78	30868.9
	138.68	8218.4	138.68	8992.79		633.68	31174.1	633.68	31175.2
	138.58	8450.44	138.58	9140.86		633.58	31488.4	633.58	30683.2
	138.48	8584.88	138.48	9306.2		633.48	30915	633.48	30672.9
	138.38	8951.72	138.38	9871.4		633.38	31116.7	633.38	29863.9
	138.28	9167.98	138.28	10915.6		633.28	31248.9	633.28	30325.9
	138.18	9559.17	138.18	12677.2		633.18	31101.7	633.18	30544.1
	138.08	10611.8	138.08	15197		633.08	30764.2	633.08	30059.5
	137.98	12127.4	137.98	18897.7		632.98	31231.6	632.98	30211.8
	137.88	14061.3	137.88	23438.4		632.88	31525.4	632.88	29975.6
	137.78	17086.1	137.78	29624.5		632.78	31100	632.78	29548.6
	137.68	21759.4	137.68	36458.5		632.68	31222.6	632.68	30286.2
	137.58	27783.1	137.58	44345.5		632.58	31277.4	632.58	30152.5
	137.48	34935.4	137.48	50835.3		632.48	31510.1	632.48	30357.2
	137.38	41860.4	137.38	53610.6		632.38	31300.5	632.38	29747.4
	137.28	48230.3	137.28	54119.2		632.28	32220.6	632.28	30017.7
	137.18	53790.8	137.18	51657.3		632.18	33046.3	632.18	30158.2
	137.08	55043.4	137.08	46480.4		632.08	33750.6	632.08	29897.7
	136.98	52431.4	136.98	38800.3		631.98	33859.6	631.98	30121.7
	136.88	45994.3	136.88	30602.4		631.88	33998.3	631.88	30446.2
	136.78	39702.3	136.78	24685.1		631.78	35678.2	631.78	30963
	136.68	32160.2	136.68	18934.1		631.68	37635	631.68	30927
	136.58	24752	136.58	15033.3		631.58	39685.3	631.58	31455.2
	136.48	19186.9	136.48	12145.2		631.48	42032.8	631.48	31893.3
	136.38	15185.6	136.38	10448.7		631.38	44955.7	631.38	32722.4
	136.28	12213.9	136.28	9447.47		631.28	49422	631.28	33578.6
	136.18	10411	136.18	8726.44		631.18	53633.7	631.18	34181.4
	136.08	9558.87	136.08	8058.77		631.08	59189.2	631.08	35673.9
	135.98	9106.21	135.98	7537.18		630.98	64120.6	630.98	38630.5
	135.88	8392.89	135.88	7372.85		630.88	72190.2	630.88	41998.5
	135.78	7810.17	135.78	7015.69		630.78	83469.6	630.78	46595.6
	135.68	7682.75	135.68	7105.11		630.68	94743.9	630.68	51452.8
	135.58	7306.55	135.58	6921.52		630.58	107476	630.58	57253.1
	135.48	7090.4	135.48	6729.51		630.48	122085	630.48	67618.4
	135.38	6947.95	135.38	6654.66		630.38	134061	630.38	78816.1
	135.28	6941.64	135.28	6653.75		630.28	143966	630.28	92702.4
	135.18	6835.96	135.18	6511.28		630.18	149969	630.18	107006
	135.08	6583.94	135.08	6521.89		630.08	151670	630.08	118990
	134.98	6601.21	134.98	6432.46		629.98	147081	629.98	130574
						629.88	137552	629.88	140922
						629.78	123499	629.78	143136
						629.68	108532	629.68	143221
						629.58	92833	629.58	138766
						629.48	78944.6	629.48	129848
						629.38	66272.8	629.38	115718
						629.28	56584.5	629.28	101204
						629.18	49633.7	629.18	88277.8
						629.08	42671.9	629.08	74887.3
						628.98	38155	628.98	64578.1
						628.88	35016.9	628.88	53982.9
						628.78	32991	628.78	47114.5
						628.68	30289.9	628.68	41022.1
						628.58	29160.8	628.58	37177.6
						628.48	27789.2	628.48	33613.9
						628.38	27034.9	628.38	31217.7
						628.28	26379.9	628.28	29874.5
						628.18	25873.2	628.18	28602.2
						628.08	25096	628.08	27010.4
						627.98	24025.1	627.98	25854.7
						627.88	24080.2	627.88	25419.5
						627.78	24052.7	627.78	25161
						627.68	23388.7	627.68	24778.5
						627.58	23146.3	627.58	24134.7
						627.48	23619.1	627.48	23560.7
						627.38	22988.5	627.38	23070.7
						627.28	22674	627.28	23002
						627.18	22487.4	627.18	22674.4
						627.08	22497.1	627.08	22405
						626.98	22265.2	626.98	21977.3
						626.88	22298.5	626.88	22051.7
						626.78	22102.9	626.78	21590.9
						626.68	21796.3	626.68	21797.2
						626.58	21821.7	626.58	21218.4
						626.48	21791.7	626.48	21240.2
						626.38	21498.2	626.38	21321.6
						626.28	20773.7	626.28	21595.7
						626.18	20769.9	626.18	21298.9
						626.08	19833.8	626.08	20173.5
						625.98	20390.4	625.98	20175.6
						625.88	19674.8	625.88	20312
						625.78	19747.1	625.78	19847.2
						625.68	18916.2	625.68	19947.1
						625.58	18920.7	625.58	19389.4
						625.48	19201.7	625.48	19107.7
						625.38	18479.4	625.38	18724.6
						625.28	18250.8	625.28	18459.7
						625.18	17572.4	625.18	18075.2
						625.08	17863.1	625.08	18209
						624.98	18133.5	624.98	17582.4
						624.88	17743	624.88	17568.8
						624.78	17724.6	624.78	17667.7
						624.68	17734.8	624.68	17449.7
						624.58	18065.4	624.58	17456.3
						624.48	17597.1	624.48	17479.2
						624.38	17562.9	624.38	17589.2
						624.28	17294.5	624.28	17889.7
						624.18	17905	624.18	17605.2
						624.08	17751	624.08	17444.4
						623.98	18079.9	623.98	17786.6
						623.88	17690.3	623.88	17454
						623.78	17929.8	623.78	17526.7
						623.68	18095.6	623.68	17465.3
						623.58	17965.4	623.58	17501.3
						623.48	18018.6	623.48	17644.7
						623.38	17725.1	623.38	17526.2
						623.28	17345	623.28	17757.4
						623.18	17748.6	623.18	17834.6
						623.08	17529	623.08	17344.2
						622.98	17667.9	622.98	17489.3
						622.88	17274.6	622.88	17345.9
						622.78	17106	622.78	17953
						622.68	17074.3	622.68	17973.1
						622.58	17270.9	622.58	17990.5
						622.48	17480	622.48	17288.3
						622.38	17308.5	622.38	17705.7
						622.28	17189.1	622.28	17434.3
						622.18	16290.3	622.18	17200.7
						622.08	16433.5	622.08	16704.2
						621.98	16500.7	621.98	16423
						621.88	16380.3	621.88	16747.2
						621.78	16826.9	621.78	16026.1
						621.68	16461.4	621.68	16342.1
						621.58	16298.4	621.58	16783.8
						621.48	16373	621.48	15872
						621.38	16729.5	621.38	16069.7
						621.28	16935.2	621.28	15967.2
						621.18	16935.6	621.18	15813.1
						621.08	16848.2	621.08	16258.4
						620.98	17135.7	620.98	16378.4
						620.88	17070	620.88	16278.7
						620.78	17465.4	620.78	16358.8
						620.68	18281	620.68	16181.6
						620.58	19593.6	620.58	16503.2
						620.48	21252.8	620.48	16709
						620.38	22392.4	620.38	16938.2
						620.28	23672	620.28	16901.8
						620.18	26427.4	620.18	17588.3
						620.08	29766.8	620.08	18151.6
						619.98	33257.4	619.98	18981.5
						619.88	38101.9	619.88	19802.6
						619.78	44085.3	619.78	21269.4
						619.68	50627.5	619.68	23532.3
						619.58	58364.2	619.58	26157.6
						619.48	68984.8	619.48	29681
						619.38	81953.6	619.38	35612.7
						619.28	97303.2	619.28	40908.5
						619.18	112996	619.18	48762.2
						619.08	133507	619.08	60215.3
						618.98	153132	618.98	73931.3
						618.88	171731	618.88	92392
						618.78	184796	618.78	110336
						618.68	189879	618.68	130311
						618.58	190648	618.58	148072
						618.48	183794	618.48	166155
						618.38	169073	618.38	177466
						618.28	149555	618.28	184377
						618.18	128124	618.18	181855
						618.08	107033	618.08	172462
						617.98	87075.9	617.98	158936
						617.88	70867	617.88	141344
						617.78	57898.7	617.78	121099
						617.68	46341.6	617.68	100293
						617.58	38393.9	617.58	82842.3
						617.48	33297.6	617.48	69331.8
						617.38	28458.6	617.38	56347.3
						617.28	25441.8	617.28	45930.2
						617.18	22745.9	617.18	37628.2
						617.08	20088.8	617.08	31492
						616.98	18869	616.98	26646.4
						616.88	17657.7	616.88	23335.5
						616.78	16652.3	616.78	21195.5
						616.68	16163.3	616.68	19875.2
						616.58	15141.5	616.58	18428.1
						616.48	14237.1	616.48	16747.7
						616.38	13829	616.38	15774.4
						616.28	13536	616.28	15280.2
						616.18	13420.9	616.18	14668
						616.08	12963	616.08	14408.7
						615.98	12803.4	615.98	13648.6
						615.88	12182.4	615.88	12848.3
						615.78	12140.7	615.78	12697.8
						615.68	11970.7	615.68	12815.6
						615.58	12067.9	615.58	12587.3
						615.48	11939.3	615.48	11706.8
						615.38	11776	615.38	11314.5
						615.28	11399.9	615.28	11489
						615.18	11251.3	615.18	11888.7
						615.08	11653.9	615.08	11675.2
						614.98	11182.4	614.98	11210.4
						614.88	10860.3	614.88	11008.4
						614.78	10750.7	614.78	11363.7
						614.68	10443	614.68	11247
						614.58	11185.2	614.58	11270.9
						614.48	10859.8	614.48	10999.9
						614.38	10705.8	614.38	10766.4
						614.28	10953.6	614.28	10391.2
						614.18	10658.8	614.18	10514.4
						614.08	10413.7	614.08	10780.1
						613.98	10298.9	613.98	10218.8
						613.88	10644.2	613.88	10828.4
						613.78	10383.7	613.78	10770.3
						613.68	10180.1	613.68	10753.8
						613.58	10220	613.58	10465.8
						613.48	10356.6	613.48	10225.9
						613.38	10539	613.38	10153.2
						613.28	10413.8	613.28	10000.3
						613.18	9836.87	613.18	9946.51
						613.08	9817.7	613.08	9981.18
						612.98	9939.1	612.98	9895.92
						612.88	10107.7	612.88	9737.23
						612.78	10342.3	612.78	9571.54
						612.68	10339.8	612.68	10080.1
						612.58	9966.62	612.58	10046.3
						612.48	9816.27	612.48	10292.8
						612.38	9990.93	612.38	10060.8
						612.28	9936.15	612.28	9791.48
						612.18	10049	612.18	10200.3
						612.08	10271.8	612.08	9936.33
						611.98	10297.8	611.98	9931.68
						611.88	9780.64	611.88	9813.01
						611.78	10064	611.78	9944.84
						611.68	9985.48	611.68	9987.36
						611.58	9914.69	611.58	9926.56
						611.48	9903.53	611.48	9888.42
						611.38	10021	611.38	9888.16
						611.28	9787.32	611.28	9417.2
						611.18	9743.52	611.18	9937.94
						611.08	9539.36	611.08	9952.07
						610.98	9926.32	610.98	9784.51
						610.88	9818.92	610.88	9424.48
						610.78	10084.7	610.78	9437.07
						610.68	9550.16	610.68	9898.21
						610.58	9675.36	610.58	10161.7
						610.48	9895.99	610.48	9873.87
						610.38	10223.8	610.38	9649.61
						610.28	9711.04	610.28	9238.21
						610.18	9925.95	610.18	9543.61
						610.08	9811.95	610.08	9744.3
