# Supplementary material for: Bio-inspired vertebral design for scalable and flexible perovskite solar cells
Source: Nat Commun. 2020 Jun 15;11:3016. doi: 10.1038/s41467-020-16831-3 (PMC7295992; doi:10.1038/s41467-020-16831-3)
Supplement: Supplementary file 11 — Source Data [file 41467_2020_16831_MOESM11_ESM.zip › source data/Supplementary Fig.12.xlsx]

## Sheet: Sheet1
Supplementary Fig.12
	Voltage (V)	Current density (mA cm-2)	Voltage (V)	Current density (mA cm-2)	Voltage (V)	Current density (mA cm-2)	Voltage (V)	Current density (mA cm-2)
	1.04	-5.80185	1.04	-18.8304	1.18	-2.1283	1.18	-2.02182
	1.02	1.91629	1.02	-9.35455	1.16	4.23453	1.16	3.43369
	1	7.87528	1	-1.52748	1.14	9.3253	1.14	9.19368
	0.98	12.3602	0.98	4.86253	1.12	13.4171	1.12	13.5262
	0.96	15.4399	0.96	9.68404	1.1	16.4586	1.1	16.687
	0.94	17.4539	0.94	13.1587	1.08	18.5622	1.08	18.8302
	0.92	18.7404	0.92	15.7383	1.06	19.9837	1.06	20.266
	0.9	19.5384	0.9	17.3837	1.04	20.9124	1.04	21.168
	0.88	20.015	0.88	18.3862	1.02	21.4919	1.02	21.7171
	0.86	20.4325	0.86	19.0005	1	21.9464	1	22.0658
	0.84	20.5568	0.84	19.3971	0.98	22.1476	0.98	22.289
	0.82	20.6604	0.82	19.6572	0.96	22.2911	0.96	22.3851
	0.8	20.7184	0.8	19.9856	0.94	22.3789	0.94	22.4399
	0.78	20.7637	0.78	20.0797	0.92	22.4397	0.92	22.4677
	0.76	20.806	0.76	20.1877	0.9	22.4846	0.9	22.4896
	0.74	20.8865	0.74	20.2486	0.88	22.5582	0.88	22.5363
	0.72	20.9142	0.72	20.3099	0.86	22.5717	0.86	22.5437
	0.7	20.9436	0.7	20.3678	0.84	22.5904	0.84	22.5598
	0.68	20.9557	0.68	20.4608	0.82	22.5992	0.82	22.5686
	0.66	20.9698	0.66	20.5112	0.8	22.6102	0.8	22.5746
	0.64	21.0033	0.64	20.5805	0.78	22.6326	0.78	22.5822
	0.62	21.0209	0.62	20.621	0.76	22.6476	0.76	22.6074
	0.6	21.039	0.6	20.6522	0.74	22.6632	0.74	22.614
	0.58	21.0543	0.58	20.705	0.72	22.6752	0.72	22.6272
	0.56	21.0586	0.56	20.7287	0.7	22.6769	0.7	22.6341
	0.54	21.0676	0.54	20.772	0.68	22.6786	0.68	22.643
	0.52	21.0958	0.52	20.7965	0.66	22.7008	0.66	22.658
	0.5	21.0956	0.5	20.8274	0.64	22.7002	0.64	22.6744
	0.48	21.1144	0.48	20.8751	0.62	22.7089	0.62	22.682
	0.46	21.1218	0.46	20.9401	0.6	22.7099	0.6	22.6922
	0.44	21.123	0.44	20.9458	0.58	22.7133	0.58	22.6957
	0.42	21.1324	0.42	20.9676	0.56	22.7202	0.56	22.6987
	0.4	21.1582	0.4	20.9741	0.54	22.7386	0.54	22.7111
	0.38	21.1579	0.38	20.9743	0.52	22.7457	0.52	22.7159
	0.36	21.1643	0.36	20.9914	0.5	22.759	0.5	22.7262
	0.34	21.1655	0.34	21.0231	0.48	22.7666	0.48	22.7308
	0.32	21.1734	0.32	21.0584	0.46	22.7768	0.46	22.7329
	0.3	21.1932	0.3	21.0965	0.44	22.7977	0.44	22.7386
	0.28	21.2038	0.28	21.1121	0.42	22.8105	0.42	22.7584
	0.26	21.2164	0.26	21.125	0.4	22.8288	0.4	22.7574
	0.24	21.2178	0.24	21.1632	0.38	22.8375	0.38	22.7635
	0.22	21.2124	0.22	21.1603	0.36	22.8405	0.36	22.762
	0.2	21.2089	0.2	21.1626	0.34	22.8442	0.34	22.7653
	0.18	21.2258	0.18	21.1496	0.32	22.8616	0.32	22.7729
	0.16	21.2282	0.16	21.144	0.3	22.8615	0.3	22.7891
	0.14	21.2493	0.14	21.1516	0.28	22.8702	0.28	22.7978
	0.12	21.2568	0.12	21.1849	0.26	22.8703	0.26	22.8179
	0.1	21.2683	0.1	21.1891	0.24	22.8743	0.24	22.8262
	0.08	21.2913	0.08	21.2198	0.22	22.8809	0.22	22.8338
	0.06	21.3133	0.06	21.2336	0.2	22.8862	0.2	22.8498
	0.04	21.3224	0.04	21.2502	0.18	22.8856	0.18	22.8614
	0.02	21.3258	0.02	21.2807	0.16	22.8916	0.16	22.8707
	0	21.3258	0	21.3153	0.14	22.8879	0.14	22.8737
	-0.02	21.332	-0.02	21.35	0.12	22.8859	0.12	22.8721
					0.1	22.9006	0.1	22.8766
					0.08	22.9056	0.08	22.8883
					0.06	22.912	0.06	22.8904
					0.04	22.9097	0.04	22.8948
					0.02	22.9068	0.02	22.898
					0	22.9102	0	22.9
					-0.02	22.925	-0.02	22.9064
