# Supplementary material for: Bio-inspired vertebral design for scalable and flexible perovskite solar cells
Source: Nat Commun. 2020 Jun 15;11:3016. doi: 10.1038/s41467-020-16831-3 (PMC7295992; doi:10.1038/s41467-020-16831-3)
Supplement: Supplementary file 11 — Source Data [file 41467_2020_16831_MOESM11_ESM.zip › source data/Supplementary Fig.13.xlsx]

## Sheet: Sheet1
Supplementary Fig.13
	Meniscus moving speed (mm/s)	Film thickness (nm)	PCE (%)	Error (film thickness)	Error (PCE)
	5	211	17.1	16.11	0.51
	6	233	17.7	16.52	0.28
	7	259	18.4	17.62	0.32
	8	293	16.7	18.01	0.35
	9	323	17.3	18.53	0.23
	10	355	17.5	19.51	0.21
	12	386	16.8	18.83	0.24
	14	417	17.2	18.21	0.32
	16	440	18.3	17.45	0.31
	18	475	20.1	16.76	0.27
	20	512	18.6	15.42	0.42
	Meniscus spacing (μm)	Film thickness (nm)	PCE (%)	Error (film thickness)	Error (PCE)
	10	52	5.2	5.22	1.21
	20	150	9.4	12.12	0.79
	30	244	10.3	16.21	0.85
	40	301	11.3	17.83	0.29
	50	352	10.6	19.35	0.37
	70	431	17.3	18.23	0.33
	90	492	24.5	16.65	0.44
	110	525	36.4	14.23	1.21
	130	629	40.2	11.34	2.32
	Pressure (Pa)	Film thickness (nm)	PCE (%)	Error (film thickness)	Error (PCE)
	10	324	6.7	18.51	0.34
	20	342	7.6	19.12	0.36
	50	345	6.5	18.41	0.51
	80	364	9.4	18.12	0.44
	110	361	10.5	18.01	0.46
	150	367	9.7	17.45	0.62
	300	375	11.4	17.26	0.71
	500	381	10.9	16.21	1.22
	700	392	12.6	15.23	1.34
	900	394	11	14.21	1.65
	1100	401	13.1	13.02	2.01
