# Supplementary material for: Bio-inspired vertebral design for scalable and flexible perovskite solar cells
Source: Nat Commun. 2020 Jun 15;11:3016. doi: 10.1038/s41467-020-16831-3 (PMC7295992; doi:10.1038/s41467-020-16831-3)
Supplement: Supplementary file 11 — Source Data [file 41467_2020_16831_MOESM11_ESM.zip › source data/Supplementary Fig.14.xlsx]

## Sheet: Sheet1
Supplementary Fig.14
	Wavelength (nm)	Normalized IPCE	Integrating current	Normalized IPCE	Integrating current
	300	0.00531	1.30995e-06	0.02956	7.30006e-06
	310	0.07228	0.000921834	0.10612	0.00136
	320	0.1981	0.01142	0.24882	0.01454
	330	0.36554	0.05728	0.42569	0.06795
	340	0.4869	0.12428	0.56388	0.14555
	350	0.56476	0.20846	0.64613	0.24185
	360	0.62546	0.31709	0.71025	0.36521
	370	0.68306	0.47101	0.74085	0.53215
	380	0.73066	0.62794	0.76705	0.69689
	390	0.7615	0.81884	0.78115	0.89273
	400	0.7857	1.10125	0.82566	1.1895
	410	0.80764	1.38128	0.832	1.47797
	420	0.80976	1.68938	0.83895	1.79718
	430	0.82385	1.93928	0.85579	2.05677
	440	0.83266	2.33817	0.86425	2.47079
	450	0.84611	2.81709	0.88016	2.96898
	460	0.85987	3.30491	0.89042	3.47413
	470	0.85538	3.79379	0.88957	3.98256
	480	0.85978	4.3324	0.89408	4.54265
	490	0.8665	4.88799	0.89759	5.11817
	500	0.8561	5.42143	0.90169	5.68001
	510	0.86153	5.97005	0.90087	6.25369
	520	0.85476	6.51625	0.89951	6.82848
	530	0.85698	7.0821	0.89585	7.41999
	540	0.86227	7.63885	0.90414	8.00378
	550	0.85451	8.22258	0.90585	8.62258
	560	0.8602	8.79526	0.90398	9.22441
	570	0.86893	9.38713	0.91928	9.85057
	580	0.87016	9.99853	0.91102	10.4907
	590	0.87126	10.5669	0.92034	11.0911
	600	0.87632	11.1926	0.91121	11.7416
	610	0.86712	11.8191	0.91047	12.3995
	620	0.8564	12.4503	0.90443	13.0661
	630	0.85095	13.0524	0.89365	13.6984
	640	0.82434	13.6625	0.88385	14.3526
	650	0.81761	14.2452	0.8853	14.9836
	660	0.82045	14.8563	0.89406	15.6495
	670	0.83603	15.4977	0.906	16.3445
	680	0.85349	16.1516	0.91931	17.0488
	690	0.86439	16.7202	0.93605	17.6646
	700	0.86923	17.3495	0.94263	18.3471
	710	0.87137	18.0069	0.94179	19.0576
	720	0.86019	18.4992	0.936	19.5933
	730	0.85816	19.0694	0.93764	20.2163
	740	0.84555	19.6849	0.93662	20.898
	750	0.83203	20.306	0.90385	21.5728
	760	0.78456	20.434	0.84679	21.7109
	770	0.63349	20.8907	0.68164	22.2023
	780	0.30146	21.1113	0.31932	22.436
	790	0.09189	21.1752	0.09769	22.5039
	800	0.0253	21.1927	0.02569	22.5217
	810	0.00621	21.197	0.00473	22.525
	820	0.00135	21.1978	0.00148	22.5258
	830	0.000437137	21.198	0.00103	22.5264
	840	0.000118373	21.1981	0.0001594	22.5266
	850	9.69946e-05	21.1982	0.00102	22.5272
