# Supplementary material for: Bio-inspired vertebral design for scalable and flexible perovskite solar cells
Source: Nat Commun. 2020 Jun 15;11:3016. doi: 10.1038/s41467-020-16831-3 (PMC7295992; doi:10.1038/s41467-020-16831-3)
Supplement: Supplementary file 11 — Source Data [file 41467_2020_16831_MOESM11_ESM.zip › source data/Supplementary Fig.15.xlsx]

## Sheet: Voc
Supplementary Fig.15
	Light intensity (mW cm-2)	Voc (V)	Voc (V)	Fitting Light intensity (mW cm-2)	Fitting Voc (V)	Fitting Light intensity (mW cm-2)	Fitting Voc (V)
	20	0.96658	1.1214	20	1.1191	20	0.96095
	30	0.97588	1.13399	20.0323	1.11916	20.0323	0.96102
	40	0.98133	1.14484	20.0646	1.11922	20.0646	0.96108
	50	0.99516	1.15073	20.0969	1.11928	20.0969	0.96115
	60	1.00823	1.15601	20.1293	1.11934	20.1293	0.96121
	70	1.01191	1.16278	20.1618	1.1194	20.1618	0.96127
	80	1.013	1.16941	20.1943	1.11946	20.1943	0.96134
	90	1.02279	1.17714	20.2268	1.11952	20.2268	0.9614
	100	1.0297	1.18158	20.2594	1.11957	20.2594	0.96147
				20.2921	1.11963	20.2921	0.96153
				20.3248	1.11969	20.3248	0.9616
				20.3576	1.11975	20.3576	0.96166
				20.3904	1.11981	20.3904	0.96173
				20.4233	1.11987	20.4233	0.96179
				20.4562	1.11993	20.4562	0.96186
				20.4892	1.11999	20.4892	0.96192
				20.5222	1.12005	20.5222	0.96199
				20.5553	1.12011	20.5553	0.96205
				20.5885	1.12017	20.5885	0.96212
				20.6217	1.12023	20.6217	0.96218
				20.6549	1.12029	20.6549	0.96224
				20.6882	1.12034	20.6882	0.96231
				20.7216	1.1204	20.7216	0.96237
				20.755	1.12046	20.755	0.96244
				20.7885	1.12052	20.7885	0.9625
				20.822	1.12058	20.822	0.96257
				20.8555	1.12064	20.8555	0.96263
				20.8892	1.1207	20.8892	0.9627
				20.9229	1.12076	20.9229	0.96276
				20.9566	1.12082	20.9566	0.96283
				20.9904	1.12088	20.9904	0.96289
				21.0242	1.12094	21.0242	0.96296
				21.0581	1.121	21.0581	0.96302
				21.0921	1.12106	21.0921	0.96309
				21.1261	1.12111	21.1261	0.96315
				21.1601	1.12117	21.1601	0.96322
				21.1943	1.12123	21.1943	0.96328
				21.2284	1.12129	21.2284	0.96334
				21.2627	1.12135	21.2627	0.96341
				21.2969	1.12141	21.2969	0.96347
				21.3313	1.12147	21.3313	0.96354
				21.3657	1.12153	21.3657	0.9636
				21.4001	1.12159	21.4001	0.96367
				21.4346	1.12165	21.4346	0.96373
				21.4692	1.12171	21.4692	0.9638
				21.5038	1.12177	21.5038	0.96386
				21.5385	1.12183	21.5385	0.96393
				21.5732	1.12188	21.5732	0.96399
				21.608	1.12194	21.608	0.96406
				21.6428	1.122	21.6428	0.96412
				21.6777	1.12206	21.6777	0.96419
				21.7127	1.12212	21.7127	0.96425
				21.7477	1.12218	21.7477	0.96432
				21.7827	1.12224	21.7827	0.96438
				21.8179	1.1223	21.8179	0.96444
				21.853	1.12236	21.853	0.96451
				21.8883	1.12242	21.8883	0.96457
				21.9236	1.12248	21.9236	0.96464
				21.9589	1.12254	21.9589	0.9647
				21.9943	1.1226	21.9943	0.96477
				22.0298	1.12265	22.0298	0.96483
				22.0653	1.12271	22.0653	0.9649
				22.1009	1.12277	22.1009	0.96496
				22.1365	1.12283	22.1365	0.96503
				22.1722	1.12289	22.1722	0.96509
				22.208	1.12295	22.208	0.96516
				22.2438	1.12301	22.2438	0.96522
				22.2796	1.12307	22.2796	0.96529
				22.3156	1.12313	22.3156	0.96535
				22.3515	1.12319	22.3515	0.96541
				22.3876	1.12325	22.3876	0.96548
				22.4237	1.12331	22.4237	0.96554
				22.4598	1.12337	22.4598	0.96561
				22.496	1.12342	22.496	0.96567
				22.5323	1.12348	22.5323	0.96574
				22.5686	1.12354	22.5686	0.9658
				22.605	1.1236	22.605	0.96587
				22.6415	1.12366	22.6415	0.96593
				22.678	1.12372	22.678	0.966
				22.7145	1.12378	22.7145	0.96606
				22.7512	1.12384	22.7512	0.96613
				22.7878	1.1239	22.7878	0.96619
				22.8246	1.12396	22.8246	0.96626
				22.8614	1.12402	22.8614	0.96632
				22.8983	1.12408	22.8983	0.96639
				22.9352	1.12414	22.9352	0.96645
				22.9721	1.12419	22.9721	0.96651
				23.0092	1.12425	23.0092	0.96658
				23.0463	1.12431	23.0463	0.96664
				23.0834	1.12437	23.0834	0.96671
				23.1207	1.12443	23.1207	0.96677
				23.1579	1.12449	23.1579	0.96684
				23.1953	1.12455	23.1953	0.9669
				23.2327	1.12461	23.2327	0.96697
				23.2701	1.12467	23.2701	0.96703
				23.3077	1.12473	23.3077	0.9671
				23.3452	1.12479	23.3452	0.96716
				23.3829	1.12485	23.3829	0.96723
				23.4206	1.12491	23.4206	0.96729
				23.4583	1.12496	23.4583	0.96736
				23.4962	1.12502	23.4962	0.96742
				23.5341	1.12508	23.5341	0.96748
				23.572	1.12514	23.572	0.96755
				23.61	1.1252	23.61	0.96761
				23.6481	1.12526	23.6481	0.96768
				23.6862	1.12532	23.6862	0.96774
				23.7244	1.12538	23.7244	0.96781
				23.7626	1.12544	23.7626	0.96787
				23.801	1.1255	23.801	0.96794
				23.8393	1.12556	23.8393	0.968
				23.8778	1.12562	23.8778	0.96807
				23.9163	1.12568	23.9163	0.96813
				23.9548	1.12573	23.9548	0.9682
				23.9934	1.12579	23.9934	0.96826
				24.0321	1.12585	24.0321	0.96833
				24.0709	1.12591	24.0709	0.96839
				24.1097	1.12597	24.1097	0.96846
				24.1486	1.12603	24.1486	0.96852
				24.1875	1.12609	24.1875	0.96858
				24.2265	1.12615	24.2265	0.96865
				24.2656	1.12621	24.2656	0.96871
				24.3047	1.12627	24.3047	0.96878
				24.3439	1.12633	24.3439	0.96884
				24.3831	1.12639	24.3831	0.96891
				24.4224	1.12645	24.4224	0.96897
				24.4618	1.1265	24.4618	0.96904
				24.5013	1.12656	24.5013	0.9691
				24.5408	1.12662	24.5408	0.96917
				24.5803	1.12668	24.5803	0.96923
				24.62	1.12674	24.62	0.9693
				24.6597	1.1268	24.6597	0.96936
				24.6994	1.12686	24.6994	0.96943
				24.7392	1.12692	24.7392	0.96949
				24.7791	1.12698	24.7791	0.96956
				24.8191	1.12704	24.8191	0.96962
				24.8591	1.1271	24.8591	0.96968
				24.8992	1.12716	24.8992	0.96975
				24.9393	1.12722	24.9393	0.96981
				24.9795	1.12727	24.9795	0.96988
				25.0198	1.12733	25.0198	0.96994
				25.0602	1.12739	25.0602	0.97001
				25.1006	1.12745	25.1006	0.97007
				25.141	1.12751	25.141	0.97014
				25.1816	1.12757	25.1816	0.9702
				25.2222	1.12763	25.2222	0.97027
				25.2628	1.12769	25.2628	0.97033
				25.3036	1.12775	25.3036	0.9704
				25.3444	1.12781	25.3444	0.97046
				25.3852	1.12787	25.3852	0.97053
				25.4262	1.12793	25.4262	0.97059
				25.4672	1.12799	25.4672	0.97065
				25.5082	1.12804	25.5082	0.97072
				25.5494	1.1281	25.5494	0.97078
				25.5905	1.12816	25.5905	0.97085
				25.6318	1.12822	25.6318	0.97091
				25.6731	1.12828	25.6731	0.97098
				25.7145	1.12834	25.7145	0.97104
				25.756	1.1284	25.756	0.97111
				25.7975	1.12846	25.7975	0.97117
				25.8391	1.12852	25.8391	0.97124
				25.8808	1.12858	25.8808	0.9713
				25.9225	1.12864	25.9225	0.97137
				25.9643	1.1287	25.9643	0.97143
				26.0062	1.12876	26.0062	0.9715
				26.0481	1.12881	26.0481	0.97156
				26.0901	1.12887	26.0901	0.97163
				26.1321	1.12893	26.1321	0.97169
				26.1743	1.12899	26.1743	0.97175
				26.2165	1.12905	26.2165	0.97182
				26.2588	1.12911	26.2588	0.97188
				26.3011	1.12917	26.3011	0.97195
				26.3435	1.12923	26.3435	0.97201
				26.386	1.12929	26.386	0.97208
				26.4285	1.12935	26.4285	0.97214
				26.4711	1.12941	26.4711	0.97221
				26.5138	1.12947	26.5138	0.97227
				26.5566	1.12953	26.5566	0.97234
				26.5994	1.12958	26.5994	0.9724
				26.6423	1.12964	26.6423	0.97247
				26.6852	1.1297	26.6852	0.97253
				26.7282	1.12976	26.7282	0.9726
				26.7714	1.12982	26.7714	0.97266
				26.8145	1.12988	26.8145	0.97272
				26.8577	1.12994	26.8577	0.97279
				26.9011	1.13	26.9011	0.97285
				26.9444	1.13006	26.9444	0.97292
				26.9879	1.13012	26.9879	0.97298
				27.0314	1.13018	27.0314	0.97305
				27.075	1.13024	27.075	0.97311
				27.1186	1.1303	27.1186	0.97318
				27.1623	1.13035	27.1623	0.97324
				27.2061	1.13041	27.2061	0.97331
				27.25	1.13047	27.25	0.97337
				27.2939	1.13053	27.2939	0.97344
				27.3379	1.13059	27.3379	0.9735
				27.382	1.13065	27.382	0.97357
				27.4262	1.13071	27.4262	0.97363
				27.4704	1.13077	27.4704	0.9737
				27.5147	1.13083	27.5147	0.97376
				27.559	1.13089	27.559	0.97382
				27.6035	1.13095	27.6035	0.97389
				27.648	1.13101	27.648	0.97395
				27.6926	1.13107	27.6926	0.97402
				27.7372	1.13112	27.7372	0.97408
				27.7819	1.13118	27.7819	0.97415
				27.8267	1.13124	27.8267	0.97421
				27.8716	1.1313	27.8716	0.97428
				27.9165	1.13136	27.9165	0.97434
				27.9615	1.13142	27.9615	0.97441
				28.0066	1.13148	28.0066	0.97447
				28.0518	1.13154	28.0518	0.97454
				28.097	1.1316	28.097	0.9746
				28.1423	1.13166	28.1423	0.97467
				28.1877	1.13172	28.1877	0.97473
				28.2331	1.13178	28.2331	0.9748
				28.2787	1.13184	28.2787	0.97486
				28.3243	1.13189	28.3243	0.97492
				28.3699	1.13195	28.3699	0.97499
				28.4157	1.13201	28.4157	0.97505
				28.4615	1.13207	28.4615	0.97512
				28.5074	1.13213	28.5074	0.97518
				28.5533	1.13219	28.5533	0.97525
				28.5994	1.13225	28.5994	0.97531
				28.6455	1.13231	28.6455	0.97538
				28.6917	1.13237	28.6917	0.97544
				28.7379	1.13243	28.7379	0.97551
				28.7843	1.13249	28.7843	0.97557
				28.8307	1.13255	28.8307	0.97564
				28.8772	1.13261	28.8772	0.9757
				28.9237	1.13266	28.9237	0.97577
				28.9704	1.13272	28.9704	0.97583
				29.0171	1.13278	29.0171	0.97589
				29.0639	1.13284	29.0639	0.97596
				29.1107	1.1329	29.1107	0.97602
				29.1577	1.13296	29.1577	0.97609
				29.2047	1.13302	29.2047	0.97615
				29.2518	1.13308	29.2518	0.97622
				29.2989	1.13314	29.2989	0.97628
				29.3462	1.1332	29.3462	0.97635
				29.3935	1.13326	29.3935	0.97641
				29.4409	1.13332	29.4409	0.97648
				29.4883	1.13338	29.4883	0.97654
				29.5359	1.13343	29.5359	0.97661
				29.5835	1.13349	29.5835	0.97667
				29.6312	1.13355	29.6312	0.97674
				29.679	1.13361	29.679	0.9768
				29.7268	1.13367	29.7268	0.97687
				29.7748	1.13373	29.7748	0.97693
				29.8228	1.13379	29.8228	0.97699
				29.8709	1.13385	29.8709	0.97706
				29.919	1.13391	29.919	0.97712
				29.9673	1.13397	29.9673	0.97719
				30.0156	1.13403	30.0156	0.97725
				30.064	1.13409	30.064	0.97732
				30.1124	1.13415	30.1124	0.97738
				30.161	1.1342	30.161	0.97745
				30.2096	1.13426	30.2096	0.97751
				30.2583	1.13432	30.2583	0.97758
				30.3071	1.13438	30.3071	0.97764
				30.356	1.13444	30.356	0.97771
				30.4049	1.1345	30.4049	0.97777
				30.454	1.13456	30.454	0.97784
				30.5031	1.13462	30.5031	0.9779
				30.5522	1.13468	30.5522	0.97797
				30.6015	1.13474	30.6015	0.97803
				30.6508	1.1348	30.6508	0.97809
				30.7003	1.13486	30.7003	0.97816
				30.7498	1.13492	30.7498	0.97822
				30.7993	1.13497	30.7993	0.97829
				30.849	1.13503	30.849	0.97835
				30.8987	1.13509	30.8987	0.97842
				30.9486	1.13515	30.9486	0.97848
				30.9985	1.13521	30.9985	0.97855
				31.0484	1.13527	31.0484	0.97861
				31.0985	1.13533	31.0985	0.97868
				31.1486	1.13539	31.1486	0.97874
				31.1989	1.13545	31.1989	0.97881
				31.2492	1.13551	31.2492	0.97887
				31.2996	1.13557	31.2996	0.97894
				31.35	1.13563	31.35	0.979
				31.4006	1.13569	31.4006	0.97906
				31.4512	1.13574	31.4512	0.97913
				31.5019	1.1358	31.5019	0.97919
				31.5527	1.13586	31.5527	0.97926
				31.6036	1.13592	31.6036	0.97932
				31.6545	1.13598	31.6545	0.97939
				31.7056	1.13604	31.7056	0.97945
				31.7567	1.1361	31.7567	0.97952
				31.8079	1.13616	31.8079	0.97958
				31.8592	1.13622	31.8592	0.97965
				31.9105	1.13628	31.9105	0.97971
				31.962	1.13634	31.962	0.97978
				32.0135	1.1364	32.0135	0.97984
				32.0652	1.13646	32.0652	0.97991
				32.1168	1.13651	32.1168	0.97997
				32.1686	1.13657	32.1686	0.98004
				32.2205	1.13663	32.2205	0.9801
				32.2724	1.13669	32.2724	0.98016
				32.3245	1.13675	32.3245	0.98023
				32.3766	1.13681	32.3766	0.98029
				32.4288	1.13687	32.4288	0.98036
				32.4811	1.13693	32.4811	0.98042
				32.5335	1.13699	32.5335	0.98049
				32.5859	1.13705	32.5859	0.98055
				32.6384	1.13711	32.6384	0.98062
				32.6911	1.13717	32.6911	0.98068
				32.7438	1.13723	32.7438	0.98075
				32.7966	1.13729	32.7966	0.98081
				32.8495	1.13734	32.8495	0.98088
				32.9024	1.1374	32.9024	0.98094
				32.9555	1.13746	32.9555	0.98101
				33.0086	1.13752	33.0086	0.98107
				33.0618	1.13758	33.0618	0.98113
				33.1151	1.13764	33.1151	0.9812
				33.1685	1.1377	33.1685	0.98126
				33.222	1.13776	33.222	0.98133
				33.2756	1.13782	33.2756	0.98139
				33.3292	1.13788	33.3292	0.98146
				33.383	1.13794	33.383	0.98152
				33.4368	1.138	33.4368	0.98159
				33.4907	1.13806	33.4907	0.98165
				33.5447	1.13811	33.5447	0.98172
				33.5988	1.13817	33.5988	0.98178
				33.653	1.13823	33.653	0.98185
				33.7072	1.13829	33.7072	0.98191
				33.7616	1.13835	33.7616	0.98198
				33.816	1.13841	33.816	0.98204
				33.8705	1.13847	33.8705	0.98211
				33.9251	1.13853	33.9251	0.98217
				33.9798	1.13859	33.9798	0.98223
				34.0346	1.13865	34.0346	0.9823
				34.0895	1.13871	34.0895	0.98236
				34.1445	1.13877	34.1445	0.98243
				34.1995	1.13883	34.1995	0.98249
				34.2547	1.13888	34.2547	0.98256
				34.3099	1.13894	34.3099	0.98262
				34.3652	1.139	34.3652	0.98269
				34.4206	1.13906	34.4206	0.98275
				34.4761	1.13912	34.4761	0.98282
				34.5317	1.13918	34.5317	0.98288
				34.5874	1.13924	34.5874	0.98295
				34.6431	1.1393	34.6431	0.98301
				34.699	1.13936	34.699	0.98308
				34.755	1.13942	34.755	0.98314
				34.811	1.13948	34.811	0.98321
				34.8671	1.13954	34.8671	0.98327
				34.9233	1.1396	34.9233	0.98333
				34.9796	1.13965	34.9796	0.9834
				35.036	1.13971	35.036	0.98346
				35.0925	1.13977	35.0925	0.98353
				35.1491	1.13983	35.1491	0.98359
				35.2058	1.13989	35.2058	0.98366
				35.2625	1.13995	35.2625	0.98372
				35.3194	1.14001	35.3194	0.98379
				35.3764	1.14007	35.3764	0.98385
				35.4334	1.14013	35.4334	0.98392
				35.4905	1.14019	35.4905	0.98398
				35.5478	1.14025	35.5478	0.98405
				35.6051	1.14031	35.6051	0.98411
				35.6625	1.14037	35.6625	0.98418
				35.72	1.14042	35.72	0.98424
				35.7776	1.14048	35.7776	0.9843
				35.8353	1.14054	35.8353	0.98437
				35.893	1.1406	35.893	0.98443
				35.9509	1.14066	35.9509	0.9845
				36.0089	1.14072	36.0089	0.98456
				36.0669	1.14078	36.0669	0.98463
				36.1251	1.14084	36.1251	0.98469
				36.1833	1.1409	36.1833	0.98476
				36.2417	1.14096	36.2417	0.98482
				36.3001	1.14102	36.3001	0.98489
				36.3586	1.14108	36.3586	0.98495
				36.4173	1.14114	36.4173	0.98502
				36.476	1.14119	36.476	0.98508
				36.5348	1.14125	36.5348	0.98515
				36.5937	1.14131	36.5937	0.98521
				36.6527	1.14137	36.6527	0.98528
				36.7118	1.14143	36.7118	0.98534
				36.771	1.14149	36.771	0.9854
				36.8303	1.14155	36.8303	0.98547
				36.8896	1.14161	36.8896	0.98553
				36.9491	1.14167	36.9491	0.9856
				37.0087	1.14173	37.0087	0.98566
				37.0684	1.14179	37.0684	0.98573
				37.1281	1.14185	37.1281	0.98579
				37.188	1.14191	37.188	0.98586
				37.248	1.14196	37.248	0.98592
				37.308	1.14202	37.308	0.98599
				37.3682	1.14208	37.3682	0.98605
				37.4284	1.14214	37.4284	0.98612
				37.4888	1.1422	37.4888	0.98618
				37.5492	1.14226	37.5492	0.98625
				37.6098	1.14232	37.6098	0.98631
				37.6704	1.14238	37.6704	0.98637
				37.7311	1.14244	37.7311	0.98644
				37.792	1.1425	37.792	0.9865
				37.8529	1.14256	37.8529	0.98657
				37.9139	1.14262	37.9139	0.98663
				37.9751	1.14268	37.9751	0.9867
				38.0363	1.14273	38.0363	0.98676
				38.0976	1.14279	38.0976	0.98683
				38.1591	1.14285	38.1591	0.98689
				38.2206	1.14291	38.2206	0.98696
				38.2822	1.14297	38.2822	0.98702
				38.3439	1.14303	38.3439	0.98709
				38.4057	1.14309	38.4057	0.98715
				38.4677	1.14315	38.4677	0.98722
				38.5297	1.14321	38.5297	0.98728
				38.5918	1.14327	38.5918	0.98735
				38.654	1.14333	38.654	0.98741
				38.7164	1.14339	38.7164	0.98747
				38.7788	1.14345	38.7788	0.98754
				38.8413	1.1435	38.8413	0.9876
				38.9039	1.14356	38.9039	0.98767
				38.9667	1.14362	38.9667	0.98773
				39.0295	1.14368	39.0295	0.9878
				39.0924	1.14374	39.0924	0.98786
				39.1555	1.1438	39.1555	0.98793
				39.2186	1.14386	39.2186	0.98799
				39.2818	1.14392	39.2818	0.98806
				39.3451	1.14398	39.3451	0.98812
				39.4086	1.14404	39.4086	0.98819
				39.4721	1.1441	39.4721	0.98825
				39.5358	1.14416	39.5358	0.98832
				39.5995	1.14422	39.5995	0.98838
				39.6634	1.14427	39.6634	0.98845
				39.7273	1.14433	39.7273	0.98851
				39.7914	1.14439	39.7914	0.98857
				39.8555	1.14445	39.8555	0.98864
				39.9198	1.14451	39.9198	0.9887
				39.9842	1.14457	39.9842	0.98877
				40.0486	1.14463	40.0486	0.98883
				40.1132	1.14469	40.1132	0.9889
				40.1779	1.14475	40.1779	0.98896
				40.2427	1.14481	40.2427	0.98903
				40.3075	1.14487	40.3075	0.98909
				40.3725	1.14493	40.3725	0.98916
				40.4376	1.14499	40.4376	0.98922
				40.5028	1.14504	40.5028	0.98929
				40.5681	1.1451	40.5681	0.98935
				40.6335	1.14516	40.6335	0.98942
				40.699	1.14522	40.699	0.98948
				40.7647	1.14528	40.7647	0.98954
				40.8304	1.14534	40.8304	0.98961
				40.8962	1.1454	40.8962	0.98967
				40.9622	1.14546	40.9622	0.98974
				41.0282	1.14552	41.0282	0.9898
				41.0944	1.14558	41.0944	0.98987
				41.1606	1.14564	41.1606	0.98993
				41.227	1.1457	41.227	0.99
				41.2935	1.14576	41.2935	0.99006
				41.3601	1.14581	41.3601	0.99013
				41.4267	1.14587	41.4267	0.99019
				41.4935	1.14593	41.4935	0.99026
				41.5604	1.14599	41.5604	0.99032
				41.6274	1.14605	41.6274	0.99039
				41.6946	1.14611	41.6946	0.99045
				41.7618	1.14617	41.7618	0.99052
				41.8291	1.14623	41.8291	0.99058
				41.8966	1.14629	41.8966	0.99064
				41.9641	1.14635	41.9641	0.99071
				42.0318	1.14641	42.0318	0.99077
				42.0995	1.14647	42.0995	0.99084
				42.1674	1.14653	42.1674	0.9909
				42.2354	1.14658	42.2354	0.99097
				42.3035	1.14664	42.3035	0.99103
				42.3717	1.1467	42.3717	0.9911
				42.44	1.14676	42.44	0.99116
				42.5085	1.14682	42.5085	0.99123
				42.577	1.14688	42.577	0.99129
				42.6457	1.14694	42.6457	0.99136
				42.7144	1.147	42.7144	0.99142
				42.7833	1.14706	42.7833	0.99149
				42.8523	1.14712	42.8523	0.99155
				42.9213	1.14718	42.9213	0.99162
				42.9906	1.14724	42.9906	0.99168
				43.0599	1.1473	43.0599	0.99174
				43.1293	1.14735	43.1293	0.99181
				43.1988	1.14741	43.1988	0.99187
				43.2685	1.14747	43.2685	0.99194
				43.3383	1.14753	43.3383	0.992
				43.4081	1.14759	43.4081	0.99207
				43.4781	1.14765	43.4781	0.99213
				43.5482	1.14771	43.5482	0.9922
				43.6184	1.14777	43.6184	0.99226
				43.6888	1.14783	43.6888	0.99233
				43.7592	1.14789	43.7592	0.99239
				43.8298	1.14795	43.8298	0.99246
				43.9004	1.14801	43.9004	0.99252
				43.9712	1.14807	43.9712	0.99259
				44.0421	1.14812	44.0421	0.99265
				44.1131	1.14818	44.1131	0.99271
				44.1842	1.14824	44.1842	0.99278
				44.2555	1.1483	44.2555	0.99284
				44.3268	1.14836	44.3268	0.99291
				44.3983	1.14842	44.3983	0.99297
				44.4699	1.14848	44.4699	0.99304
				44.5416	1.14854	44.5416	0.9931
				44.6134	1.1486	44.6134	0.99317
				44.6853	1.14866	44.6853	0.99323
				44.7574	1.14872	44.7574	0.9933
				44.8296	1.14878	44.8296	0.99336
				44.9018	1.14884	44.9018	0.99343
				44.9742	1.14889	44.9742	0.99349
				45.0468	1.14895	45.0468	0.99356
				45.1194	1.14901	45.1194	0.99362
				45.1921	1.14907	45.1921	0.99369
				45.265	1.14913	45.265	0.99375
				45.338	1.14919	45.338	0.99381
				45.4111	1.14925	45.4111	0.99388
				45.4843	1.14931	45.4843	0.99394
				45.5576	1.14937	45.5576	0.99401
				45.6311	1.14943	45.6311	0.99407
				45.7047	1.14949	45.7047	0.99414
				45.7784	1.14955	45.7784	0.9942
				45.8522	1.14961	45.8522	0.99427
				45.9261	1.14966	45.9261	0.99433
				46.0001	1.14972	46.0001	0.9944
				46.0743	1.14978	46.0743	0.99446
				46.1486	1.14984	46.1486	0.99453
				46.223	1.1499	46.223	0.99459
				46.2975	1.14996	46.2975	0.99466
				46.3722	1.15002	46.3722	0.99472
				46.447	1.15008	46.447	0.99478
				46.5218	1.15014	46.5218	0.99485
				46.5969	1.1502	46.5969	0.99491
				46.672	1.15026	46.672	0.99498
				46.7472	1.15032	46.7472	0.99504
				46.8226	1.15038	46.8226	0.99511
				46.8981	1.15043	46.8981	0.99517
				46.9737	1.15049	46.9737	0.99524
				47.0495	1.15055	47.0495	0.9953
				47.1253	1.15061	47.1253	0.99537
				47.2013	1.15067	47.2013	0.99543
				47.2774	1.15073	47.2774	0.9955
				47.3536	1.15079	47.3536	0.99556
				47.43	1.15085	47.43	0.99563
				47.5065	1.15091	47.5065	0.99569
				47.5831	1.15097	47.5831	0.99576
				47.6598	1.15103	47.6598	0.99582
				47.7366	1.15109	47.7366	0.99588
				47.8136	1.15115	47.8136	0.99595
				47.8907	1.1512	47.8907	0.99601
				47.9679	1.15126	47.9679	0.99608
				48.0452	1.15132	48.0452	0.99614
				48.1227	1.15138	48.1227	0.99621
				48.2003	1.15144	48.2003	0.99627
				48.278	1.1515	48.278	0.99634
				48.3558	1.15156	48.3558	0.9964
				48.4338	1.15162	48.4338	0.99647
				48.5119	1.15168	48.5119	0.99653
				48.5901	1.15174	48.5901	0.9966
				48.6685	1.1518	48.6685	0.99666
				48.7469	1.15186	48.7469	0.99673
				48.8255	1.15192	48.8255	0.99679
				48.9043	1.15197	48.9043	0.99686
				48.9831	1.15203	48.9831	0.99692
				49.0621	1.15209	49.0621	0.99698
				49.1412	1.15215	49.1412	0.99705
				49.2204	1.15221	49.2204	0.99711
				49.2998	1.15227	49.2998	0.99718
				49.3793	1.15233	49.3793	0.99724
				49.4589	1.15239	49.4589	0.99731
				49.5386	1.15245	49.5386	0.99737
				49.6185	1.15251	49.6185	0.99744
				49.6985	1.15257	49.6985	0.9975
				49.7786	1.15263	49.7786	0.99757
				49.8589	1.15269	49.8589	0.99763
				49.9393	1.15274	49.9393	0.9977
				50.0198	1.1528	50.0198	0.99776
				50.1005	1.15286	50.1005	0.99783
				50.1812	1.15292	50.1812	0.99789
				50.2621	1.15298	50.2621	0.99795
				50.3432	1.15304	50.3432	0.99802
				50.4244	1.1531	50.4244	0.99808
				50.5057	1.15316	50.5057	0.99815
				50.5871	1.15322	50.5871	0.99821
				50.6687	1.15328	50.6687	0.99828
				50.7503	1.15334	50.7503	0.99834
				50.8322	1.1534	50.8322	0.99841
				50.9141	1.15346	50.9141	0.99847
				50.9962	1.15351	50.9962	0.99854
				51.0784	1.15357	51.0784	0.9986
				51.1608	1.15363	51.1608	0.99867
				51.2433	1.15369	51.2433	0.99873
				51.3259	1.15375	51.3259	0.9988
				51.4087	1.15381	51.4087	0.99886
				51.4916	1.15387	51.4916	0.99893
				51.5746	1.15393	51.5746	0.99899
				51.6577	1.15399	51.6577	0.99905
				51.741	1.15405	51.741	0.99912
				51.8245	1.15411	51.8245	0.99918
				51.908	1.15417	51.908	0.99925
				51.9917	1.15423	51.9917	0.99931
				52.0755	1.15428	52.0755	0.99938
				52.1595	1.15434	52.1595	0.99944
				52.2436	1.1544	52.2436	0.99951
				52.3278	1.15446	52.3278	0.99957
				52.4122	1.15452	52.4122	0.99964
				52.4967	1.15458	52.4967	0.9997
				52.5814	1.15464	52.5814	0.99977
				52.6661	1.1547	52.6661	0.99983
				52.751	1.15476	52.751	0.9999
				52.8361	1.15482	52.8361	0.99996
				52.9213	1.15488	52.9213	1.00003
				53.0066	1.15494	53.0066	1.00009
				53.0921	1.155	53.0921	1.00015
				53.1777	1.15505	53.1777	1.00022
				53.2634	1.15511	53.2634	1.00028
				53.3493	1.15517	53.3493	1.00035
				53.4353	1.15523	53.4353	1.00041
				53.5215	1.15529	53.5215	1.00048
				53.6078	1.15535	53.6078	1.00054
				53.6942	1.15541	53.6942	1.00061
				53.7808	1.15547	53.7808	1.00067
				53.8675	1.15553	53.8675	1.00074
				53.9544	1.15559	53.9544	1.0008
				54.0414	1.15565	54.0414	1.00087
				54.1285	1.15571	54.1285	1.00093
				54.2158	1.15577	54.2158	1.001
				54.3032	1.15582	54.3032	1.00106
				54.3907	1.15588	54.3907	1.00112
				54.4784	1.15594	54.4784	1.00119
				54.5663	1.156	54.5663	1.00125
				54.6542	1.15606	54.6542	1.00132
				54.7424	1.15612	54.7424	1.00138
				54.8306	1.15618	54.8306	1.00145
				54.919	1.15624	54.919	1.00151
				55.0076	1.1563	55.0076	1.00158
				55.0963	1.15636	55.0963	1.00164
				55.1851	1.15642	55.1851	1.00171
				55.2741	1.15648	55.2741	1.00177
				55.3632	1.15654	55.3632	1.00184
				55.4525	1.15659	55.4525	1.0019
				55.5419	1.15665	55.5419	1.00197
				55.6314	1.15671	55.6314	1.00203
				55.7211	1.15677	55.7211	1.0021
				55.811	1.15683	55.811	1.00216
				55.901	1.15689	55.901	1.00222
				55.9911	1.15695	55.9911	1.00229
				56.0814	1.15701	56.0814	1.00235
				56.1718	1.15707	56.1718	1.00242
				56.2624	1.15713	56.2624	1.00248
				56.3531	1.15719	56.3531	1.00255
				56.4439	1.15725	56.4439	1.00261
				56.5349	1.15731	56.5349	1.00268
				56.6261	1.15736	56.6261	1.00274
				56.7174	1.15742	56.7174	1.00281
				56.8088	1.15748	56.8088	1.00287
				56.9004	1.15754	56.9004	1.00294
				56.9922	1.1576	56.9922	1.003
				57.0841	1.15766	57.0841	1.00307
				57.1761	1.15772	57.1761	1.00313
				57.2683	1.15778	57.2683	1.00319
				57.3606	1.15784	57.3606	1.00326
				57.4531	1.1579	57.4531	1.00332
				57.5458	1.15796	57.5458	1.00339
				57.6385	1.15802	57.6385	1.00345
				57.7315	1.15808	57.7315	1.00352
				57.8246	1.15813	57.8246	1.00358
				57.9178	1.15819	57.9178	1.00365
				58.0112	1.15825	58.0112	1.00371
				58.1047	1.15831	58.1047	1.00378
				58.1984	1.15837	58.1984	1.00384
				58.2922	1.15843	58.2922	1.00391
				58.3862	1.15849	58.3862	1.00397
				58.4804	1.15855	58.4804	1.00404
				58.5746	1.15861	58.5746	1.0041
				58.6691	1.15867	58.6691	1.00417
				58.7637	1.15873	58.7637	1.00423
				58.8584	1.15879	58.8584	1.00429
				58.9533	1.15885	58.9533	1.00436
				59.0484	1.1589	59.0484	1.00442
				59.1436	1.15896	59.1436	1.00449
				59.239	1.15902	59.239	1.00455
				59.3345	1.15908	59.3345	1.00462
				59.4301	1.15914	59.4301	1.00468
				59.526	1.1592	59.526	1.00475
				59.6219	1.15926	59.6219	1.00481
				59.7181	1.15932	59.7181	1.00488
				59.8143	1.15938	59.8143	1.00494
				59.9108	1.15944	59.9108	1.00501
				60.0074	1.1595	60.0074	1.00507
				60.1041	1.15956	60.1041	1.00514
				60.2011	1.15962	60.2011	1.0052
				60.2981	1.15967	60.2981	1.00527
				60.3953	1.15973	60.3953	1.00533
				60.4927	1.15979	60.4927	1.00539
				60.5902	1.15985	60.5902	1.00546
				60.6879	1.15991	60.6879	1.00552
				60.7858	1.15997	60.7858	1.00559
				60.8838	1.16003	60.8838	1.00565
				60.982	1.16009	60.982	1.00572
				61.0803	1.16015	61.0803	1.00578
				61.1788	1.16021	61.1788	1.00585
				61.2774	1.16027	61.2774	1.00591
				61.3762	1.16033	61.3762	1.00598
				61.4752	1.16039	61.4752	1.00604
				61.5743	1.16044	61.5743	1.00611
				61.6736	1.1605	61.6736	1.00617
				61.773	1.16056	61.773	1.00624
				61.8726	1.16062	61.8726	1.0063
				61.9724	1.16068	61.9724	1.00636
				62.0723	1.16074	62.0723	1.00643
				62.1724	1.1608	62.1724	1.00649
				62.2726	1.16086	62.2726	1.00656
				62.373	1.16092	62.373	1.00662
				62.4736	1.16098	62.4736	1.00669
				62.5743	1.16104	62.5743	1.00675
				62.6752	1.1611	62.6752	1.00682
				62.7763	1.16116	62.7763	1.00688
				62.8775	1.16121	62.8775	1.00695
				62.9789	1.16127	62.9789	1.00701
				63.0804	1.16133	63.0804	1.00708
				63.1821	1.16139	63.1821	1.00714
				63.284	1.16145	63.284	1.00721
				63.386	1.16151	63.386	1.00727
				63.4882	1.16157	63.4882	1.00734
				63.5906	1.16163	63.5906	1.0074
				63.6931	1.16169	63.6931	1.00746
				63.7958	1.16175	63.7958	1.00753
				63.8987	1.16181	63.8987	1.00759
				64.0017	1.16187	64.0017	1.00766
				64.1049	1.16193	64.1049	1.00772
				64.2083	1.16198	64.2083	1.00779
				64.3118	1.16204	64.3118	1.00785
				64.4155	1.1621	64.4155	1.00792
				64.5193	1.16216	64.5193	1.00798
				64.6234	1.16222	64.6234	1.00805
				64.7275	1.16228	64.7275	1.00811
				64.8319	1.16234	64.8319	1.00818
				64.9364	1.1624	64.9364	1.00824
				65.0412	1.16246	65.0412	1.00831
				65.146	1.16252	65.146	1.00837
				65.2511	1.16258	65.2511	1.00843
				65.3563	1.16264	65.3563	1.0085
				65.4616	1.1627	65.4616	1.00856
				65.5672	1.16275	65.5672	1.00863
				65.6729	1.16281	65.6729	1.00869
				65.7788	1.16287	65.7788	1.00876
				65.8849	1.16293	65.8849	1.00882
				65.9911	1.16299	65.9911	1.00889
				66.0975	1.16305	66.0975	1.00895
				66.204	1.16311	66.204	1.00902
				66.3108	1.16317	66.3108	1.00908
				66.4177	1.16323	66.4177	1.00915
				66.5248	1.16329	66.5248	1.00921
				66.6321	1.16335	66.6321	1.00928
				66.7395	1.16341	66.7395	1.00934
				66.8471	1.16347	66.8471	1.00941
				66.9549	1.16352	66.9549	1.00947
				67.0628	1.16358	67.0628	1.00953
				67.171	1.16364	67.171	1.0096
				67.2793	1.1637	67.2793	1.00966
				67.3877	1.16376	67.3877	1.00973
				67.4964	1.16382	67.4964	1.00979
				67.6052	1.16388	67.6052	1.00986
				67.7142	1.16394	67.7142	1.00992
				67.8234	1.164	67.8234	1.00999
				67.9328	1.16406	67.9328	1.01005
				68.0423	1.16412	68.0423	1.01012
				68.152	1.16418	68.152	1.01018
				68.2619	1.16424	68.2619	1.01025
				68.3719	1.16429	68.3719	1.01031
				68.4822	1.16435	68.4822	1.01038
				68.5926	1.16441	68.5926	1.01044
				68.7032	1.16447	68.7032	1.01051
				68.814	1.16453	68.814	1.01057
				68.9249	1.16459	68.9249	1.01063
				69.0361	1.16465	69.0361	1.0107
				69.1474	1.16471	69.1474	1.01076
				69.2589	1.16477	69.2589	1.01083
				69.3705	1.16483	69.3705	1.01089
				69.4824	1.16489	69.4824	1.01096
				69.5944	1.16495	69.5944	1.01102
				69.7066	1.16501	69.7066	1.01109
				69.819	1.16507	69.819	1.01115
				69.9316	1.16512	69.9316	1.01122
				70.0443	1.16518	70.0443	1.01128
				70.1573	1.16524	70.1573	1.01135
				70.2704	1.1653	70.2704	1.01141
				70.3837	1.16536	70.3837	1.01148
				70.4972	1.16542	70.4972	1.01154
				70.6108	1.16548	70.6108	1.0116
				70.7247	1.16554	70.7247	1.01167
				70.8387	1.1656	70.8387	1.01173
				70.9529	1.16566	70.9529	1.0118
				71.0673	1.16572	71.0673	1.01186
				71.1819	1.16578	71.1819	1.01193
				71.2967	1.16584	71.2967	1.01199
				71.4116	1.16589	71.4116	1.01206
				71.5268	1.16595	71.5268	1.01212
				71.6421	1.16601	71.6421	1.01219
				71.7576	1.16607	71.7576	1.01225
				71.8733	1.16613	71.8733	1.01232
				71.9892	1.16619	71.9892	1.01238
				72.1053	1.16625	72.1053	1.01245
				72.2215	1.16631	72.2215	1.01251
				72.338	1.16637	72.338	1.01258
				72.4546	1.16643	72.4546	1.01264
				72.5714	1.16649	72.5714	1.0127
				72.6885	1.16655	72.6885	1.01277
				72.8056	1.16661	72.8056	1.01283
				72.923	1.16666	72.923	1.0129
				73.0406	1.16672	73.0406	1.01296
				73.1584	1.16678	73.1584	1.01303
				73.2763	1.16684	73.2763	1.01309
				73.3945	1.1669	73.3945	1.01316
				73.5128	1.16696	73.5128	1.01322
				73.6313	1.16702	73.6313	1.01329
				73.7501	1.16708	73.7501	1.01335
				73.869	1.16714	73.869	1.01342
				73.9881	1.1672	73.9881	1.01348
				74.1074	1.16726	74.1074	1.01355
				74.2269	1.16732	74.2269	1.01361
				74.3465	1.16738	74.3465	1.01368
				74.4664	1.16743	74.4664	1.01374
				74.5865	1.16749	74.5865	1.0138
				74.7067	1.16755	74.7067	1.01387
				74.8272	1.16761	74.8272	1.01393
				74.9478	1.16767	74.9478	1.014
				75.0687	1.16773	75.0687	1.01406
				75.1897	1.16779	75.1897	1.01413
				75.311	1.16785	75.311	1.01419
				75.4324	1.16791	75.4324	1.01426
				75.554	1.16797	75.554	1.01432
				75.6758	1.16803	75.6758	1.01439
				75.7978	1.16809	75.7978	1.01445
				75.9201	1.16815	75.9201	1.01452
				76.0425	1.1682	76.0425	1.01458
				76.1651	1.16826	76.1651	1.01465
				76.2879	1.16832	76.2879	1.01471
				76.4109	1.16838	76.4109	1.01477
				76.5341	1.16844	76.5341	1.01484
				76.6575	1.1685	76.6575	1.0149
				76.7811	1.16856	76.7811	1.01497
				76.9049	1.16862	76.9049	1.01503
				77.0289	1.16868	77.0289	1.0151
				77.1531	1.16874	77.1531	1.01516
				77.2775	1.1688	77.2775	1.01523
				77.4021	1.16886	77.4021	1.01529
				77.5269	1.16892	77.5269	1.01536
				77.6519	1.16897	77.6519	1.01542
				77.7771	1.16903	77.7771	1.01549
				77.9025	1.16909	77.9025	1.01555
				78.0281	1.16915	78.0281	1.01562
				78.1539	1.16921	78.1539	1.01568
				78.2799	1.16927	78.2799	1.01575
				78.4061	1.16933	78.4061	1.01581
				78.5325	1.16939	78.5325	1.01587
				78.6591	1.16945	78.6591	1.01594
				78.786	1.16951	78.786	1.016
				78.913	1.16957	78.913	1.01607
				79.0402	1.16963	79.0402	1.01613
				79.1677	1.16969	79.1677	1.0162
				79.2953	1.16974	79.2953	1.01626
				79.4232	1.1698	79.4232	1.01633
				79.5512	1.16986	79.5512	1.01639
				79.6795	1.16992	79.6795	1.01646
				79.808	1.16998	79.808	1.01652
				79.9366	1.17004	79.9366	1.01659
				80.0655	1.1701	80.0655	1.01665
				80.1946	1.17016	80.1946	1.01672
				80.3239	1.17022	80.3239	1.01678
				80.4534	1.17028	80.4534	1.01684
				80.5832	1.17034	80.5832	1.01691
				80.7131	1.1704	80.7131	1.01697
				80.8432	1.17046	80.8432	1.01704
				80.9736	1.17051	80.9736	1.0171
				81.1041	1.17057	81.1041	1.01717
				81.2349	1.17063	81.2349	1.01723
				81.3659	1.17069	81.3659	1.0173
				81.4971	1.17075	81.4971	1.01736
				81.6285	1.17081	81.6285	1.01743
				81.7601	1.17087	81.7601	1.01749
				81.8919	1.17093	81.8919	1.01756
				82.0239	1.17099	82.0239	1.01762
				82.1562	1.17105	82.1562	1.01769
				82.2887	1.17111	82.2887	1.01775
				82.4213	1.17117	82.4213	1.01782
				82.5542	1.17123	82.5542	1.01788
				82.6873	1.17128	82.6873	1.01794
				82.8207	1.17134	82.8207	1.01801
				82.9542	1.1714	82.9542	1.01807
				83.0879	1.17146	83.0879	1.01814
				83.2219	1.17152	83.2219	1.0182
				83.3561	1.17158	83.3561	1.01827
				83.4905	1.17164	83.4905	1.01833
				83.6251	1.1717	83.6251	1.0184
				83.7599	1.17176	83.7599	1.01846
				83.895	1.17182	83.895	1.01853
				84.0302	1.17188	84.0302	1.01859
				84.1657	1.17194	84.1657	1.01866
				84.3014	1.172	84.3014	1.01872
				84.4374	1.17205	84.4374	1.01879
				84.5735	1.17211	84.5735	1.01885
				84.7099	1.17217	84.7099	1.01892
				84.8465	1.17223	84.8465	1.01898
				84.9833	1.17229	84.9833	1.01904
				85.1203	1.17235	85.1203	1.01911
				85.2575	1.17241	85.2575	1.01917
				85.395	1.17247	85.395	1.01924
				85.5327	1.17253	85.5327	1.0193
				85.6706	1.17259	85.6706	1.01937
				85.8087	1.17265	85.8087	1.01943
				85.9471	1.17271	85.9471	1.0195
				86.0856	1.17277	86.0856	1.01956
				86.2244	1.17282	86.2244	1.01963
				86.3635	1.17288	86.3635	1.01969
				86.5027	1.17294	86.5027	1.01976
				86.6422	1.173	86.6422	1.01982
				86.7819	1.17306	86.7819	1.01989
				86.9218	1.17312	86.9218	1.01995
				87.0619	1.17318	87.0619	1.02001
				87.2023	1.17324	87.2023	1.02008
				87.3429	1.1733	87.3429	1.02014
				87.4838	1.17336	87.4838	1.02021
				87.6248	1.17342	87.6248	1.02027
				87.7661	1.17348	87.7661	1.02034
				87.9076	1.17354	87.9076	1.0204
				88.0493	1.17359	88.0493	1.02047
				88.1913	1.17365	88.1913	1.02053
				88.3335	1.17371	88.3335	1.0206
				88.4759	1.17377	88.4759	1.02066
				88.6186	1.17383	88.6186	1.02073
				88.7615	1.17389	88.7615	1.02079
				88.9046	1.17395	88.9046	1.02086
				89.0479	1.17401	89.0479	1.02092
				89.1915	1.17407	89.1915	1.02099
				89.3353	1.17413	89.3353	1.02105
				89.4793	1.17419	89.4793	1.02111
				89.6236	1.17425	89.6236	1.02118
				89.7681	1.17431	89.7681	1.02124
				89.9129	1.17436	89.9129	1.02131
				90.0578	1.17442	90.0578	1.02137
				90.203	1.17448	90.203	1.02144
				90.3485	1.17454	90.3485	1.0215
				90.4941	1.1746	90.4941	1.02157
				90.6401	1.17466	90.6401	1.02163
				90.7862	1.17472	90.7862	1.0217
				90.9326	1.17478	90.9326	1.02176
				91.0792	1.17484	91.0792	1.02183
				91.226	1.1749	91.226	1.02189
				91.3731	1.17496	91.3731	1.02196
				91.5204	1.17502	91.5204	1.02202
				91.668	1.17508	91.668	1.02208
				91.8158	1.17513	91.8158	1.02215
				91.9639	1.17519	91.9639	1.02221
				92.1121	1.17525	92.1121	1.02228
				92.2606	1.17531	92.2606	1.02234
				92.4094	1.17537	92.4094	1.02241
				92.5584	1.17543	92.5584	1.02247
				92.7076	1.17549	92.7076	1.02254
				92.8571	1.17555	92.8571	1.0226
				93.0068	1.17561	93.0068	1.02267
				93.1568	1.17567	93.1568	1.02273
				93.307	1.17573	93.307	1.0228
				93.4574	1.17579	93.4574	1.02286
				93.6081	1.17585	93.6081	1.02293
				93.7591	1.1759	93.7591	1.02299
				93.9102	1.17596	93.9102	1.02306
				94.0616	1.17602	94.0616	1.02312
				94.2133	1.17608	94.2133	1.02318
				94.3652	1.17614	94.3652	1.02325
				94.5174	1.1762	94.5174	1.02331
				94.6697	1.17626	94.6697	1.02338
				94.8224	1.17632	94.8224	1.02344
				94.9753	1.17638	94.9753	1.02351
				95.1284	1.17644	95.1284	1.02357
				95.2818	1.1765	95.2818	1.02364
				95.4354	1.17656	95.4354	1.0237
				95.5893	1.17662	95.5893	1.02377
				95.7434	1.17667	95.7434	1.02383
				95.8978	1.17673	95.8978	1.0239
				96.0524	1.17679	96.0524	1.02396
				96.2073	1.17685	96.2073	1.02403
				96.3624	1.17691	96.3624	1.02409
				96.5178	1.17697	96.5178	1.02416
				96.6734	1.17703	96.6734	1.02422
				96.8293	1.17709	96.8293	1.02428
				96.9854	1.17715	96.9854	1.02435
				97.1418	1.17721	97.1418	1.02441
				97.2984	1.17727	97.2984	1.02448
				97.4553	1.17733	97.4553	1.02454
				97.6124	1.17739	97.6124	1.02461
				97.7698	1.17744	97.7698	1.02467
				97.9274	1.1775	97.9274	1.02474
				98.0853	1.17756	98.0853	1.0248
				98.2435	1.17762	98.2435	1.02487
				98.4019	1.17768	98.4019	1.02493
				98.5605	1.17774	98.5605	1.025
				98.7194	1.1778	98.7194	1.02506
				98.8786	1.17786	98.8786	1.02513
				99.038	1.17792	99.038	1.02519
				99.1977	1.17798	99.1977	1.02525
				99.3577	1.17804	99.3577	1.02532
				99.5178	1.1781	99.5178	1.02538
				99.6783	1.17816	99.6783	1.02545
				99.839	1.17821	99.839	1.02551
				100	1.17827	100	1.02558

## Sheet: Jsc
Supplementary Fig.15
	Light intensity (mW cm-2)	Jsc (mA cm-2)	Jsc (mA cm-2)	Fitting Light intensity (mW cm-2)	Fitting Jsc (mA cm-2)	Fitting Light intensity (mW cm-2)	Fitting Jsc (mA cm-2)
	20	4.35708	4.67849	20	4.64803	20	4.43348
	30	6.49999	6.81428	20.0323	4.65549	20.0323	4.44026
	40	8.77928	9.10502	20.0646	4.66297	20.0646	4.44706
	50	10.2713	11.8151	20.0969	4.67045	20.0969	4.45388
	60	13.0492	14.239	20.1293	4.67795	20.1293	4.4607
	70	15.0803	16.4301	20.1618	4.68546	20.1618	4.46753
	80	16.5814	18.4915	20.1943	4.69299	20.1943	4.47437
	90	18.1582	20.465	20.2268	4.70052	20.2268	4.48122
	100	19.8709	22.757	20.2594	4.70807	20.2594	4.48808
				20.2921	4.71562	20.2921	4.49496
				20.3248	4.7232	20.3248	4.50184
				20.3576	4.73078	20.3576	4.50873
				20.3904	4.73837	20.3904	4.51564
				20.4233	4.74598	20.4233	4.52255
				20.4562	4.7536	20.4562	4.52948
				20.4892	4.76123	20.4892	4.53642
				20.5222	4.76888	20.5222	4.54336
				20.5553	4.77653	20.5553	4.55032
				20.5885	4.7842	20.5885	4.55729
				20.6217	4.79188	20.6217	4.56427
				20.6549	4.79957	20.6549	4.57126
				20.6882	4.80728	20.6882	4.57826
				20.7216	4.815	20.7216	4.58527
				20.755	4.82273	20.755	4.59229
				20.7885	4.83047	20.7885	4.59933
				20.822	4.83823	20.822	4.60637
				20.8555	4.84599	20.8555	4.61342
				20.8892	4.85377	20.8892	4.62049
				20.9229	4.86157	20.9229	4.62757
				20.9566	4.86937	20.9566	4.63465
				20.9904	4.87719	20.9904	4.64175
				21.0242	4.88502	21.0242	4.64886
				21.0581	4.89286	21.0581	4.65598
				21.0921	4.90072	21.0921	4.66311
				21.1261	4.90858	21.1261	4.67025
				21.1601	4.91646	21.1601	4.6774
				21.1943	4.92436	21.1943	4.68456
				21.2284	4.93226	21.2284	4.69174
				21.2627	4.94018	21.2627	4.69892
				21.2969	4.94811	21.2969	4.70612
				21.3313	4.95606	21.3313	4.71333
				21.3657	4.96401	21.3657	4.72055
				21.4001	4.97198	21.4001	4.72777
				21.4346	4.97997	21.4346	4.73501
				21.4692	4.98796	21.4692	4.74227
				21.5038	4.99597	21.5038	4.74953
				21.5385	5.00399	21.5385	4.7568
				21.5732	5.01202	21.5732	4.76409
				21.608	5.02007	21.608	4.77138
				21.6428	5.02813	21.6428	4.77869
				21.6777	5.0362	21.6777	4.78601
				21.7127	5.04429	21.7127	4.79334
				21.7477	5.05239	21.7477	4.80068
				21.7827	5.0605	21.7827	4.80803
				21.8179	5.06862	21.8179	4.81539
				21.853	5.07676	21.853	4.82277
				21.8883	5.08491	21.8883	4.83015
				21.9236	5.09307	21.9236	4.83755
				21.9589	5.10125	21.9589	4.84496
				21.9943	5.10944	21.9943	4.85238
				22.0298	5.11764	22.0298	4.85981
				22.0653	5.12586	22.0653	4.86725
				22.1009	5.13409	22.1009	4.87471
				22.1365	5.14233	22.1365	4.88217
				22.1722	5.15059	22.1722	4.88965
				22.208	5.15886	22.208	4.89714
				22.2438	5.16714	22.2438	4.90464
				22.2796	5.17543	22.2796	4.91215
				22.3156	5.18374	22.3156	4.91967
				22.3515	5.19206	22.3515	4.9272
				22.3876	5.2004	22.3876	4.93475
				22.4237	5.20875	22.4237	4.94231
				22.4598	5.21711	22.4598	4.94988
				22.496	5.22549	22.496	4.95746
				22.5323	5.23388	22.5323	4.96505
				22.5686	5.24228	22.5686	4.97265
				22.605	5.2507	22.605	4.98027
				22.6415	5.25912	22.6415	4.98789
				22.678	5.26757	22.678	4.99553
				22.7145	5.27603	22.7145	5.00318
				22.7512	5.2845	22.7512	5.01084
				22.7878	5.29298	22.7878	5.01852
				22.8246	5.30148	22.8246	5.0262
				22.8614	5.30999	22.8614	5.0339
				22.8983	5.31851	22.8983	5.04161
				22.9352	5.32705	22.9352	5.04933
				22.9721	5.3356	22.9721	5.05706
				23.0092	5.34417	23.0092	5.06481
				23.0463	5.35275	23.0463	5.07256
				23.0834	5.36134	23.0834	5.08033
				23.1207	5.36995	23.1207	5.08811
				23.1579	5.37857	23.1579	5.09591
				23.1953	5.38721	23.1953	5.10371
				23.2327	5.39586	23.2327	5.11153
				23.2701	5.40452	23.2701	5.11935
				23.3077	5.4132	23.3077	5.12719
				23.3452	5.42189	23.3452	5.13504
				23.3829	5.43059	23.3829	5.14291
				23.4206	5.43931	23.4206	5.15078
				23.4583	5.44804	23.4583	5.15867
				23.4962	5.45679	23.4962	5.16657
				23.5341	5.46555	23.5341	5.17449
				23.572	5.47432	23.572	5.18241
				23.61	5.48311	23.61	5.19035
				23.6481	5.49192	23.6481	5.19829
				23.6862	5.50073	23.6862	5.20626
				23.7244	5.50956	23.7244	5.21423
				23.7626	5.51841	23.7626	5.22221
				23.801	5.52727	23.801	5.23021
				23.8393	5.53614	23.8393	5.23822
				23.8778	5.54503	23.8778	5.24624
				23.9163	5.55393	23.9163	5.25428
				23.9548	5.56285	23.9548	5.26232
				23.9934	5.57178	23.9934	5.27038
				24.0321	5.58073	24.0321	5.27845
				24.0709	5.58968	24.0709	5.28654
				24.1097	5.59866	24.1097	5.29463
				24.1486	5.60765	24.1486	5.30274
				24.1875	5.61665	24.1875	5.31086
				24.2265	5.62567	24.2265	5.319
				24.2656	5.6347	24.2656	5.32714
				24.3047	5.64375	24.3047	5.3353
				24.3439	5.65281	24.3439	5.34347
				24.3831	5.66188	24.3831	5.35165
				24.4224	5.67097	24.4224	5.35985
				24.4618	5.68008	24.4618	5.36806
				24.5013	5.68919	24.5013	5.37628
				24.5408	5.69833	24.5408	5.38451
				24.5803	5.70748	24.5803	5.39276
				24.62	5.71664	24.62	5.40102
				24.6597	5.72582	24.6597	5.40929
				24.6994	5.73501	24.6994	5.41757
				24.7392	5.74422	24.7392	5.42587
				24.7791	5.75344	24.7791	5.43418
				24.8191	5.76268	24.8191	5.4425
				24.8591	5.77193	24.8591	5.45083
				24.8992	5.78119	24.8992	5.45918
				24.9393	5.79048	24.9393	5.46754
				24.9795	5.79977	24.9795	5.47592
				25.0198	5.80908	25.0198	5.4843
				25.0602	5.81841	25.0602	5.4927
				25.1006	5.82775	25.1006	5.50111
				25.141	5.83711	25.141	5.50954
				25.1816	5.84648	25.1816	5.51797
				25.2222	5.85586	25.2222	5.52642
				25.2628	5.86527	25.2628	5.53489
				25.3036	5.87468	25.3036	5.54336
				25.3444	5.88411	25.3444	5.55185
				25.3852	5.89356	25.3852	5.56036
				25.4262	5.90302	25.4262	5.56887
				25.4672	5.9125	25.4672	5.5774
				25.5082	5.92199	25.5082	5.58594
				25.5494	5.9315	25.5494	5.59449
				25.5905	5.94102	25.5905	5.60306
				25.6318	5.95056	25.6318	5.61164
				25.6731	5.96011	25.6731	5.62024
				25.7145	5.96968	25.7145	5.62884
				25.756	5.97927	25.756	5.63746
				25.7975	5.98887	25.7975	5.6461
				25.8391	5.99848	25.8391	5.65474
				25.8808	6.00811	25.8808	5.6634
				25.9225	6.01776	25.9225	5.67208
				25.9643	6.02742	25.9643	5.68076
				26.0062	6.03709	26.0062	5.68946
				26.0481	6.04679	26.0481	5.69818
				26.0901	6.05649	26.0901	5.7069
				26.1321	6.06622	26.1321	5.71564
				26.1743	6.07596	26.1743	5.7244
				26.2165	6.08571	26.2165	5.73316
				26.2588	6.09548	26.2588	5.74194
				26.3011	6.10527	26.3011	5.75074
				26.3435	6.11507	26.3435	5.75954
				26.386	6.12489	26.386	5.76836
				26.4285	6.13472	26.4285	5.7772
				26.4711	6.14457	26.4711	5.78604
				26.5138	6.15443	26.5138	5.7949
				26.5566	6.16431	26.5566	5.80378
				26.5994	6.17421	26.5994	5.81267
				26.6423	6.18412	26.6423	5.82157
				26.6852	6.19405	26.6852	5.83048
				26.7282	6.204	26.7282	5.83941
				26.7714	6.21396	26.7714	5.84836
				26.8145	6.22393	26.8145	5.85731
				26.8577	6.23392	26.8577	5.86628
				26.9011	6.24393	26.9011	5.87527
				26.9444	6.25396	26.9444	5.88426
				26.9879	6.264	26.9879	5.89327
				27.0314	6.27405	27.0314	5.9023
				27.075	6.28413	27.075	5.91134
				27.1186	6.29422	27.1186	5.92039
				27.1623	6.30432	27.1623	5.92946
				27.2061	6.31444	27.2061	5.93854
				27.25	6.32458	27.25	5.94763
				27.2939	6.33473	27.2939	5.95674
				27.3379	6.3449	27.3379	5.96586
				27.382	6.35509	27.382	5.975
				27.4262	6.36529	27.4262	5.98415
				27.4704	6.37551	27.4704	5.99332
				27.5147	6.38575	27.5147	6.00249
				27.559	6.396	27.559	6.01169
				27.6035	6.40627	27.6035	6.02089
				27.648	6.41655	27.648	6.03011
				27.6926	6.42685	27.6926	6.03935
				27.7372	6.43717	27.7372	6.0486
				27.7819	6.44751	27.7819	6.05786
				27.8267	6.45786	27.8267	6.06714
				27.8716	6.46823	27.8716	6.07643
				27.9165	6.47861	27.9165	6.08573
				27.9615	6.48901	27.9615	6.09505
				28.0066	6.49943	28.0066	6.10439
				28.0518	6.50986	28.0518	6.11374
				28.097	6.52032	28.097	6.1231
				28.1423	6.53078	28.1423	6.13248
				28.1877	6.54127	28.1877	6.14187
				28.2331	6.55177	28.2331	6.15127
				28.2787	6.56229	28.2787	6.16069
				28.3243	6.57282	28.3243	6.17013
				28.3699	6.58338	28.3699	6.17958
				28.4157	6.59395	28.4157	6.18904
				28.4615	6.60453	28.4615	6.19852
				28.5074	6.61513	28.5074	6.20801
				28.5533	6.62576	28.5533	6.21752
				28.5994	6.63639	28.5994	6.22704
				28.6455	6.64705	28.6455	6.23658
				28.6917	6.65772	28.6917	6.24613
				28.7379	6.66841	28.7379	6.25569
				28.7843	6.67911	28.7843	6.26527
				28.8307	6.68984	28.8307	6.27487
				28.8772	6.70058	28.8772	6.28448
				28.9237	6.71133	28.9237	6.2941
				28.9704	6.72211	28.9704	6.30374
				29.0171	6.7329	29.0171	6.31339
				29.0639	6.74371	29.0639	6.32306
				29.1107	6.75454	29.1107	6.33275
				29.1577	6.76538	29.1577	6.34244
				29.2047	6.77624	29.2047	6.35216
				29.2518	6.78712	29.2518	6.36189
				29.2989	6.79802	29.2989	6.37163
				29.3462	6.80893	29.3462	6.38139
				29.3935	6.81986	29.3935	6.39116
				29.4409	6.83081	29.4409	6.40095
				29.4883	6.84178	29.4883	6.41075
				29.5359	6.85276	29.5359	6.42057
				29.5835	6.86376	29.5835	6.4304
				29.6312	6.87478	29.6312	6.44025
				29.679	6.88582	29.679	6.45011
				29.7268	6.89688	29.7268	6.45999
				29.7748	6.90795	29.7748	6.46988
				29.8228	6.91904	29.8228	6.47979
				29.8709	6.93015	29.8709	6.48971
				29.919	6.94127	29.919	6.49965
				29.9673	6.95242	29.9673	6.5096
				30.0156	6.96358	30.0156	6.51957
				30.064	6.97476	30.064	6.52956
				30.1124	6.98596	30.1124	6.53956
				30.161	6.99717	30.161	6.54957
				30.2096	7.0084	30.2096	6.5596
				30.2583	7.01966	30.2583	6.56965
				30.3071	7.03093	30.3071	6.57971
				30.356	7.04221	30.356	6.58979
				30.4049	7.05352	30.4049	6.59988
				30.454	7.06484	30.454	6.60998
				30.5031	7.07619	30.5031	6.62011
				30.5522	7.08755	30.5522	6.63025
				30.6015	7.09893	30.6015	6.6404
				30.6508	7.11032	30.6508	6.65057
				30.7003	7.12174	30.7003	6.66075
				30.7498	7.13317	30.7498	6.67095
				30.7993	7.14462	30.7993	6.68117
				30.849	7.15609	30.849	6.6914
				30.8987	7.16758	30.8987	6.70165
				30.9486	7.17909	30.9486	6.71191
				30.9985	7.19062	30.9985	6.72219
				31.0484	7.20216	31.0484	6.73249
				31.0985	7.21372	31.0985	6.7428
				31.1486	7.2253	31.1486	6.75312
				31.1989	7.2369	31.1989	6.76346
				31.2492	7.24852	31.2492	6.77382
				31.2996	7.26016	31.2996	6.7842
				31.35	7.27181	31.35	6.79458
				31.4006	7.28349	31.4006	6.80499
				31.4512	7.29518	31.4512	6.81541
				31.5019	7.30689	31.5019	6.82585
				31.5527	7.31863	31.5527	6.8363
				31.6036	7.33038	31.6036	6.84677
				31.6545	7.34214	31.6545	6.85726
				31.7056	7.35393	31.7056	6.86776
				31.7567	7.36574	31.7567	6.87828
				31.8079	7.37756	31.8079	6.88881
				31.8592	7.38941	31.8592	6.89936
				31.9105	7.40127	31.9105	6.90992
				31.962	7.41315	31.962	6.92051
				32.0135	7.42505	32.0135	6.93111
				32.0652	7.43698	32.0652	6.94172
				32.1168	7.44891	32.1168	6.95235
				32.1686	7.46087	32.1686	6.963
				32.2205	7.47285	32.2205	6.97366
				32.2724	7.48485	32.2724	6.98434
				32.3245	7.49687	32.3245	6.99504
				32.3766	7.5089	32.3766	7.00575
				32.4288	7.52096	32.4288	7.01648
				32.4811	7.53303	32.4811	7.02722
				32.5335	7.54513	32.5335	7.03798
				32.5859	7.55724	32.5859	7.04876
				32.6384	7.56937	32.6384	7.05956
				32.6911	7.58152	32.6911	7.07037
				32.7438	7.5937	32.7438	7.0812
				32.7966	7.60589	32.7966	7.09204
				32.8495	7.6181	32.8495	7.1029
				32.9024	7.63033	32.9024	7.11378
				32.9555	7.64258	32.9555	7.12467
				33.0086	7.65485	33.0086	7.13558
				33.0618	7.66714	33.0618	7.14651
				33.1151	7.67945	33.1151	7.15746
				33.1685	7.69178	33.1685	7.16842
				33.222	7.70412	33.222	7.1794
				33.2756	7.71649	33.2756	7.19039
				33.3292	7.72888	33.3292	7.2014
				33.383	7.74129	33.383	7.21243
				33.4368	7.75372	33.4368	7.22348
				33.4907	7.76617	33.4907	7.23454
				33.5447	7.77863	33.5447	7.24562
				33.5988	7.79112	33.5988	7.25671
				33.653	7.80363	33.653	7.26783
				33.7072	7.81616	33.7072	7.27896
				33.7616	7.82871	33.7616	7.2901
				33.816	7.84128	33.816	7.30127
				33.8705	7.85387	33.8705	7.31245
				33.9251	7.86647	33.9251	7.32365
				33.9798	7.8791	33.9798	7.33486
				34.0346	7.89175	34.0346	7.3461
				34.0895	7.90442	34.0895	7.35735
				34.1445	7.91711	34.1445	7.36861
				34.1995	7.92982	34.1995	7.3799
				34.2547	7.94255	34.2547	7.3912
				34.3099	7.95531	34.3099	7.40252
				34.3652	7.96808	34.3652	7.41386
				34.4206	7.98087	34.4206	7.42521
				34.4761	7.99368	34.4761	7.43658
				34.5317	8.00652	34.5317	7.44797
				34.5874	8.01937	34.5874	7.45938
				34.6431	8.03225	34.6431	7.4708
				34.699	8.04514	34.699	7.48224
				34.755	8.05806	34.755	7.4937
				34.811	8.07099	34.811	7.50517
				34.8671	8.08395	34.8671	7.51667
				34.9233	8.09693	34.9233	7.52818
				34.9796	8.10993	34.9796	7.53971
				35.036	8.12295	35.036	7.55126
				35.0925	8.13599	35.0925	7.56282
				35.1491	8.14905	35.1491	7.5744
				35.2058	8.16213	35.2058	7.586
				35.2625	8.17524	35.2625	7.59762
				35.3194	8.18836	35.3194	7.60925
				35.3764	8.20151	35.3764	7.62091
				35.4334	8.21468	35.4334	7.63258
				35.4905	8.22786	35.4905	7.64427
				35.5478	8.24107	35.5478	7.65597
				35.6051	8.2543	35.6051	7.6677
				35.6625	8.26756	35.6625	7.67944
				35.72	8.28083	35.72	7.6912
				35.7776	8.29412	35.7776	7.70298
				35.8353	8.30744	35.8353	7.71478
				35.893	8.32078	35.893	7.72659
				35.9509	8.33414	35.9509	7.73842
				36.0089	8.34752	36.0089	7.75027
				36.0669	8.36092	36.0669	7.76214
				36.1251	8.37434	36.1251	7.77403
				36.1833	8.38779	36.1833	7.78594
				36.2417	8.40125	36.2417	7.79786
				36.3001	8.41474	36.3001	7.8098
				36.3586	8.42825	36.3586	7.82176
				36.4173	8.44178	36.4173	7.83374
				36.476	8.45533	36.476	7.84574
				36.5348	8.46891	36.5348	7.85775
				36.5937	8.4825	36.5937	7.86979
				36.6527	8.49612	36.6527	7.88184
				36.7118	8.50976	36.7118	7.89391
				36.771	8.52342	36.771	7.906
				36.8303	8.53711	36.8303	7.9181
				36.8896	8.55081	36.8896	7.93023
				36.9491	8.56454	36.9491	7.94237
				37.0087	8.57829	37.0087	7.95454
				37.0684	8.59206	37.0684	7.96672
				37.1281	8.60586	37.1281	7.97892
				37.188	8.61967	37.188	7.99114
				37.248	8.63351	37.248	8.00338
				37.308	8.64737	37.308	8.01563
				37.3682	8.66126	37.3682	8.02791
				37.4284	8.67516	37.4284	8.0402
				37.4888	8.68909	37.4888	8.05252
				37.5492	8.70304	37.5492	8.06485
				37.6098	8.71701	37.6098	8.0772
				37.6704	8.73101	37.6704	8.08957
				37.7311	8.74502	37.7311	8.10196
				37.792	8.75906	37.792	8.11437
				37.8529	8.77313	37.8529	8.12679
				37.9139	8.78721	37.9139	8.13924
				37.9751	8.80132	37.9751	8.1517
				38.0363	8.81545	38.0363	8.16419
				38.0976	8.8296	38.0976	8.17669
				38.1591	8.84378	38.1591	8.18921
				38.2206	8.85797	38.2206	8.20175
				38.2822	8.8722	38.2822	8.21431
				38.3439	8.88644	38.3439	8.22689
				38.4057	8.90071	38.4057	8.23949
				38.4677	8.915	38.4677	8.25211
				38.5297	8.92931	38.5297	8.26475
				38.5918	8.94364	38.5918	8.2774
				38.654	8.958	38.654	8.29008
				38.7164	8.97238	38.7164	8.30278
				38.7788	8.98679	38.7788	8.31549
				38.8413	9.00122	38.8413	8.32823
				38.9039	9.01567	38.9039	8.34098
				38.9667	9.03014	38.9667	8.35375
				39.0295	9.04464	39.0295	8.36655
				39.0924	9.05916	39.0924	8.37936
				39.1555	9.0737	39.1555	8.39219
				39.2186	9.08827	39.2186	8.40504
				39.2818	9.10286	39.2818	8.41791
				39.3451	9.11748	39.3451	8.43081
				39.4086	9.13211	39.4086	8.44372
				39.4721	9.14678	39.4721	8.45665
				39.5358	9.16146	39.5358	8.4696
				39.5995	9.17617	39.5995	8.48257
				39.6634	9.1909	39.6634	8.49556
				39.7273	9.20566	39.7273	8.50857
				39.7914	9.22044	39.7914	8.5216
				39.8555	9.23524	39.8555	8.53465
				39.9198	9.25006	39.9198	8.54772
				39.9842	9.26492	39.9842	8.56081
				40.0486	9.27979	40.0486	8.57392
				40.1132	9.29469	40.1132	8.58705
				40.1779	9.30961	40.1779	8.6002
				40.2427	9.32456	40.2427	8.61337
				40.3075	9.33953	40.3075	8.62656
				40.3725	9.35452	40.3725	8.63978
				40.4376	9.36954	40.4376	8.65301
				40.5028	9.38458	40.5028	8.66626
				40.5681	9.39965	40.5681	8.67953
				40.6335	9.41474	40.6335	8.69282
				40.699	9.42985	40.699	8.70613
				40.7647	9.44499	40.7647	8.71947
				40.8304	9.46016	40.8304	8.73282
				40.8962	9.47534	40.8962	8.74619
				40.9622	9.49056	40.9622	8.75959
				41.0282	9.50579	41.0282	8.773
				41.0944	9.52105	41.0944	8.78644
				41.1606	9.53634	41.1606	8.79989
				41.227	9.55165	41.227	8.81337
				41.2935	9.56698	41.2935	8.82687
				41.3601	9.58234	41.3601	8.84039
				41.4267	9.59773	41.4267	8.85392
				41.4935	9.61314	41.4935	8.86748
				41.5604	9.62857	41.5604	8.88106
				41.6274	9.64403	41.6274	8.89466
				41.6946	9.65951	41.6946	8.90828
				41.7618	9.67502	41.7618	8.92193
				41.8291	9.69055	41.8291	8.93559
				41.8966	9.70611	41.8966	8.94927
				41.9641	9.72169	41.9641	8.96298
				42.0318	9.7373	42.0318	8.97671
				42.0995	9.75293	42.0995	8.99045
				42.1674	9.76859	42.1674	9.00422
				42.2354	9.78427	42.2354	9.01801
				42.3035	9.79998	42.3035	9.03182
				42.3717	9.81571	42.3717	9.04565
				42.44	9.83147	42.44	9.05951
				42.5085	9.84726	42.5085	9.07338
				42.577	9.86307	42.577	9.08728
				42.6457	9.8789	42.6457	9.10119
				42.7144	9.89476	42.7144	9.11513
				42.7833	9.91065	42.7833	9.12909
				42.8523	9.92656	42.8523	9.14307
				42.9213	9.94249	42.9213	9.15707
				42.9906	9.95846	42.9906	9.17109
				43.0599	9.97444	43.0599	9.18514
				43.1293	9.99046	43.1293	9.19921
				43.1988	10.0065	43.1988	9.21329
				43.2685	10.0226	43.2685	9.2274
				43.3383	10.0387	43.3383	9.24153
				43.4081	10.0548	43.4081	9.25569
				43.4781	10.0709	43.4781	9.26986
				43.5482	10.0871	43.5482	9.28406
				43.6184	10.1033	43.6184	9.29828
				43.6888	10.1195	43.6888	9.31252
				43.7592	10.1357	43.7592	9.32678
				43.8298	10.152	43.8298	9.34106
				43.9004	10.1683	43.9004	9.35537
				43.9712	10.1846	43.9712	9.36969
				44.0421	10.201	44.0421	9.38404
				44.1131	10.2174	44.1131	9.39841
				44.1842	10.2338	44.1842	9.41281
				44.2555	10.2502	44.2555	9.42722
				44.3268	10.2667	44.3268	9.44166
				44.3983	10.2831	44.3983	9.45612
				44.4699	10.2996	44.4699	9.4706
				44.5416	10.3162	44.5416	9.4851
				44.6134	10.3327	44.6134	9.49963
				44.6853	10.3493	44.6853	9.51418
				44.7574	10.3659	44.7574	9.52875
				44.8296	10.3826	44.8296	9.54334
				44.9018	10.3993	44.9018	9.55795
				44.9742	10.416	44.9742	9.57259
				45.0468	10.4327	45.0468	9.58725
				45.1194	10.4494	45.1194	9.60193
				45.1921	10.4662	45.1921	9.61664
				45.265	10.483	45.265	9.63136
				45.338	10.4998	45.338	9.64611
				45.4111	10.5167	45.4111	9.66089
				45.4843	10.5336	45.4843	9.67568
				45.5576	10.5505	45.5576	9.6905
				45.6311	10.5674	45.6311	9.70534
				45.7047	10.5844	45.7047	9.7202
				45.7784	10.6014	45.7784	9.73509
				45.8522	10.6184	45.8522	9.75
				45.9261	10.6355	45.9261	9.76493
				46.0001	10.6525	46.0001	9.77988
				46.0743	10.6696	46.0743	9.79486
				46.1486	10.6868	46.1486	9.80986
				46.223	10.7039	46.223	9.82488
				46.2975	10.7211	46.2975	9.83993
				46.3722	10.7383	46.3722	9.855
				46.447	10.7555	46.447	9.87009
				46.5218	10.7728	46.5218	9.88521
				46.5969	10.7901	46.5969	9.90034
				46.672	10.8074	46.672	9.91551
				46.7472	10.8248	46.7472	9.93069
				46.8226	10.8422	46.8226	9.9459
				46.8981	10.8596	46.8981	9.96113
				46.9737	10.877	46.9737	9.97639
				47.0495	10.8945	47.0495	9.99166
				47.1253	10.912	47.1253	10.007
				47.2013	10.9295	47.2013	10.0223
				47.2774	10.947	47.2774	10.0376
				47.3536	10.9646	47.3536	10.053
				47.43	10.9822	47.43	10.0684
				47.5065	10.9998	47.5065	10.0838
				47.5831	11.0175	47.5831	10.0993
				47.6598	11.0352	47.6598	10.1147
				47.7366	11.0529	47.7366	10.1302
				47.8136	11.0706	47.8136	10.1457
				47.8907	11.0884	47.8907	10.1613
				47.9679	11.1062	47.9679	10.1768
				48.0452	11.1241	48.0452	10.1924
				48.1227	11.1419	48.1227	10.208
				48.2003	11.1598	48.2003	10.2237
				48.278	11.1777	48.278	10.2393
				48.3558	11.1957	48.3558	10.255
				48.4338	11.2136	48.4338	10.2707
				48.5119	11.2316	48.5119	10.2864
				48.5901	11.2497	48.5901	10.3022
				48.6685	11.2677	48.6685	10.318
				48.7469	11.2858	48.7469	10.3338
				48.8255	11.3039	48.8255	10.3496
				48.9043	11.3221	48.9043	10.3654
				48.9831	11.3403	48.9831	10.3813
				49.0621	11.3585	49.0621	10.3972
				49.1412	11.3767	49.1412	10.4131
				49.2204	11.395	49.2204	10.4291
				49.2998	11.4133	49.2998	10.4451
				49.3793	11.4316	49.3793	10.4611
				49.4589	11.4499	49.4589	10.4771
				49.5386	11.4683	49.5386	10.4931
				49.6185	11.4867	49.6185	10.5092
				49.6985	11.5052	49.6985	10.5253
				49.7786	11.5236	49.7786	10.5414
				49.8589	11.5421	49.8589	10.5575
				49.9393	11.5607	49.9393	10.5737
				50.0198	11.5792	50.0198	10.5899
				50.1005	11.5978	50.1005	10.6061
				50.1812	11.6165	50.1812	10.6224
				50.2621	11.6351	50.2621	10.6386
				50.3432	11.6538	50.3432	10.6549
				50.4244	11.6725	50.4244	10.6712
				50.5057	11.6912	50.5057	10.6876
				50.5871	11.71	50.5871	10.704
				50.6687	11.7288	50.6687	10.7203
				50.7503	11.7476	50.7503	10.7368
				50.8322	11.7665	50.8322	10.7532
				50.9141	11.7854	50.9141	10.7697
				50.9962	11.8043	50.9962	10.7862
				51.0784	11.8232	51.0784	10.8027
				51.1608	11.8422	51.1608	10.8192
				51.2433	11.8612	51.2433	10.8358
				51.3259	11.8803	51.3259	10.8524
				51.4087	11.8994	51.4087	10.869
				51.4916	11.9185	51.4916	10.8857
				51.5746	11.9376	51.5746	10.9023
				51.6577	11.9568	51.6577	10.919
				51.741	11.976	51.741	10.9357
				51.8245	11.9952	51.8245	10.9525
				51.908	12.0144	51.908	10.9693
				51.9917	12.0337	51.9917	10.9861
				52.0755	12.0531	52.0755	11.0029
				52.1595	12.0724	52.1595	11.0197
				52.2436	12.0918	52.2436	11.0366
				52.3278	12.1112	52.3278	11.0535
				52.4122	12.1306	52.4122	11.0704
				52.4967	12.1501	52.4967	11.0874
				52.5814	12.1696	52.5814	11.1044
				52.6661	12.1892	52.6661	11.1214
				52.751	12.2087	52.751	11.1384
				52.8361	12.2283	52.8361	11.1555
				52.9213	12.248	52.9213	11.1725
				53.0066	12.2676	53.0066	11.1897
				53.0921	12.2873	53.0921	11.2068
				53.1777	12.307	53.1777	11.224
				53.2634	12.3268	53.2634	11.2411
				53.3493	12.3466	53.3493	11.2584
				53.4353	12.3664	53.4353	11.2756
				53.5215	12.3863	53.5215	11.2929
				53.6078	12.4062	53.6078	11.3102
				53.6942	12.4261	53.6942	11.3275
				53.7808	12.446	53.7808	11.3448
				53.8675	12.466	53.8675	11.3622
				53.9544	12.486	53.9544	11.3796
				54.0414	12.5061	54.0414	11.397
				54.1285	12.5261	54.1285	11.4145
				54.2158	12.5463	54.2158	11.432
				54.3032	12.5664	54.3032	11.4495
				54.3907	12.5866	54.3907	11.467
				54.4784	12.6068	54.4784	11.4846
				54.5663	12.627	54.5663	11.5022
				54.6542	12.6473	54.6542	11.5198
				54.7424	12.6676	54.7424	11.5374
				54.8306	12.6879	54.8306	11.5551
				54.919	12.7083	54.919	11.5728
				55.0076	12.7287	55.0076	11.5905
				55.0963	12.7491	55.0963	11.6083
				55.1851	12.7696	55.1851	11.626
				55.2741	12.7901	55.2741	11.6438
				55.3632	12.8106	55.3632	11.6617
				55.4525	12.8312	55.4525	11.6795
				55.5419	12.8518	55.5419	11.6974
				55.6314	12.8724	55.6314	11.7153
				55.7211	12.8931	55.7211	11.7333
				55.811	12.9138	55.811	11.7512
				55.901	12.9345	55.901	11.7692
				55.9911	12.9553	55.9911	11.7873
				56.0814	12.9761	56.0814	11.8053
				56.1718	12.9969	56.1718	11.8234
				56.2624	13.0178	56.2624	11.8415
				56.3531	13.0387	56.3531	11.8596
				56.4439	13.0596	56.4439	11.8778
				56.5349	13.0806	56.5349	11.896
				56.6261	13.1016	56.6261	11.9142
				56.7174	13.1226	56.7174	11.9324
				56.8088	13.1437	56.8088	11.9507
				56.9004	13.1648	56.9004	11.969
				56.9922	13.1859	56.9922	11.9873
				57.0841	13.2071	57.0841	12.0057
				57.1761	13.2283	57.1761	12.0241
				57.2683	13.2495	57.2683	12.0425
				57.3606	13.2708	57.3606	12.061
				57.4531	13.2921	57.4531	12.0794
				57.5458	13.3135	57.5458	12.0979
				57.6385	13.3348	57.6385	12.1165
				57.7315	13.3562	57.7315	12.135
				57.8246	13.3777	57.8246	12.1536
				57.9178	13.3992	57.9178	12.1722
				58.0112	13.4207	58.0112	12.1908
				58.1047	13.4422	58.1047	12.2095
				58.1984	13.4638	58.1984	12.2282
				58.2922	13.4854	58.2922	12.2469
				58.3862	13.5071	58.3862	12.2657
				58.4804	13.5288	58.4804	12.2845
				58.5746	13.5505	58.5746	12.3033
				58.6691	13.5722	58.6691	12.3221
				58.7637	13.594	58.7637	12.341
				58.8584	13.6159	58.8584	12.3599
				58.9533	13.6377	58.9533	12.3788
				59.0484	13.6596	59.0484	12.3978
				59.1436	13.6815	59.1436	12.4168
				59.239	13.7035	59.239	12.4358
				59.3345	13.7255	59.3345	12.4548
				59.4301	13.7475	59.4301	12.4739
				59.526	13.7696	59.526	12.493
				59.6219	13.7917	59.6219	12.5121
				59.7181	13.8139	59.7181	12.5313
				59.8143	13.836	59.8143	12.5505
				59.9108	13.8582	59.9108	12.5697
				60.0074	13.8805	60.0074	12.589
				60.1041	13.9028	60.1041	12.6082
				60.2011	13.9251	60.2011	12.6275
				60.2981	13.9474	60.2981	12.6469
				60.3953	13.9698	60.3953	12.6662
				60.4927	13.9923	60.4927	12.6857
				60.5902	14.0147	60.5902	12.7051
				60.6879	14.0372	60.6879	12.7245
				60.7858	14.0598	60.7858	12.744
				60.8838	14.0823	60.8838	12.7635
				60.982	14.105	60.982	12.7831
				61.0803	14.1276	61.0803	12.8027
				61.1788	14.1503	61.1788	12.8223
				61.2774	14.173	61.2774	12.8419
				61.3762	14.1958	61.3762	12.8616
				61.4752	14.2185	61.4752	12.8813
				61.5743	14.2414	61.5743	12.901
				61.6736	14.2642	61.6736	12.9207
				61.773	14.2871	61.773	12.9405
				61.8726	14.3101	61.8726	12.9604
				61.9724	14.333	61.9724	12.9802
				62.0723	14.356	62.0723	13.0001
				62.1724	14.3791	62.1724	13.02
				62.2726	14.4022	62.2726	13.0399
				62.373	14.4253	62.373	13.0599
				62.4736	14.4485	62.4736	13.0799
				62.5743	14.4717	62.5743	13.0999
				62.6752	14.4949	62.6752	13.12
				62.7763	14.5182	62.7763	13.1401
				62.8775	14.5415	62.8775	13.1602
				62.9789	14.5648	62.9789	13.1804
				63.0804	14.5882	63.0804	13.2005
				63.1821	14.6116	63.1821	13.2208
				63.284	14.6351	63.284	13.241
				63.386	14.6586	63.386	13.2613
				63.4882	14.6821	63.4882	13.2816
				63.5906	14.7057	63.5906	13.3019
				63.6931	14.7293	63.6931	13.3223
				63.7958	14.7529	63.7958	13.3427
				63.8987	14.7766	63.8987	13.3631
				64.0017	14.8003	64.0017	13.3836
				64.1049	14.8241	64.1049	13.4041
				64.2083	14.8479	64.2083	13.4246
				64.3118	14.8718	64.3118	13.4452
				64.4155	14.8956	64.4155	13.4658
				64.5193	14.9195	64.5193	13.4864
				64.6234	14.9435	64.6234	13.507
				64.7275	14.9675	64.7275	13.5277
				64.8319	14.9915	64.8319	13.5485
				64.9364	15.0156	64.9364	13.5692
				65.0412	15.0397	65.0412	13.59
				65.146	15.0638	65.146	13.6108
				65.2511	15.088	65.2511	13.6316
				65.3563	15.1122	65.3563	13.6525
				65.4616	15.1365	65.4616	13.6734
				65.5672	15.1608	65.5672	13.6944
				65.6729	15.1851	65.6729	13.7153
				65.7788	15.2095	65.7788	13.7363
				65.8849	15.2339	65.8849	13.7574
				65.9911	15.2584	65.9911	13.7784
				66.0975	15.2829	66.0975	13.7995
				66.204	15.3074	66.204	13.8207
				66.3108	15.332	66.3108	13.8419
				66.4177	15.3566	66.4177	13.863
				66.5248	15.3813	66.5248	13.8843
				66.6321	15.406	66.6321	13.9055
				66.7395	15.4307	66.7395	13.9268
				66.8471	15.4555	66.8471	13.9482
				66.9549	15.4803	66.9549	13.9695
				67.0628	15.5051	67.0628	13.9909
				67.171	15.53	67.171	14.0123
				67.2793	15.555	67.2793	14.0338
				67.3877	15.5799	67.3877	14.0553
				67.4964	15.605	67.4964	14.0768
				67.6052	15.63	67.6052	14.0984
				67.7142	15.6551	67.7142	14.12
				67.8234	15.6802	67.8234	14.1416
				67.9328	15.7054	67.9328	14.1632
				68.0423	15.7306	68.0423	14.1849
				68.152	15.7559	68.152	14.2067
				68.2619	15.7812	68.2619	14.2284
				68.3719	15.8065	68.3719	14.2502
				68.4822	15.8319	68.4822	14.272
				68.5926	15.8573	68.5926	14.2939
				68.7032	15.8828	68.7032	14.3158
				68.814	15.9083	68.814	14.3377
				68.9249	15.9338	68.9249	14.3597
				69.0361	15.9594	69.0361	14.3816
				69.1474	15.985	69.1474	14.4037
				69.2589	16.0107	69.2589	14.4257
				69.3705	16.0364	69.3705	14.4478
				69.4824	16.0621	69.4824	14.47
				69.5944	16.0879	69.5944	14.4921
				69.7066	16.1137	69.7066	14.5143
				69.819	16.1396	69.819	14.5365
				69.9316	16.1655	69.9316	14.5588
				70.0443	16.1915	70.0443	14.5811
				70.1573	16.2175	70.1573	14.6034
				70.2704	16.2435	70.2704	14.6258
				70.3837	16.2696	70.3837	14.6482
				70.4972	16.2957	70.4972	14.6706
				70.6108	16.3219	70.6108	14.6931
				70.7247	16.3481	70.7247	14.7156
				70.8387	16.3743	70.8387	14.7381
				70.9529	16.4006	70.9529	14.7607
				71.0673	16.4269	71.0673	14.7833
				71.1819	16.4533	71.1819	14.8059
				71.2967	16.4797	71.2967	14.8286
				71.4116	16.5062	71.4116	14.8513
				71.5268	16.5327	71.5268	14.8741
				71.6421	16.5592	71.6421	14.8968
				71.7576	16.5858	71.7576	14.9197
				71.8733	16.6124	71.8733	14.9425
				71.9892	16.6391	71.9892	14.9654
				72.1053	16.6658	72.1053	14.9883
				72.2215	16.6926	72.2215	15.0113
				72.338	16.7194	72.338	15.0342
				72.4546	16.7462	72.4546	15.0573
				72.5714	16.7731	72.5714	15.0803
				72.6885	16.8	72.6885	15.1034
				72.8056	16.827	72.8056	15.1265
				72.923	16.854	72.923	15.1497
				73.0406	16.8811	73.0406	15.1729
				73.1584	16.9082	73.1584	15.1961
				73.2763	16.9353	73.2763	15.2194
				73.3945	16.9625	73.3945	15.2427
				73.5128	16.9897	73.5128	15.2661
				73.6313	17.017	73.6313	15.2895
				73.7501	17.0443	73.7501	15.3129
				73.869	17.0717	73.869	15.3363
				73.9881	17.0991	73.9881	15.3598
				74.1074	17.1266	74.1074	15.3833
				74.2269	17.154	74.2269	15.4069
				74.3465	17.1816	74.3465	15.4305
				74.4664	17.2092	74.4664	15.4541
				74.5865	17.2368	74.5865	15.4778
				74.7067	17.2645	74.7067	15.5015
				74.8272	17.2922	74.8272	15.5252
				74.9478	17.3199	74.9478	15.549
				75.0687	17.3478	75.0687	15.5728
				75.1897	17.3756	75.1897	15.5967
				75.311	17.4035	75.311	15.6205
				75.4324	17.4314	75.4324	15.6445
				75.554	17.4594	75.554	15.6684
				75.6758	17.4875	75.6758	15.6924
				75.7978	17.5155	75.7978	15.7165
				75.9201	17.5436	75.9201	15.7405
				76.0425	17.5718	76.0425	15.7646
				76.1651	17.6	76.1651	15.7888
				76.2879	17.6283	76.2879	15.8129
				76.4109	17.6566	76.4109	15.8372
				76.5341	17.6849	76.5341	15.8614
				76.6575	17.7133	76.6575	15.8857
				76.7811	17.7418	76.7811	15.91
				76.9049	17.7703	76.9049	15.9344
				77.0289	17.7988	77.0289	15.9588
				77.1531	17.8273	77.1531	15.9832
				77.2775	17.856	77.2775	16.0077
				77.4021	17.8846	77.4021	16.0322
				77.5269	17.9134	77.5269	16.0568
				77.6519	17.9421	77.6519	16.0814
				77.7771	17.9709	77.7771	16.106
				77.9025	17.9998	77.9025	16.1307
				78.0281	18.0287	78.0281	16.1554
				78.1539	18.0576	78.1539	16.1801
				78.2799	18.0866	78.2799	16.2049
				78.4061	18.1156	78.4061	16.2297
				78.5325	18.1447	78.5325	16.2546
				78.6591	18.1739	78.6591	16.2795
				78.786	18.203	78.786	16.3044
				78.913	18.2323	78.913	16.3294
				79.0402	18.2615	79.0402	16.3544
				79.1677	18.2908	79.1677	16.3794
				79.2953	18.3202	79.2953	16.4045
				79.4232	18.3496	79.4232	16.4296
				79.5512	18.3791	79.5512	16.4548
				79.6795	18.4086	79.6795	16.48
				79.808	18.4381	79.808	16.5052
				79.9366	18.4677	79.9366	16.5305
				80.0655	18.4974	80.0655	16.5558
				80.1946	18.5271	80.1946	16.5812
				80.3239	18.5568	80.3239	16.6065
				80.4534	18.5866	80.4534	16.632
				80.5832	18.6165	80.5832	16.6575
				80.7131	18.6464	80.7131	16.683
				80.8432	18.6763	80.8432	16.7085
				80.9736	18.7063	80.9736	16.7341
				81.1041	18.7363	81.1041	16.7597
				81.2349	18.7664	81.2349	16.7854
				81.3659	18.7965	81.3659	16.8111
				81.4971	18.8267	81.4971	16.8368
				81.6285	18.8569	81.6285	16.8626
				81.7601	18.8872	81.7601	16.8884
				81.8919	18.9175	81.8919	16.9143
				82.0239	18.9479	82.0239	16.9402
				82.1562	18.9783	82.1562	16.9662
				82.2887	19.0088	82.2887	16.9921
				82.4213	19.0393	82.4213	17.0182
				82.5542	19.0698	82.5542	17.0442
				82.6873	19.1005	82.6873	17.0703
				82.8207	19.1311	82.8207	17.0965
				82.9542	19.1619	82.9542	17.1227
				83.0879	19.1926	83.0879	17.1489
				83.2219	19.2234	83.2219	17.1751
				83.3561	19.2543	83.3561	17.2014
				83.4905	19.2852	83.4905	17.2278
				83.6251	19.3162	83.6251	17.2542
				83.7599	19.3472	83.7599	17.2806
				83.895	19.3782	83.895	17.3071
				84.0302	19.4093	84.0302	17.3336
				84.1657	19.4405	84.1657	17.3601
				84.3014	19.4717	84.3014	17.3867
				84.4374	19.503	84.4374	17.4133
				84.5735	19.5343	84.5735	17.44
				84.7099	19.5657	84.7099	17.4667
				84.8465	19.5971	84.8465	17.4934
				84.9833	19.6285	84.9833	17.5202
				85.1203	19.66	85.1203	17.5471
				85.2575	19.6916	85.2575	17.5739
				85.395	19.7232	85.395	17.6008
				85.5327	19.7549	85.5327	17.6278
				85.6706	19.7866	85.6706	17.6548
				85.8087	19.8184	85.8087	17.6818
				85.9471	19.8502	85.9471	17.7089
				86.0856	19.882	86.0856	17.736
				86.2244	19.914	86.2244	17.7632
				86.3635	19.9459	86.3635	17.7904
				86.5027	19.978	86.5027	17.8176
				86.6422	20.01	86.6422	17.8449
				86.7819	20.0422	86.7819	17.8723
				86.9218	20.0743	86.9218	17.8996
				87.0619	20.1066	87.0619	17.927
				87.2023	20.1388	87.2023	17.9545
				87.3429	20.1712	87.3429	17.982
				87.4838	20.2036	87.4838	18.0095
				87.6248	20.236	87.6248	18.0371
				87.7661	20.2685	87.7661	18.0647
				87.9076	20.301	87.9076	18.0924
				88.0493	20.3336	88.0493	18.1201
				88.1913	20.3663	88.1913	18.1478
				88.3335	20.3989	88.3335	18.1756
				88.4759	20.4317	88.4759	18.2035
				88.6186	20.4645	88.6186	18.2313
				88.7615	20.4974	88.7615	18.2593
				88.9046	20.5303	88.9046	18.2872
				89.0479	20.5632	89.0479	18.3152
				89.1915	20.5962	89.1915	18.3433
				89.3353	20.6293	89.3353	18.3714
				89.4793	20.6624	89.4793	18.3995
				89.6236	20.6956	89.6236	18.4277
				89.7681	20.7288	89.7681	18.4559
				89.9129	20.7621	89.9129	18.4842
				90.0578	20.7954	90.0578	18.5125
				90.203	20.8288	90.203	18.5408
				90.3485	20.8623	90.3485	18.5692
				90.4941	20.8958	90.4941	18.5977
				90.6401	20.9293	90.6401	18.6261
				90.7862	20.9629	90.7862	18.6547
				90.9326	20.9966	90.9326	18.6832
				91.0792	21.0303	91.0792	18.7118
				91.226	21.064	91.226	18.7405
				91.3731	21.0979	91.3731	18.7692
				91.5204	21.1317	91.5204	18.798
				91.668	21.1656	91.668	18.8267
				91.8158	21.1996	91.8158	18.8556
				91.9639	21.2337	91.9639	18.8845
				92.1121	21.2677	92.1121	18.9134
				92.2606	21.3019	92.2606	18.9423
				92.4094	21.3361	92.4094	18.9713
				92.5584	21.3703	92.5584	19.0004
				92.7076	21.4047	92.7076	19.0295
				92.8571	21.439	92.8571	19.0586
				93.0068	21.4734	93.0068	19.0878
				93.1568	21.5079	93.1568	19.1171
				93.307	21.5424	93.307	19.1463
				93.4574	21.577	93.4574	19.1757
				93.6081	21.6117	93.6081	19.205
				93.7591	21.6464	93.7591	19.2344
				93.9102	21.6811	93.9102	19.2639
				94.0616	21.7159	94.0616	19.2934
				94.2133	21.7508	94.2133	19.3229
				94.3652	21.7857	94.3652	19.3525
				94.5174	21.8207	94.5174	19.3822
				94.6697	21.8557	94.6697	19.4119
				94.8224	21.8908	94.8224	19.4416
				94.9753	21.926	94.9753	19.4714
				95.1284	21.9612	95.1284	19.5012
				95.2818	21.9964	95.2818	19.531
				95.4354	22.0317	95.4354	19.5609
				95.5893	22.0671	95.5893	19.5909
				95.7434	22.1025	95.7434	19.6209
				95.8978	22.138	95.8978	19.651
				96.0524	22.1735	96.0524	19.681
				96.2073	22.2092	96.2073	19.7112
				96.3624	22.2448	96.3624	19.7414
				96.5178	22.2805	96.5178	19.7716
				96.6734	22.3163	96.6734	19.8019
				96.8293	22.3521	96.8293	19.8322
				96.9854	22.388	96.9854	19.8626
				97.1418	22.424	97.1418	19.893
				97.2984	22.4599	97.2984	19.9235
				97.4553	22.496	97.4553	19.954
				97.6124	22.5321	97.6124	19.9845
				97.7698	22.5683	97.7698	20.0151
				97.9274	22.6045	97.9274	20.0458
				98.0853	22.6408	98.0853	20.0765
				98.2435	22.6772	98.2435	20.1072
				98.4019	22.7136	98.4019	20.138
				98.5605	22.75	98.5605	20.1689
				98.7194	22.7866	98.7194	20.1998
				98.8786	22.8231	98.8786	20.2307
				99.038	22.8598	99.038	20.2617
				99.1977	22.8965	99.1977	20.2927
				99.3577	22.9333	99.3577	20.3238
				99.5178	22.9701	99.5178	20.3549
				99.6783	23.0069	99.6783	20.3861
				99.839	23.0439	99.839	20.4173
				100	23.0809	100	20.4486
