# Supplementary material for: Bio-inspired vertebral design for scalable and flexible perovskite solar cells
Source: Nat Commun. 2020 Jun 15;11:3016. doi: 10.1038/s41467-020-16831-3 (PMC7295992; doi:10.1038/s41467-020-16831-3)
Supplement: Supplementary file 11 — Source Data [file 41467_2020_16831_MOESM11_ESM.zip › source data/Supplementary Fig.17.xlsx]

## Sheet: Sheet1
Supplementary Fig.17
	Z‘ (Ohm)	Z'' (Ohm)	Z‘ (Ohm)	Z'' (Ohm)
	16.5123	11.6587	16.072	10.1471
	16.8509	12.8844	16.8656	12.7827
	17.5483	14.8561	18.0937	15.7271
	18.4506	17.3355	19.7445	19.2289
	19.5617	20.2818	22.0608	23.2539
	21.4121	23.9387	25.5134	27.6483
	23.2341	28.2865	30.1425	32.5602
	26.1949	33.6123	36.1428	37.0875
	30.5378	39.556	43.7271	41.1747
	35.6422	46.6735	52.7714	43.8377
	42.5757	54.3291	62.222	44.5361
	52.1102	61.9928	71.1715	43.4122
	64.6956	69.5521	80.8242	41.0942
	78.3006	75.5762	88.0697	37.7319
	94.017	79.7572	94.008	33.9914
	110.802	81.204	98.9635	30.1934
	127.534	79.7645	103.043	26.5965
	143.165	75.3597	106.374	23.1755
	156.85	68.9394	109.224	19.956
	168.254	61.1985	111.42	16.931
	177.016	53.1797	113.144	14.1881
	183.658	45.3665	114.364	11.7751
	188.492	38.2518	115.287
	192.006	32.0953	115.896
	194.541	26.7187	116.293
	196.433	22.2548	116.545
	197.756	18.6257	116.701
	198.722	15.9294	116.76
	199.559	13.5383	116.781
	200.199	11.6149	116.801
