# Supplementary material for: Bio-inspired vertebral design for scalable and flexible perovskite solar cells
Source: Nat Commun. 2020 Jun 15;11:3016. doi: 10.1038/s41467-020-16831-3 (PMC7295992; doi:10.1038/s41467-020-16831-3)
Supplement: Supplementary file 11 — Source Data [file 41467_2020_16831_MOESM11_ESM.zip › source data/Supplementary Fig.18.xlsx]

## Sheet: Sheet1
Supplementary Fig.18
	Voltage (V)	Current density (mA cm-2)	Voltage (V)	Current density (mA cm-2)
	0.6	0.03278	0.6	0.03605
	0.64	0.03578	0.64	0.04236
	0.68	0.03768	0.68	0.04545
	0.72	0.03919	0.72	0.04911
	0.76	0.04192	0.76	0.05411
	0.8	0.04368	0.8	0.05705
	0.84	0.046	0.84	0.0596
	0.88	0.04714	0.88	0.06485
	0.92	0.04943	0.92	0.06938
	0.96	0.05194	0.96	0.07313
	1	0.05349	1	0.25316
	1.04	0.05502	1.04	0.48564
	1.08	0.05834	1.08	0.79117
	1.12	0.06229	1.12	1.5437
	1.16	0.06591	1.16	1.60104
	1.2	0.06735	1.2	1.77026
	1.24	0.07021	1.24	1.82071
	1.28	0.07251	1.28	1.97523
	1.32	0.07594	1.32	2.0664
	1.36	0.07725	1.36	2.12847
	1.4	0.07997	1.4	2.20556
	1.44	0.32057	1.44	2.32316
	1.48	0.86034	1.48	2.43564
	1.52	1.37247	1.52	2.51166
	1.56	1.69977	1.56	2.5437
	1.6	1.74321	1.6	2.60104
	1.64	1.79565	1.64	2.67026
	1.68	1.83387	1.68	2.82071
	1.72	1.87518	1.72	2.87523
	1.76	1.94424	1.76	2.8664
	1.8	1.99127	1.8	2.92847
