# Supplementary material for: Bio-inspired vertebral design for scalable and flexible perovskite solar cells
Source: Nat Commun. 2020 Jun 15;11:3016. doi: 10.1038/s41467-020-16831-3 (PMC7295992; doi:10.1038/s41467-020-16831-3)
Supplement: Supplementary file 11 — Source Data [file 41467_2020_16831_MOESM11_ESM.zip › source data/Supplementary Fig.19.xlsx]

## Sheet: FF
Supplementary Fig.19
	20	0.82
	25	0.82
	20	0.815
	25	0.815
	30	0.815
	35	0.815
	40	0.815
	45	0.815
	50	0.815
	55	0.815
	20	0.81
	25	0.81
	30	0.81
	35	0.81
	40	0.81
	45	0.81
	50	0.81
	55	0.81
	60	0.81
	65	0.81
	70	0.81
	75	0.81
	80	0.81
	85	0.81
	90	0.81
	95	0.81
	100	0.81
	105	0.81
	110	0.81
	115	0.81
	120	0.81
	125	0.81
	130	0.81
	135	0.81
	140	0.81
	145	0.81
	150	0.81
	155	0.81
	160	0.81
	165	0.81
	170	0.81
	175	0.81
	180	0.81
	185	0.81
	190	0.81
	195	0.81
	200	0.81
	205	0.81
	210	0.81
	215	0.81
	220	0.81
	20	0.805
	25	0.805
	30	0.805
	35	0.805
	40	0.805
	45	0.805
	50	0.805
	55	0.805
	60	0.805
	65	0.805
	70	0.805
	75	0.805
	80	0.805
	85	0.805
	90	0.805
	95	0.805
	100	0.805
	105	0.805
	110	0.805
	115	0.805
	120	0.805
	125	0.805
	130	0.805
	135	0.805
	20	0.8
	25	0.8
	30	0.8
	35	0.8
	40	0.8
	45	0.8
	50	0.8
	55	0.8
	60	0.8
	65	0.8
	70	0.8
	20	0.795
	25	0.795
	30	0.795
	35	0.795
	40	0.795
	45	0.795
	50	0.795
	20	0.79
	25	0.79
	30	0.79
	35	0.79
	40	0.79
	20	0.785
	20	0.78

## Sheet: Jsc
Supplementary Fig.19
	1	20.6
	2	20.6
	3	20.6
	4	20.6
	1	20.7
	2	20.7
	3	20.7
	4	20.7
	1	20.8
	2	20.8
	3	20.8
	4	20.8
	5	20.8
	6	20.8
	7	20.8
	8	20.8
	1	20.9
	2	20.9
	3	20.9
	4	20.9
	5	20.9
	6	20.9
	7	20.9
	8	20.9
	9	20.9
	10	20.9
	11	20.9
	12	20.9
	13	20.9
	14	20.9
	1	21
	2	21
	3	21
	4	21
	5	21
	6	21
	7	21
	8	21
	9	21
	10	21
	11	21
	12	21
	13	21
	14	21
	15	21
	16	21
	17	21
	18	21
	1	21.1
	2	21.1
	3	21.1
	4	21.1
	5	21.1
	6	21.1
	7	21.1
	8	21.1
	9	21.1
	10	21.1
	11	21.1
	12	21.1
	13	21.1
	14	21.1
	15	21.1
	16	21.1
	17	21.1
	18	21.1
	19	21.1
	20	21.1
	21	21.1
	22	21.1
	23	21.1
	24	21.1
	25	21.1
	1	21.2
	2	21.2
	3	21.2
	4	21.2
	5	21.2
	6	21.2
	7	21.2
	8	21.2
	9	21.2
	10	21.2
	11	21.2
	12	21.2
	1	21.3
	2	21.3
	3	21.3
	4	21.3
	5	21.3
	1	21.4
	2	21.4
	3	21.4
	4	21.4
	5	21.4
	6	21.4
	1	21.5
	2	21.5
	3	21.5
	4	21.5

## Sheet: Voc
Supplementary Fig.19
	21	1.185
	22	1.185
	23	1.185
	24	1.185
	25	1.185
	26	1.185
	27	1.185
	28	1.185
	29	1.185
	30	1.185
	31	1.185
	32	1.185
	33	1.185
	34	1.185
	35	1.185
	36	1.185
	37	1.185
	38	1.185
	39	1.185
	40	1.185
	21	1.18
	22	1.18
	23	1.18
	24	1.18
	25	1.18
	26	1.18
	27	1.18
	28	1.18
	29	1.18
	30	1.18
	31	1.18
	32	1.18
	33	1.18
	34	1.18
	35	1.18
	36	1.18
	37	1.18
	38	1.18
	39	1.18
	40	1.18
	41	1.18
	42	1.18
	43	1.18
	44	1.18
	45	1.18
	46	1.18
	47	1.18
	48	1.18
	49	1.18
	50	1.18
	51	1.18
	52	1.18
	53	1.18
	54	1.18
	55	1.18
	56	1.18
	57	1.18
	58	1.18
	59	1.18
	60	1.18
	61	1.18
	62	1.18
	63	1.18
	64	1.18
	21	1.175
	22	1.175
	23	1.175
	24	1.175
	25	1.175
	26	1.175
	27	1.175
	28	1.175
	29	1.175
	30	1.175
	31	1.175
	32	1.175
	33	1.175
	34	1.175
	35	1.175
	36	1.175
	37	1.175
	38	1.175
	39	1.175
	40	1.175
	41	1.175
	42	1.175
	43	1.175
	44	1.175
	45	1.175
	46	1.175
	47	1.175
	48	1.175
	49	1.175
	50	1.175
	51	1.175
	52	1.175
	53	1.175
	54	1.175
	55	1.175
	56	1.175

## Sheet: PCE
Supplementary Fig.19
	1	18.9
	1	19
	2	19
	1	19.1
	2	19.1
	3	19.1
	4	19.1
	5	19.1
	1	19.2
	2	19.2
	3	19.2
	4	19.2
	5	19.2
	6	19.2
	7	19.2
	1	19.3
	2	19.3
	3	19.3
	4	19.3
	5	19.3
	6	19.3
	7	19.3
	8	19.3
	1	19.4
	2	19.4
	3	19.4
	4	19.4
	5	19.4
	6	19.4
	7	19.4
	8	19.4
	9	19.4
	10	19.4
	11	19.4
	1	19.5
	2	19.5
	3	19.5
	4	19.5
	5	19.5
	6	19.5
	7	19.5
	8	19.5
	9	19.5
	10	19.5
	11	19.5
	12	19.5
	13	19.5
	14	19.5
	15	19.5
	16	19.5
	1	19.6
	2	19.6
	3	19.6
	4	19.6
	5	19.6
	6	19.6
	7	19.6
	8	19.6
	9	19.6
	10	19.6
	11	19.6
	12	19.6
	13	19.6
	14	19.6
	15	19.6
	16	19.6
	17	19.6
	18	19.6
	19	19.6
	20	19.6
	21	19.6
	22	19.6
	23	19.6
	24	19.6
	25	19.6
	26	19.6
	27	19.6
	1	19.7
	2	19.7
	3	19.7
	4	19.7
	5	19.7
	6	19.7
	7	19.7
	8	19.7
	9	19.7
	10	19.7
	11	19.7
	1	19.8
	2	19.8
	3	19.8
	4	19.8
	5	19.8
	6	19.8
	7	19.8
	8	19.8
	1	19.9
	2	19.9
	3	19.9
	1	20
