# Supplementary material for: Bio-inspired vertebral design for scalable and flexible perovskite solar cells
Source: Nat Commun. 2020 Jun 15;11:3016. doi: 10.1038/s41467-020-16831-3 (PMC7295992; doi:10.1038/s41467-020-16831-3)
Supplement: Supplementary file 11 — Source Data [file 41467_2020_16831_MOESM11_ESM.zip › source data/Supplementary Fig.20.xlsx]

## Sheet: Sheet1
Supplementary Fig.20
	Time (h)	Voltage (V)	FF (%)	I (mA)
	0	4.6	67.25	4.89023
	2	4.58	67.51	4.87941
	4	4.67	67.83	4.88176
	6	4.64	66.81	4.88459
	8	4.77	64.94	4.87706
	10	4.7	67.52	4.88741
	12	4.65	66.49	4.89775
	14	4.76	66.22	4.88364
	16	4.72	67.78	4.87424
	18	4.71	66.71	4.88506
	20	4.73	64.65	4.886
	22	4.72	64.66	4.88835
	24	4.69	64.78	4.89634
	26	4.62	66.24	4.88647
	28	4.57	65.54	4.88647
	30	4.68	65.38	4.87424
	32	4.61	64.91	4.89493
	34	4.78	64.61	4.89775
	36	4.72	65.73	4.87565
	38	4.73	66.15	4.89587
	40	4.59	67.75	4.89305
	42	4.71	65.74	4.88411
	44	4.63	66.38	4.88129
	46	4.65	67.22	4.88835
	48	4.7	65.54	4.87518
	50	4.76	67.23	4.89587
	52	4.74	67.61	4.87518
	54	4.63	66.48	4.87612
	56	4.67	65.3	4.886
	58	4.67	64.83	4.89446
	60	4.66	64.66	4.89823
	62	4.73	67.01	4.88459
	64	4.74	64.79	4.89493
	66	4.65	65.91	4.87988
	68	4.74	66.74	4.89258
	70	4.56	67.53	4.89728
	72	4.7	66.57	4.88364
	74	4.74	65.96	4.87941
	76	4.72	66.61	4.87518
	78	4.57	65.87	4.88976
	80	4.59	66.56	4.89681
	82	4.62	65.49	4.88694
	84	4.65	64.62	4.88788
	86	4.78	67.89	4.88553
	88	4.68	67	4.89728
	90	4.7	65.84	4.88976
	92	4.77	65.11	4.8954
	94	4.76	66.75	4.89681
	96	4.72	66.95	4.88506
	98	4.61	67.56	4.87753
	100	4.73	64.63	4.87518
	102	4.77	65.29	4.87706
	104	4.61	65.76	4.89305
	106	4.7	66.4	4.87847
	108	4.78	67.78	4.87424
	110	4.6	65.02	4.88459
	112	4.57	64.58	4.87847
	114	4.58	67.61	4.88976
	116	4.78	66.27	4.87894
	118	4.58	65.43	4.88788
	120	4.74	66.68	4.88553
	122	4.58	66.53	4.8827
	124	4.59	66.73	4.88741
	126	4.69	67.12	4.89634
	128	4.69	66.13	4.88882
	130	4.59	64.65	4.88741
	132	4.58	67.63	4.89634
	134	4.6	65.3	4.89399
	136	4.72	65.19	4.88459
	138	4.65	67.11	4.88223
	140	4.76	65.75	4.88411
	142	4.65	65.02	4.87706
	144	4.55	65.07	4.88882
	146	4.76	65.74	4.886
	148	4.78	64.63	4.89493
	150	4.63	65.26	4.87894
	152	4.71	65.16	4.87612
	154	4.58	66.92	4.89728
	156	4.69	67.04	4.88035
	158	4.77	66.54	4.89681
	160	4.77	66.41	4.878
	162	4.63	65.52	4.89399
	164	4.76	66.33	4.89023
	166	4.6	64.92	4.87565
	168	4.58	64.57	4.87377
	170	4.67	65.21	4.89399
	172	4.62	64.87	4.89681
	174	4.75	67.72	4.89728
	176	4.76	67.28	4.88082
	178	4.55	67.15	4.87518
	180	4.59	66.66	4.88835
	182	4.61	66	4.88506
	184	4.69	65.78	4.87565
	186	4.78	66.49	4.88976
	188	4.69	67	4.88223
	190	4.65	66.28	4.88082
	192	4.74	67.66	4.89352
	194	4.57	65.68	4.88788
	196	4.61	65.14	4.88929
	198	4.63	67.28	4.88647
	200	4.73	65.89	4.87847
	202	4.68	67.58	4.87753
	204	4.56	64.96	4.87847
	206	4.75	65.23	4.89823
	208	4.72	65.96	4.8907
	210	4.7	65.71	4.89258
	212	4.58	64.68	4.88411
	214	4.57	66.19	4.88553
	216	4.76	65.37	4.88929
	218	4.6	64.78	4.88694
	220	4.57	67.2	4.88553
	222	4.6	66.24	4.89352
	224	4.6	65	4.87424
	226	4.66	66.54	4.88929
	228	4.72	64.81	4.87941
	230	4.66	65.4	4.89823
	232	4.73	67.1	4.89775
	234	4.76	65.5	4.87377
	236	4.62	64.67	4.89681
	238	4.66	65.76	4.88223
	240	4.69	65.24	4.87706
	242	4.78	64.85	4.89823
	244	4.64	64.57	4.886
	246	4.77	64.78	4.88317
	248	4.67	65.34	4.89164
	250	4.75	67.3	4.88129
	252	4.66	67.35	4.88364
	254	4.57	66.72	4.87988
	256	4.75	65.67	4.88035
	258	4.72	67.03	4.87659
	260	4.69	67.06	4.89164
	262	4.61	64.74	4.87424
	264	4.57	66.29	4.88976
	266	4.65	67.11	4.88741
	268	4.64	65.33	4.88694
	270	4.63	65.81	4.878
	272	4.62	65.51	4.87377
	274	4.7	66.57	4.8954
	276	4.66	67.4	4.87941
	278	4.58	65.85	4.878
	280	4.72	65.94	4.88411
	282	4.77	64.56	4.88317
	284	4.62	65.77	4.89775
	286	4.69	67.42	4.87941
	288	4.6	65.36	4.88317
	290	4.78	65.45	4.88411
	292	4.72	67.85	4.88553
	294	4.76	66.45	4.87753
	296	4.58	65.34	4.87894
	298	4.64	66.28	4.88788
	300	4.7	66.31	4.88459
	302	4.57	65.39	4.87988
	304	4.6	67.65	4.87847
	306	4.73	64.64	4.87471
	308	4.71	65.22	4.88553
	310	4.62	64.83	4.87988
	312	4.77	64.83	4.89211
	314	4.73	67.05	4.89634
	316	4.6	65.56	4.87941
	318	4.77	64.65	4.89493
	320	4.78	66.71	4.88411
	322	4.55	66.08	4.89823
	324	4.63	64.8	4.88506
	326	4.6	65.8	4.88647
	328	4.61	65.77	4.88929
	330	4.61	65.98	4.89399
	332	4.74	67.13	4.88364
	334	4.59	66.94	4.8827
	336	4.56	66.25	4.88364
	338	4.77	65.02	4.87894
	340	4.67	66.19	4.88459
	342	4.69	67.46	4.87377
	344	4.61	65.25	4.89023
	346	4.58	66.01	4.88317
	348	4.64	64.56	4.88176
	350	4.59	66.24	4.89117
	352	4.57	66.52	4.88976
	354	4.7	64.91	4.87612
	356	4.67	64.61	4.88317
	358	4.59	67.31	4.89023
	360	4.69	67.02	4.87612
	362	4.63	67.67	4.89305
	364	4.68	65.22	4.88647
	366	4.69	67.14	4.89352
	368	4.6	64.63	4.886
	370	4.68	67.52	4.88364
	372	4.62	66.05	4.87659
	374	4.56	65.55	4.87753
	376	4.68	66.13	4.89634
	378	4.6	64.93	4.87706
	380	4.73	64.55	4.87565
	382	4.78	67.41	4.89117
	384	4.55	66.46	4.88976
	386	4.74	65.08	4.87565
	388	4.56	67.04	4.89634
	390	4.69	65.83	4.89634
	392	4.69	65.79	4.89023
	394	4.57	67.56	4.89211
	396	4.56	65.09	4.87377
	398	4.61	66.84	4.88459
	400	4.66	64.76	4.88176
	402	4.74	67.1	4.89305
	404	4.69	64.77	4.88035
	406	4.75	64.62	4.88694
	408	4.56	67.09	4.87894
	410	4.68	67.61	4.88741
	412	4.74	66.32	4.89117
	414	4.65	67.75	4.88647
	416	4.7	67.57	4.88882
	418	4.56	67.87	4.89211
	420	4.76	64.59	4.89823
	422	4.78	67.1	4.89023
	424	4.64	64.79	4.87941
	426	4.66	67.45	4.88647
	428	4.61	64.76	4.87847
	430	4.58	65.18	4.88741
	432	4.71	65.45	4.88129
	434	4.55	67.44	4.87753
	436	4.69	67.8	4.886
	438	4.61	67.88	4.89823
	440	4.64	64.96	4.87753
	442	4.61	67.73	4.88364
	444	4.67	65.78	4.87377
	446	4.66	67	4.88976
	448	4.57	66.09	4.88459
	450	4.71	65.76	4.88176
	452	4.6	64.82	4.89211
	454	4.7	67.64	4.87424
	456	4.65	65.88	4.88835
	458	4.6	65.52	4.89352
	460	4.65	65.95	4.88694
	462	4.71	66.01	4.89258
	464	4.55	67.09	4.88553
	466	4.74	65.09	4.88459
	468	4.57	65	4.88082
	470	4.55	65.48	4.8907
	472	4.55	67.31	4.87424
	474	4.77	66.71	4.89493
	476	4.65	66.37	4.87565
	478	4.62	64.76	4.88459
	480	4.71	67.5	4.88741
	482	4.64	67.85	4.87753
	484	4.75	66.18	4.87706
	486	4.67	66.29	4.88553
	488	4.64	65.67	4.88459
	490	4.65	66.47	4.88176
	492	4.74	66.01	4.89117
	494	4.55	65.27	4.89023
	496	4.64	64.66	4.89775
	498	4.72	67.42	4.87518
	500	4.62	67.2	4.88741
	502	4.74	67.48	4.89164
	504	4.77	66	4.87847
	506	4.71	65.73	4.88176
	508	4.66	64.88	4.88082
	510	4.63	67.18	4.89258
	512	4.59	64.94	4.88082
	514	4.67	65.42	4.87518
	516	4.74	67.27	4.88082
	518	4.62	65.55	4.89823
	520	4.6	66.26	4.87894
	522	4.78	67.82	4.87706
	524	4.57	67.88	4.88506
	526	4.63	66.61	4.88694
	528	4.67	67.76	4.88976
	530	4.6	64.75	4.87847
	532	4.56	64.65	4.87988
	534	4.78	66.67	4.88364
	536	4.56	66.54	4.89211
	538	4.56	66.99	4.89258
	540	4.75	64.75	4.88364
	542	4.7	67.22	4.88741
	544	4.76	66.17	4.88694
	546	4.61	67.84	4.87941
	548	4.73	67.65	4.89399
	550	4.64	67.16	4.87471
	552	4.58	65.02	4.89352
	554	4.64	65.26	4.88741
	556	4.62	66.46	4.89117
	558	4.61	65.34	4.878
	560	4.62	65.11	4.89823
	562	4.77	66.08	4.89634
	564	4.64	65.4	4.87377
	566	4.6	66.34	4.88647
	568	4.61	65.49	4.88082
	570	4.61	64.8	4.8907
	572	4.73	67.21	4.88129
	574	4.76	66.62	4.87753
	576	4.6	65.49	4.89211
	578	4.65	64.64	4.87612
	580	4.75	65.2	4.8827
	582	4.73	66.67	4.89446
	584	4.71	66.13	4.87894
	586	4.63	67.81	4.8827
	588	4.74	65.46	4.89634
	590	4.71	67.85	4.88976
	592	4.56	66.11	4.89446
	594	4.65	67.25	4.88176
	596	4.63	67.87	4.89305
	598	4.64	67.58	4.88364
	600	4.7	64.68	4.87941
	602	4.63	65.3	4.88647
	604	4.56	67.11	4.89117
	606	4.56	66.69	4.89728
	608	4.64	64.84	4.88459
	610	4.63	65.39	4.88694
	612	4.61	65.37	4.89258
	614	4.78	67.8	4.89728
	616	4.67	65.83	4.88176
	618	4.73	66.34	4.87659
	620	4.66	65.6	4.89587
	622	4.71	67.06	4.88129
	624	4.57	64.82	4.88976
	626	4.73	67.18	4.87941
	628	4.69	64.86	4.89634
	630	4.69	65.14	4.89634
	632	4.73	67.44	4.88317
	634	4.56	65.26	4.89634
	636	4.71	66.01	4.89587
	638	4.68	67.8	4.88647
	640	4.58	65.13	4.88082
	642	4.67	67.68	4.87894
	644	4.67	65.16	4.89681
	646	4.74	66.32	4.89775
	648	4.65	64.63	4.87894
	650	4.68	65.87	4.89634
	652	4.58	66.53	4.87847
	654	4.69	67.7	4.89775
	656	4.63	67.65	4.87988
	658	4.67	65.87	4.89446
	660	4.74	65.14	4.8827
	662	4.62	64.77	4.87894
	664	4.65	65.39	4.88553
	666	4.59	64.88	4.88553
	668	4.68	66.67	4.87706
	670	4.62	66.29	4.88176
	672	4.73	67.06	4.87377
	674	4.77	65.6	4.88129
	676	4.72	66.22	4.87424
	678	4.68	65.42	4.89023
	680	4.65	67.01	4.87565
	682	4.57	67.15	4.89023
	684	4.65	66.31	4.89117
	686	4.59	66.1	4.88929
	688	4.78	64.95	4.88035
	690	4.56	65.18	4.87988
	692	4.78	67.01	4.89681
	694	4.58	65.2	4.89728
	696	4.76	65.49	4.87377
	698	4.71	66.38	4.88835
	700	4.74	67.36	4.88929
	702	4.58	65.28	4.89258
	704	4.72	67.43	4.88835
	706	4.56	65.63	4.87894
	708	4.7	67.61	4.87424
	710	4.66	67.19	4.88835
	712	4.61	64.83	4.89634
	714	4.7	65.36	4.8907
	716	4.56	66.74	4.88506
	718	4.55	64.66	4.87424
	720	4.65	66.41	4.886
	722	4.74	65.92	4.89493
	724	4.59	65.73	4.89634
	726	4.74	67.48	4.88788
	728	4.74	66.64	4.88835
	730	4.6	64.9	4.87988
	732	4.6	64.87	4.87471
	734	4.73	64.69	4.87471
	736	4.67	67.81	4.886
	738	4.7	67.54	4.88035
	740	4.63	66.41	4.89587
	742	4.67	65.43	4.87753
	744	4.68	66.26	4.88176
	746	4.55	66.94	4.8827
	748	4.57	67.36	4.89728
	750	4.63	65.08	4.87565
	752	4.63	65.68	4.89258
	754	4.73	66.68	4.87988
	756	4.72	65.17	4.89399
	758	4.67	66.2	4.87988
	760	4.73	66.58	4.88835
	762	4.66	64.78	4.89211
	764	4.75	66.65	4.8954
	766	4.68	64.83	4.8907
	768	4.55	65.53	4.88929
	770	4.63	64.71	4.89399
	772	4.77	67.59	4.87518
	774	4.61	67.6	4.89352
	776	4.6	65.34	4.89352
	778	4.64	66.56	4.87471
	780	4.58	65.61	4.88364
	782	4.78	67.65	4.87659
	784	4.76	66.89	4.89117
	786	4.6	66.24	4.87894
	788	4.58	64.8	4.89117
	790	4.78	66.87	4.87612
	792	4.68	65.75	4.89117
	794	4.66	67.21	4.88082
	796	4.72	67.27	4.89399
	798	4.61	66.94	4.89023
	800	4.63	66.13	4.87424
	802	4.72	66.43	4.886
	804	4.67	66.46	4.87894
	806	4.59	64.74	4.88411
	808	4.71	66.37	4.87424
	810	4.6	67.24	4.89587
	812	4.69	67.38	4.87894
	814	4.58	65.95	4.88129
	816	4.74	67.27	4.88694
	818	4.72	64.65	4.88882
	820	4.62	66.95	4.89352
	822	4.75	65.62	4.89493
	824	4.65	65.01	4.89399
	826	4.58	67.42	4.88035
	828	4.64	66.29	4.89634
	830	4.67	65.87	4.89164
	832	4.75	64.81	4.89728
	834	4.76	66.85	4.87377
	836	4.77	66.29	4.89211
	838	4.55	64.89	4.87988
	840	4.65	65.66	4.87518
	842	4.55	64.97	4.87377
	844	4.76	67.63	4.87847
	846	4.62	67.02	4.88835
	848	4.66	65.67	4.89399
	850	4.77	67.55	4.87941
	852	4.55	65.93	4.87706
	854	4.61	66.2	4.89352
	856	4.59	66.7	4.87565
	858	4.6	64.59	4.87894
	860	4.67	64.97	4.88976
	862	4.6	66.62	4.89634
	864	4.7	66.62	4.88129
	866	4.56	66.82	4.89305
	868	4.63	64.98	4.878
	870	4.55	65.86	4.8954
	872	4.61	67.84	4.87706
	874	4.68	65.67	4.89117
	876	4.71	66.97	4.88788
	878	4.67	67.75	4.878
	880	4.72	65.07	4.8907
	882	4.73	67.77	4.89587
	884	4.59	64.77	4.89164
	886	4.75	65.51	4.87565
	888	4.71	66.21	4.87847
	890	4.63	66.68	4.89399
	892	4.63	67.36	4.89211
	894	4.67	65.41	4.88694
	896	4.67	65.72	4.88741
	898	4.63	65.47	4.87753
	900	4.58	66.61	4.89823
	902	4.78	65.16	4.88317
	904	4.74	64.88	4.87377
	906	4.65	66.99	4.8954
	908	4.75	67.22	4.89681
	910	4.59	65.43	4.88882
	912	4.67	67.51	4.87377
	914	4.66	64.61	4.87659
	916	4.6	65.4	4.89681
	918	4.61	66.39	4.87565
	920	4.57	64.66	4.88364
	922	4.58	66	4.87988
	924	4.73	67.88	4.87471
	926	4.65	66.05	4.89352
	928	4.57	64.92	4.89634
	930	4.77	67.86	4.87894
	932	4.66	66.4	4.89211
	934	4.7	67.68	4.88317
	936	4.63	66.46	4.89117
	938	4.73	67.53	4.87941
	940	4.57	64.78	4.87706
	942	4.57	67.68	4.89258
	944	4.56	67.39	4.878
	946	4.69	66.16	4.87424
	948	4.58	65.04	4.89446
	950	4.62	66.79	4.89775
	952	4.66	66.33	4.89258
	954	4.57	67.63	4.87518
	956	4.62	65.1	4.88553
	958	4.62	66.23	4.89493
	960	4.68	64.84	4.88459
	962	4.7	66.06	4.8907
	964	4.64	67.13	4.87988
	966	4.57	65.31	4.87659
	968	4.63	64.74	4.89634
	970	4.59	66.67	4.88035
	972	4.71	65.23	4.8907
	974	4.68	66.52	4.88223
	976	4.64	65.34	4.88459
	978	4.74	65.67	4.88411
	980	4.78	65.78	4.88788
	982	4.72	67.38	4.87659
	984	4.72	67.79	4.89023
	986	4.55	64.62	4.89587
	988	4.64	66.09	4.87471
	990	4.59	67.37	4.88741
	992	4.59	65.55	4.89023
	994	4.72	65.94	4.87941
	996	4.59	67.38	4.88317
	998	4.56	66.09	4.88129
	1000	4.69	65.08	4.88741
	1002	4.69	65.49	4.88364
	1004	4.76	65.63	4.89352
	1006	4.58	67.23	4.88976
	1008	4.75	65.15	4.87471
	1010	4.69	66.07	4.88411
	1012	4.55	66.99	4.89117
	1014	4.77	66.99	4.87941
	1016	4.74	67.6	4.88176
	1018	4.73	64.9	4.88317
	1020	4.77	66.56	4.87424
	1022	4.65	67.62	4.88882
	1024	4.67	67.41	4.88506
	1026	4.76	64.91	4.87988
	1028	4.72	67.04	4.88553
	1030	4.69	66.25	4.87988
	1032	4.73	66.21	4.88364
	1034	4.67	67.55	4.87518
	1036	4.74	65.62	4.88788
	1038	4.68	65.3	4.88929
	1040	4.68	67.79	4.89775
	1042	4.76	67.6	4.87894
	1044	4.73	66.36	4.89681
	1046	4.74	67.12	4.88176
	1048	4.6	66.41	4.88976
	1050	4.75	67.11	4.89446
	1052	4.65	65.28	4.89117
	1054	4.71	65.52	4.87706
	1056	4.56	67.88	4.87753
	1058	4.77	64.99	4.87894
	1060	4.63	65.51	4.89587
	1062	4.74	65.28	4.88835
	1064	4.59	66.35	4.88882
	1066	4.71	64.87	4.89352
	1068	4.72	66.78	4.87988
	1070	4.7	67.86	4.89399
	1072	4.67	64.94	4.88223
	1074	4.78	64.73	4.87377
	1076	4.72	66.7	4.89446
	1078	4.56	67.29	4.88317
	1080	4.7	66.91	4.88788
	1082	4.59	65.56	4.89164
	1084	4.73	67.32	4.8907
	1086	4.62	64.83	4.88694
	1088	4.7	66.4	4.88788
	1090	4.76	64.63	4.87706
	1092	4.78	65.85	4.87988
	1094	4.57	65.97	4.89493
	1096	4.75	65.57	4.87377
	1098	4.57	65.04	4.89446
	1100	4.78	66.89	4.88788
	1102	4.57	67.29	4.89587
	1104	4.77	64.68	4.89305
	1106	4.58	64.88	4.89728
	1108	4.56	67.73	4.88929
	1110	4.56	66.53	4.89023
	1112	4.67	66.41	4.87377
	1114	4.7	66.51	4.87753
	1116	4.69	65.65	4.88129
	1118	4.67	66.39	4.88882
	1120	4.64	65.29	4.88741
	1122	4.6	66.98	4.89728
	1124	4.75	64.76	4.89634
	1126	4.74	66.55	4.89681
	1128	4.59	64.97	4.88553
	1130	4.78	66.35	4.89211
	1132	4.74	65.03	4.87377
	1134	4.65	67.09	4.88506
	1136	4.59	67.44	4.87941
	1138	4.72	66.8	4.886
	1140	4.55	65.74	4.88176
	1142	4.7	66.77	4.89446
	1144	4.76	66.57	4.89446
	1146	4.7	67.1	4.88176
	1148	4.57	67.72	4.8907
	1150	4.75	67.3	4.878
	1152	4.6	66.72	4.89446
	1154	4.58	65.72	4.87518
	1156	4.61	67.55	4.8907
	1158	4.62	66.4	4.8907
	1160	4.75	67.5	4.88694
	1162	4.64	66.19	4.88553
	1164	4.73	67.84	4.88882
	1166	4.63	66.69	4.89117
	1168	4.77	65.56	4.88929
	1170	4.59	67.47	4.89164
	1172	4.56	66.06	4.89117
	1174	4.64	65.57	4.89211
	1176	4.77	65.9	4.88364
	1178	4.76	67.01	4.89117
	1180	4.78	66.95	4.88317
	1182	4.6	66.73	4.8954
	1184	4.65	66.93	4.88694
	1186	4.66	65.92	4.87471
	1188	4.68	64.57	4.89117
	1190	4.7	65.83	4.8827
	1192	4.71	65.92	4.87565
	1194	4.73	66.67	4.88035
	1196	4.62	66.25	4.88035
	1198	4.58	65.39	4.88835
	1200	4.7	64.59	4.88411
	--	--	--
	--	--	--
	--	--	--
	--		--
	--		--
	--		--
	--		--
	--		--
	--		--
	--		--
	--		--
	--		--
	--		--
	--		--
	--		--
	--		--
	--		--
	--
	--
