# Supplementary material for: Bio-inspired vertebral design for scalable and flexible perovskite solar cells
Source: Nat Commun. 2020 Jun 15;11:3016. doi: 10.1038/s41467-020-16831-3 (PMC7295992; doi:10.1038/s41467-020-16831-3)
Supplement: Supplementary file 11 — Source Data [file 41467_2020_16831_MOESM11_ESM.zip › source data/Supplementary Fig.22.xlsx]

## Sheet: UV
Supplementary Fig.22
	Wavelength (nm)	Absorbance	Wavelength (nm)	Absorbance	Wavelength (nm)	Absorbance	Wavelength (nm)	Absorbance	Wavelength (nm)	Absorbance	Wavelength (nm)	Absorbance	Wavelength (nm)	Absorbance	Wavelength (nm)	Absorbance	Wavelength (nm)	Absorbance	Wavelength (nm)	Absorbance	Wavelength (nm)	Absorbance	Wavelength (nm)	Absorbance
	420	4.84014	420	4.93892	420	4.85275	420	4.66873	420	4.65666	420	4.74874	420	4.63028	420	4.67387	420	4.57724	420	4.67341	420	4.58931	420	4.62445
	421	4.34941	421	4.43817	421	4.36074	421	4.19538	421	4.18453	421	4.26728	421	4.16083	421	4.2	421	4.11317	421	4.19958	421	4.12401	421	4.15559
	422	4.84562	422	4.94451	422	4.85825	422	4.67402	422	4.66194	422	4.75413	422	4.63553	422	4.67917	422	4.58243	422	4.6787	422	4.59451	422	4.62969
	423	4.84811	423	4.94705	423	4.86074	423	4.67641	423	4.66433	423	4.75656	423	4.63791	423	4.68157	423	4.58478	423	4.6811	423	4.59687	423	4.63206
	424	4.22698	424	4.31325	424	4.238	424	4.07729	424	4.06675	424	4.14717	424	4.04371	424	4.08178	424	3.99739	424	4.08137	424	4.00793	424	4.03862
	425	4.85173	425	4.95074	425	4.86437	425	4.67991	425	4.66781	425	4.76012	425	4.64137	425	4.68507	425	4.5882	425	4.6846	425	4.6003	425	4.63552
	426	4.85338	426	4.95243	426	4.86603	426	4.68151	426	4.66941	426	4.76174	426	4.64295	426	4.68666	426	4.58977	426	4.68619	426	4.60187	426	4.63711
	427	4.85442	427	4.95349	427	4.86707	427	4.6825	427	4.6704	427	4.76276	427	4.64394	427	4.68766	427	4.59075	427	4.68719	427	4.60285	427	4.63809
	428	4.49067	428	4.58231	428	4.50237	428	4.33163	428	4.32044	428	4.40587	428	4.29596	428	4.33641	428	4.24675	428	4.33597	428	4.25795	428	4.29055
	429	4.85587	429	4.95497	429	4.86852	429	4.6839	429	4.67179	429	4.76418	429	4.64533	429	4.68906	429	4.59212	429	4.68859	429	4.60423	429	4.63948
	430	4.85576	430	4.95486	430	4.86842	430	4.6838	430	4.6717	430	4.76408	430	4.64523	430	4.68896	430	4.59202	430	4.68849	430	4.60413	430	4.63938
	431	4.38087	431	4.47027	431	4.39229	431	4.22572	431	4.2148	431	4.29815	431	4.19092	431	4.23038	431	4.14292	431	4.22996	431	4.15384	431	4.18565
	432	4.85525	432	4.95433	432	4.8679	432	4.6833	432	4.6712	432	4.76357	432	4.64474	432	4.68846	432	4.59153	432	4.68799	432	4.60364	432	4.63889
	433	4.85421	433	4.95328	433	4.86686	433	4.6823	433	4.6702	433	4.76255	433	4.64375	433	4.68746	433	4.59055	433	4.68699	433	4.60266	433	4.6379
	434	4.4411	434	4.53173	434	4.45267	434	4.28382	434	4.27275	434	4.35724	434	4.24854	434	4.28854	434	4.19988	434	4.28811	434	4.21095	434	4.24319
	435	4.79843	435	4.89636	435	4.81094	435	4.6285	435	4.61654	435	4.70783	435	4.59039	435	4.6336	435	4.5378	435	4.63314	435	4.54977	435	4.5846
	436	4.84945	436	4.94842	436	4.86209	436	4.67771	436	4.66562	436	4.75788	436	4.63919	436	4.68287	436	4.58605	436	4.6824	436	4.59814	436	4.63335
	437	4.25368	437	4.34049	437	4.26477	437	4.10304	437	4.09244	437	4.17336	437	4.06925	437	4.10756	437	4.02264	437	4.10715	437	4.03325	437	4.06413
	438	4.84531	438	4.9442	438	4.85794	438	4.67372	438	4.66164	438	4.75382	438	4.63523	438	4.67887	438	4.58214	438	4.6784	438	4.59422	438	4.62939
	439	4.84148	439	4.94029	439	4.8541	439	4.67003	439	4.65796	439	4.75006	439	4.63157	439	4.67517	439	4.57852	439	4.6747	439	4.59059	439	4.62574
	440	4.07113	440	4.15422	440	4.08175	440	3.92696	440	3.91681	440	3.99426	440	3.89462	440	3.93129	440	3.85001	440	3.93089	440	3.86016	440	3.88971
	441	4.833	441	4.93163	441	4.84559	441	4.66184	441	4.64979	441	4.74174	441	4.62345	441	4.66698	441	4.57049	441	4.66651	441	4.58254	441	4.61763
	442	4.82782	442	4.92635	442	4.84041	442	4.65685	442	4.64481	442	4.73666	442	4.6185	442	4.66198	442	4.5656	442	4.66151	442	4.57763	442	4.61268
	443	3.98959	443	4.07101	443	3.99999	443	3.8483	443	3.83835	443	3.91425	443	3.81661	443	3.85254	443	3.77289	443	3.85215	443	3.78284	443	3.8118
	444	4.3818	444	4.47122	444	4.39322	444	4.22662	444	4.2157	444	4.29906	444	4.19182	444	4.23128	444	4.1438	444	4.23085	444	4.15472	444	4.18654
	445	4.80785	445	4.90597	445	4.82038	445	4.63758	445	4.6256	445	4.71707	445	4.59939	445	4.64269	445	4.54671	445	4.64223	445	4.5587	445	4.5936
	446	3.79369	446	3.87111	446	3.80358	446	3.65934	446	3.64988	446	3.72205	446	3.6292	446	3.66337	446	3.58763	446	3.663	446	3.59709	446	3.62463
	447	4.79057	447	4.88834	447	4.80305	447	4.62091	447	4.60897	447	4.70011	447	4.58286	447	4.62601	447	4.53037	447	4.62554	447	4.54231	447	4.57709
	448	4.41698	448	4.50713	448	4.4285	448	4.26056	448	4.24955	448	4.33358	448	4.22548	448	4.26525	448	4.17707	448	4.26483	448	4.18809	448	4.22015
	449	4.00532	449	4.08706	449	4.01576	449	3.86347	449	3.85349	449	3.92969	449	3.83166	449	3.86773	449	3.78777	449	3.86734	449	3.79775	449	3.82683
	450	4.57997	450	4.67344	450	4.59191	450	4.41778	450	4.40636	450	4.49349	450	4.3814	450	4.42265	450	4.33121	450	4.4222	450	4.34263	450	4.37588
	451	4.367	451	4.45612	451	4.37838	451	4.21235	451	4.20146	451	4.28454	451	4.17766	451	4.21699	451	4.12981	451	4.21657	451	4.14069	451	4.1724
	452	3.71939	452	3.79529	452	3.72908	452	3.58767	452	3.57839	452	3.64916	452	3.55812	452	3.59162	452	3.51737	452	3.59126	452	3.52664	452	3.55364
	453	3.64239	453	3.71673	453	3.65189	453	3.5134	453	3.50432	453	3.57362	453	3.48447	453	3.51727	453	3.44455	453	3.51692	453	3.45364	453	3.48008
	454	4.49139	454	4.58305	454	4.5031	454	4.33233	454	4.32113	454	4.40658	454	4.29666	454	4.33711	454	4.24744	454	4.33667	454	4.25864	454	4.29124
	455	3.70386	455	3.77945	455	3.71352	455	3.57269	455	3.56346	455	3.63393	455	3.54327	455	3.57663	455	3.50269	455	3.57627	455	3.51192	455	3.53881
	456	3.95958	456	4.04038	456	3.9699	456	3.81935	456	3.80948	456	3.88481	456	3.7879	456	3.82356	456	3.74451	456	3.82318	456	3.75438	456	3.78313
	457	4.26196	457	4.34894	457	4.27307	457	4.11103	457	4.1004	457	4.18149	457	4.07717	457	4.11556	457	4.03047	457	4.11515	457	4.0411	457	4.07204
	458	4.52026	458	4.61251	458	4.53204	458	4.36018	458	4.34891	458	4.43491	458	4.32428	458	4.36499	458	4.27474	458	4.36455	458	4.28601	458	4.31883
	459	3.72166	459	3.79762	459	3.73136	459	3.58986	459	3.58058	459	3.65139	459	3.5603	459	3.59382	459	3.51952	459	3.59346	459	3.5288	459	3.55582
	460	4.53413	460	4.62666	460	4.54595	460	4.37356	460	4.36225	460	4.44852	460	4.33754	460	4.37838	460	4.28786	460	4.37794	460	4.29916	460	4.33208
	461	3.76316	461	3.83996	461	3.77297	461	3.62989	461	3.62051	461	3.6921	461	3.6	461	3.63389	461	3.55876	461	3.63353	461	3.56814	461	3.59547
	462	3.86892	462	3.94788	462	3.87901	462	3.73191	462	3.72226	462	3.79587	462	3.70118	462	3.73602	462	3.65878	462	3.73565	462	3.66843	462	3.69651
	463	4.05603	463	4.1388	463	4.0666	463	3.91238	463	3.90227	463	3.97944	463	3.88017	463	3.9167	463	3.83572	463	3.9163	463	3.84583	463	3.87528
	464	3.84347	464	3.9219	464	3.85348	464	3.70735	464	3.69777	464	3.77089	464	3.67682	464	3.71144	464	3.63471	464	3.71107	464	3.64429	464	3.67219
	465	3.96713	465	4.04809	465	3.97747	465	3.82664	465	3.81675	465	3.89222	465	3.79513	465	3.83085	465	3.75165	465	3.83047	465	3.76155	465	3.79035
	466	4.1118	466	4.19572	466	4.12252	466	3.96619	466	3.95594	466	4.03416	466	3.93353	466	3.97056	466	3.88847	466	3.97016	466	3.89872	466	3.92857
	467	4.57149	467	4.66478	467	4.5834	467	4.40959	467	4.3982	467	4.48517	467	4.37328	467	4.41445	467	4.32319	467	4.41401	467	4.33458	467	4.36777
	468	3.74339	468	3.81979	468	3.75315	468	3.61083	468	3.60149	468	3.67271	468	3.58109	468	3.6148	468	3.54007	468	3.61444	468	3.5494	468	3.57658
	469	4.1264	469	4.21061	469	4.13715	469	3.98026	469	3.96998	469	4.04848	469	3.94749	469	3.98465	469	3.90227	469	3.98425	469	3.91256	469	3.94251
	470	3.99093	470	4.07238	470	4.00133	470	3.8496	470	3.83965	470	3.91557	470	3.8179	470	3.85384	470	3.77416	470	3.85345	470	3.78411	470	3.81309
	471	3.68358	471	3.75876	471	3.69318	471	3.55313	471	3.54394	471	3.61403	471	3.52387	471	3.55704	471	3.4835	471	3.55669	471	3.49269	471	3.51943
	472	3.98483	472	4.06615	472	3.99521	472	3.84371	472	3.83377	472	3.90958	472	3.81206	472	3.84794	472	3.76839	472	3.84756	472	3.77832	472	3.80725
	473	3.96103	473	4.04186	473	3.97135	473	3.82075	473	3.81087	473	3.88623	473	3.78929	473	3.82496	473	3.74588	473	3.82458	473	3.75576	473	3.78451
	474	4.0079	474	4.0897	474	4.01835	474	3.86597	474	3.85598	474	3.93223	474	3.83413	474	3.87023	474	3.79021	474	3.86984	474	3.80021	474	3.8293
	475	4.1118	475	4.19572	475	4.12252	475	3.96619	475	3.95594	475	4.03416	475	3.93353	475	3.97056	475	3.88847	475	3.97016	475	3.89872	475	3.92857
	476	3.67509	476	3.7501	476	3.68467	476	3.54494	476	3.53578	476	3.6057	476	3.51575	476	3.54885	476	3.47548	476	3.54849	476	3.48464	476	3.51132
	477	3.89076	477	3.97016	477	3.9009	477	3.75297	477	3.74327	477	3.81729	477	3.72207	477	3.75711	477	3.67943	477	3.75673	477	3.68913	477	3.71738
	478	4.20587	478	4.29171	478	4.21684	478	4.05693	478	4.04644	478	4.12646	478	4.02352	478	4.0614	478	3.97743	478	4.06099	478	3.98791	478	4.01845
	479	3.92087	479	4.00089	479	3.93109	479	3.78202	479	3.77224	479	3.84684	479	3.75087	479	3.78619	479	3.70791	479	3.78581	479	3.71768	479	3.74615
	480	3.80114	480	3.87871	480	3.81105	480	3.66653	480	3.65705	480	3.72937	480	3.63633	480	3.67057	480	3.59468	480	3.6702	480	3.60416	480	3.63175
	481	4.13467	481	4.21906	481	4.14545	481	3.98825	481	3.97794	481	4.0566	481	3.95541	481	3.99264	481	3.9101	481	3.99224	481	3.92041	481	3.95042
	482	3.91973	482	3.99973	482	3.92995	482	3.78092	482	3.77115	482	3.84572	482	3.74979	482	3.78509	482	3.70683	482	3.78471	482	3.7166	482	3.74506
	483	4.58215	483	4.67566	483	4.59409	483	4.41987	483	4.40845	483	4.49563	483	4.38348	483	4.42474	483	4.33327	483	4.4243	483	4.34469	483	4.37796
	484	4.24996	484	4.33669	484	4.26103	484	4.09945	484	4.08885	484	4.16971	484	4.06569	484	4.10397	484	4.01912	484	4.10356	484	4.02972	484	4.06057
	485	4.1295	485	4.21378	485	4.14026	485	3.98326	485	3.97296	485	4.05153	485	3.95046	485	3.98765	485	3.9052	485	3.98725	485	3.9155	485	3.94548
	486	4.00822	486	4.09002	486	4.01866	486	3.86627	486	3.85627	486	3.93253	486	3.83443	486	3.87053	486	3.79051	486	3.87014	486	3.8005	486	3.8296
	487	4.06989	487	4.15295	487	4.0805	487	3.92576	487	3.91561	487	3.99304	487	3.89343	487	3.93009	487	3.84883	487	3.92969	487	3.85898	487	3.88853
	488	3.95213	488	4.03278	488	3.96243	488	3.81216	488	3.80231	488	3.8775	488	3.78077	488	3.81636	488	3.73746	488	3.81598	488	3.74732	488	3.77601
	489	4.24334	489	4.32993	489	4.25439	489	4.09306	489	4.08248	489	4.16321	489	4.05935	489	4.09757	489	4.01286	489	4.09716	489	4.02344	489	4.05424
	490	3.71069	490	3.78642	490	3.72036	490	3.57928	490	3.57003	490	3.64063	490	3.54981	490	3.58323	490	3.50915	490	3.58287	490	3.5184	490	3.54534
	491	4.09959	491	4.18326	491	4.11028	491	3.95441	491	3.94419	491	4.02218	491	3.92185	491	3.95877	491	3.87692	491	3.95837	491	3.88714	491	3.91691
	492	3.84191	492	3.92032	492	3.85193	492	3.70585	492	3.69628	492	3.76937	492	3.67534	492	3.70994	492	3.63324	492	3.70957	492	3.64282	492	3.67071
	493	3.78603	493	3.8633	493	3.7959	493	3.65195	493	3.64251	493	3.71454	493	3.62188	493	3.65598	493	3.58039	493	3.65561	493	3.58983	493	3.61732
	494	3.48975	494	3.56097	494	3.49885	494	3.36616	494	3.35746	494	3.42386	494	3.33844	494	3.36987	494	3.3002	494	3.36954	494	3.3089	494	3.33424
	495	3.64043	495	3.71472	495	3.64991	495	3.5115	495	3.50243	495	3.57169	495	3.48259	495	3.51537	495	3.44269	495	3.51502	495	3.45177	495	3.4782
	496	4.0018	496	4.08347	496	4.01223	496	3.86008	496	3.8501	496	3.92624	496	3.82829	496	3.86433	496	3.78444	496	3.86395	496	3.79442	496	3.82347
	497	3.59334	497	3.66667	497	3.60271	497	3.46608	497	3.45713	497	3.52549	497	3.43754	497	3.4699	497	3.39817	497	3.46956	497	3.40712	497	3.43321
	498	3.54915	498	3.62158	498	3.5584	498	3.42346	498	3.41461	498	3.48214	498	3.39527	498	3.42723	498	3.35638	498	3.42689	498	3.36523	498	3.39099
	499	3.71949	499	3.7954	499	3.72918	499	3.58777	499	3.57849	499	3.64926	499	3.55822	499	3.59172	499	3.51746	499	3.59136	499	3.52674	499	3.55374
	500	3.82401	500	3.90205	500	3.83398	500	3.68859	500	3.67905	500	3.7518	500	3.65821	500	3.69265	500	3.61631	500	3.69228	500	3.62584	500	3.6536
	501	3.61621	501	3.69001	501	3.62564	501	3.48815	501	3.47913	501	3.54793	501	3.45942	501	3.49199	501	3.41979	501	3.49164	501	3.42881	501	3.45506
	502	3.5358	502	3.60796	502	3.54502	502	3.41058	502	3.40177	502	3.46904	502	3.3825	502	3.41434	502	3.34375	502	3.414	502	3.35257	502	3.37824
	503	3.74484	503	3.82127	503	3.7546	503	3.61222	503	3.60289	503	3.67413	503	3.58248	503	3.6162	503	3.54144	503	3.61584	503	3.55078	503	3.57796
	504	3.55019	504	3.62264	504	3.55944	504	3.42446	504	3.41561	504	3.48315	504	3.39626	504	3.42823	504	3.35736	504	3.42789	504	3.36621	504	3.39198
	505	3.5713	505	3.64418	505	3.58061	505	3.44482	505	3.43592	505	3.50386	505	3.41646	505	3.44862	505	3.37732	505	3.44827	505	3.38622	505	3.41215
	506	3.57461	506	3.64756	506	3.58393	506	3.44802	506	3.43911	506	3.50711	506	3.41962	506	3.45182	506	3.38045	506	3.45147	506	3.38936	506	3.41532
	507	3.68389	507	3.75907	507	3.69349	507	3.55343	507	3.54424	507	3.61433	507	3.52417	507	3.55734	507	3.4838	507	3.55699	507	3.49298	507	3.51973
	508	3.51397	508	3.58568	508	3.52313	508	3.38952	508	3.38076	508	3.44761	508	3.36161	508	3.39326	508	3.3231	508	3.39292	508	3.33186	508	3.35738
	509	3.44525	509	3.51556	509	3.45423	509	3.32324	509	3.31465	509	3.3802	509	3.29587	509	3.3269	509	3.25812	509	3.32657	509	3.26671	509	3.29172
	510	3.4139	510	3.48357	510	3.42279	510	3.29299	510	3.28448	510	3.34943	510	3.26588	510	3.29662	510	3.22847	510	3.29629	510	3.23698	510	3.26176
	511	3.4228	511	3.49265	511	3.43172	511	3.30158	511	3.29305	511	3.35816	511	3.27439	511	3.30522	511	3.23688	511	3.30489	511	3.24542	511	3.27027
	512	3.41772	512	3.48747	512	3.42663	512	3.29669	512	3.28817	512	3.35319	512	3.26954	512	3.30032	512	3.23209	512	3.29999	512	3.24061	512	3.26542
	513	3.56219	513	3.63489	513	3.57148	513	3.43604	513	3.42716	513	3.49493	513	3.40774	513	3.43982	513	3.36871	513	3.43948	513	3.37759	513	3.40345
	514	3.36443	514	3.43309	514	3.3732	514	3.24528	514	3.23689	514	3.3009	514	3.21856	514	3.24886	514	3.18169	514	3.24853	514	3.19008	514	3.2145
	515	3.40355	515	3.47301	515	3.41242	515	3.28301	515	3.27453	515	3.33928	515	3.25598	515	3.28663	515	3.21868	515	3.2863	515	3.22717	515	3.25188
	516	3.36298	516	3.43161	516	3.37175	516	3.24388	516	3.2355	516	3.29948	516	3.21717	516	3.24746	516	3.18032	516	3.24713	516	3.1887	516	3.21312
	517	3.43915	517	3.50933	517	3.44811	517	3.31735	517	3.30878	517	3.37421	517	3.29003	517	3.32101	517	3.25235	517	3.32067	517	3.26092	517	3.28589
	518	3.33814	518	3.40627	518	3.34684	518	3.21993	518	3.2116	518	3.27511	518	3.19341	518	3.22347	518	3.15683	518	3.22315	518	3.16515	518	3.18939
	519	3.26094	519	3.32749	519	3.26944	519	3.14546	519	3.13733	519	3.19937	519	3.11956	519	3.14893	519	3.08382	519	3.14861	519	3.09195	519	3.11563
	520	3.24263	520	3.3088	520	3.25108	520	3.12779	520	3.11971	520	3.1814	520	3.10203	520	3.13124	520	3.0665	520	3.13092	520	3.07459	520	3.09813
	521	3.3012	521	3.36857	521	3.3098	521	3.18429	521	3.17606	521	3.23887	521	3.15807	521	3.1878	521	3.12189	521	3.18748	521	3.13012	521	3.15409
	522	3.21034	522	3.27586	522	3.21871	522	3.09665	522	3.08864	522	3.14972	522	3.07115	522	3.10006	522	3.03597	522	3.09975	522	3.04397	522	3.06728
	523	2.95908	523	3.01946	523	2.96679	523	2.85428	523	2.8469	523	2.9032	523	2.83078	523	2.85743	523	2.79835	523	2.85714	523	2.80573	523	2.82721
	524	2.97439	524	3.03509	524	2.98214	524	2.86906	524	2.86164	524	2.91823	524	2.84543	524	2.87222	524	2.81284	524	2.87193	524	2.82025	524	2.84185
	525	2.98288	525	3.04375	525	2.99065	525	2.87724	525	2.8698	525	2.92655	525	2.85355	525	2.88041	525	2.82086	525	2.88012	525	2.8283	525	2.84995
	526	2.95545	526	3.01577	526	2.96316	526	2.85079	526	2.84342	526	2.89965	526	2.82731	526	2.85393	526	2.79493	526	2.85364	526	2.80229	526	2.82375
	527	3.01496	527	3.07649	527	3.02282	527	2.90819	527	2.90067	527	2.95803	527	2.88424	527	2.91139	527	2.8512	527	2.9111	527	2.85872	527	2.8806
	528	2.87908	528	2.93784	528	2.88658	528	2.77712	528	2.76994	528	2.82472	528	2.75425	528	2.78018	528	2.7227	528	2.7799	528	2.72988	528	2.75078
	529	2.91551	529	2.97501	529	2.92311	529	2.81226	529	2.80499	529	2.86046	529	2.7891	529	2.81536	529	2.75715	529	2.81507	529	2.76442	529	2.78559
	530	2.89036	530	2.94935	530	2.89789	530	2.788	530	2.78079	530	2.83578	530	2.76504	530	2.79107	530	2.73337	530	2.79079	530	2.74058	530	2.76156
	531	2.88591	531	2.94481	531	2.89343	531	2.78371	531	2.77651	531	2.83142	531	2.76079	531	2.78678	531	2.72916	531	2.7865	531	2.73636	531	2.75731
	532	2.89305	532	2.95209	532	2.90059	532	2.7906	532	2.78338	532	2.83842	532	2.76762	532	2.79367	532	2.73591	532	2.79339	532	2.74313	532	2.76413
	533	2.89574	533	2.95484	533	2.90329	533	2.79319	533	2.78597	533	2.84106	533	2.77019	533	2.79627	533	2.73846	533	2.79599	533	2.74568	533	2.7667
	534	2.82434	534	2.88198	534	2.8317	534	2.72431	534	2.71727	534	2.77101	534	2.70188	534	2.72732	534	2.67093	534	2.72704	534	2.67797	534	2.69848
	535	2.80022	535	2.85737	535	2.80752	535	2.70106	535	2.69408	535	2.74735	535	2.67881	535	2.70403	535	2.64813	535	2.70376	535	2.65511	535	2.67544
	536	2.77311	536	2.82971	536	2.78034	536	2.6749	536	2.66799	536	2.72075	536	2.65288	536	2.67785	536	2.62249	536	2.67758	536	2.6294	536	2.64953
	537	2.75676	537	2.81302	537	2.76395	537	2.65913	537	2.65226	537	2.70471	537	2.63723	537	2.66206	537	2.60703	537	2.6618	537	2.6139	537	2.63391
	538	2.67904	538	2.73372	538	2.68602	538	2.58417	538	2.57749	538	2.62846	538	2.56289	538	2.58701	538	2.53353	538	2.58675	538	2.54021	538	2.55966
	539	2.67583	539	2.73044	539	2.68281	539	2.58107	539	2.5744	539	2.62531	539	2.55982	539	2.58392	539	2.5305	539	2.58366	539	2.53717	539	2.55659
	540	2.69508	540	2.75008	540	2.70211	540	2.59964	540	2.59292	540	2.64419	540	2.57823	540	2.6025	540	2.5487	540	2.60224	540	2.55542	540	2.57498
	541	2.69767	541	2.75272	541	2.7047	541	2.60213	541	2.59541	541	2.64673	541	2.58071	541	2.605	541	2.55114	541	2.60474	541	2.55787	541	2.57746
	542	2.62513	542	2.6787	542	2.63197	542	2.53216	542	2.52561	542	2.57556	542	2.51131	542	2.53495	542	2.48254	542	2.5347	542	2.48909	542	2.50814
	543	2.60143	543	2.65452	543	2.60821	543	2.5093	543	2.50281	543	2.55231	543	2.48864	543	2.51207	543	2.46013	543	2.51181	543	2.46662	543	2.4855
	544	2.62771	544	2.68134	544	2.63456	544	2.53465	544	2.5281	544	2.5781	544	2.51378	544	2.53745	544	2.48499	544	2.53719	544	2.49154	544	2.51062
	545	2.56686	545	2.61925	545	2.57355	545	2.47596	545	2.46956	545	2.5184	545	2.45557	545	2.47869	545	2.42744	545	2.47844	545	2.43384	545	2.45248
	546	2.54658	546	2.59855	546	2.55322	546	2.4564	546	2.45005	546	2.4985	546	2.43617	546	2.4591	546	2.40826	546	2.45886	546	2.41461	546	2.4331
	547	2.48718	547	2.53794	547	2.49366	547	2.3991	547	2.3929	547	2.44022	547	2.37934	547	2.40174	547	2.35209	547	2.4015	547	2.35829	547	2.37634
	548	2.52775	548	2.57933	548	2.53433	548	2.43823	548	2.43193	548	2.48002	548	2.41815	548	2.44091	548	2.39045	548	2.44067	548	2.39675	548	2.4151
	549	2.48759	549	2.53836	549	2.49408	549	2.3995	549	2.3933	549	2.44062	549	2.37974	549	2.40214	549	2.35248	549	2.4019	549	2.35868	549	2.37674
	550	2.48759	550	2.53836	550	2.49408	550	2.3995	550	2.3933	550	2.44062	550	2.37974	550	2.40214	550	2.35248	550	2.4019	550	2.35868	550	2.37674
	551	2.44579	551	2.4957	551	2.45216	551	2.35917	551	2.35307	551	2.3996	551	2.33974	551	2.36177	551	2.31294	551	2.36153	551	2.31904	551	2.3368
	552	2.4254	552	2.4749	552	2.43172	552	2.3395	552	2.33346	552	2.3796	552	2.32024	552	2.34208	552	2.29366	552	2.34185	552	2.29971	552	2.31732
	553	2.42643	553	2.47595	553	2.43276	553	2.3405	553	2.33445	553	2.38062	553	2.32123	553	2.34308	553	2.29464	553	2.34285	553	2.30069	553	2.31831
	554	2.384	554	2.43266	554	2.39022	554	2.29958	554	2.29363	554	2.33899	554	2.28064	554	2.30211	554	2.25452	554	2.30188	554	2.26046	554	2.27777
	555	2.37086	555	2.41925	555	2.37704	555	2.2869	555	2.28099	555	2.32609	555	2.26807	555	2.28942	555	2.24209	555	2.28919	555	2.248	555	2.26521
	556	2.35068	556	2.39865	556	2.35681	556	2.26743	556	2.26157	556	2.3063	556	2.24876	556	2.26993	556	2.223	556	2.26971	556	2.22886	556	2.24593
	557	2.32202	557	2.3694	557	2.32807	557	2.23978	557	2.23399	557	2.27817	557	2.22134	557	2.24225	557	2.19589	557	2.24203	557	2.20168	557	2.21854
	558	2.31808	558	2.36539	558	2.32413	558	2.23599	558	2.23021	558	2.27431	558	2.21758	558	2.23845	558	2.19218	558	2.23823	558	2.19796	558	2.21478
	559	2.2948	559	2.34163	559	2.30078	559	2.21353	559	2.20781	559	2.25147	559	2.1953	559	2.21597	559	2.17016	559	2.21575	559	2.17588	559	2.19254
	560	2.27493	560	2.32136	560	2.28086	560	2.19437	560	2.18869	560	2.23197	560	2.1763	560	2.19678	560	2.15137	560	2.19656	560	2.15704	560	2.17355
	561	2.25961	561	2.30573	561	2.2655	561	2.17959	561	2.17396	561	2.21695	561	2.16164	561	2.18199	561	2.13688	561	2.18178	561	2.14252	561	2.15892
	562	2.23581	562	2.28144	562	2.24164	562	2.15663	562	2.15106	562	2.19359	562	2.13887	562	2.15901	562	2.11437	562	2.15879	562	2.11995	562	2.13618
	563	2.22443	563	2.26983	563	2.23023	563	2.14565	563	2.14011	563	2.18243	563	2.12798	563	2.14802	563	2.10361	563	2.1478	563	2.10915	563	2.1253
	564	2.20539	564	2.2504	564	2.21114	564	2.12729	564	2.12179	564	2.16374	564	2.10977	564	2.12963	564	2.0856	564	2.12942	564	2.0911	564	2.10711
	565	2.18397	565	2.22854	565	2.18966	565	2.10662	565	2.10118	565	2.14273	565	2.08927	565	2.10894	565	2.06534	565	2.10873	565	2.07079	565	2.08664
	566	2.16151	566	2.20562	566	2.16714	566	2.08496	566	2.07957	566	2.1207	566	2.06779	566	2.08726	566	2.04411	566	2.08705	566	2.0495	566	2.06519
	567	2.14123	567	2.18492	567	2.14681	567	2.0654	567	2.06006	567	2.10079	567	2.04839	567	2.06767	567	2.02492	567	2.06747	567	2.03026	567	2.04581
	568	2.12332	568	2.16666	568	2.12886	568	2.04813	568	2.04283	568	2.08323	568	2.03126	568	2.05038	568	2.00799	568	2.05018	568	2.01329	568	2.0287
	569	2.11484	569	2.158	569	2.12035	569	2.03994	569	2.03467	569	2.0749	569	2.02314	569	2.04219	569	1.99997	569	2.04199	569	2.00524	569	2.0206
	570	2.093	570	2.13572	570	2.09846	570	2.01888	570	2.01366	570	2.05348	570	2.00225	570	2.0211	570	1.97932	570	2.0209	570	1.98454	570	1.99973
	571	2.07727	571	2.11967	571	2.08269	571	2.00371	571	1.99853	571	2.03805	571	1.98721	571	2.00591	571	1.96444	571	2.00571	571	1.96962	571	1.9847
	572	2.05347	572	2.09538	572	2.05882	572	1.98075	572	1.97563	572	2.0147	572	1.96444	572	1.98293	572	1.94194	572	1.98273	572	1.94705	572	1.96196
	573	2.04043	573	2.08207	573	2.04575	573	1.96817	573	1.96308	573	2.0019	573	1.95196	573	1.97034	573	1.9296	573	1.97014	573	1.93469	573	1.9495
	574	2.01549	574	2.05662	574	2.02074	574	1.94411	574	1.93909	574	1.97743	574	1.9281	574	1.94626	574	1.90602	574	1.94606	574	1.91104	574	1.92568
	575	2.00328	575	2.04416	575	2.0085	575	1.93233	575	1.92734	575	1.96545	575	1.91642	575	1.93446	575	1.89447	575	1.93427	575	1.89947	575	1.91401
	576	1.99107	576	2.0317	576	1.99626	576	1.92056	576	1.91559	576	1.95347	576	1.90474	576	1.92267	576	1.88292	576	1.92248	576	1.88789	576	1.90234
	577	1.97968	577	2.02009	577	1.98484	577	1.90958	577	1.90464	577	1.9423	577	1.89385	577	1.91168	577	1.87216	577	1.91149	577	1.87709	577	1.89147
	578	1.96002	578	2.00002	578	1.96513	578	1.89061	578	1.88572	578	1.92301	578	1.87504	578	1.89269	578	1.85356	578	1.8925	578	1.85845	578	1.87268
	579	1.93736	579	1.9769	579	1.94241	579	1.86875	579	1.86392	579	1.90078	579	1.85336	579	1.87081	579	1.83213	579	1.87062	579	1.83696	579	1.85103
	580	1.92494	580	1.96423	580	1.92996	580	1.85677	580	1.85197	580	1.88859	580	1.84148	580	1.85882	580	1.82039	580	1.85863	580	1.82519	580	1.83916
	581	1.91604	581	1.95514	581	1.92103	581	1.84819	581	1.84341	581	1.87986	581	1.83297	581	1.85022	581	1.81197	581	1.85004	581	1.81675	581	1.83066
	582	1.89679	582	1.9355	582	1.90174	582	1.82962	582	1.82489	582	1.86098	582	1.81455	582	1.83164	582	1.79377	582	1.83145	582	1.7985	582	1.81227
	583	1.88893	583	1.92748	583	1.89385	583	1.82203	583	1.81732	583	1.85326	583	1.80703	583	1.82404	583	1.78633	583	1.82386	583	1.79104	583	1.80475
	584	1.87434	584	1.91259	584	1.87922	584	1.80796	584	1.80329	584	1.83894	584	1.79307	584	1.80995	584	1.77253	584	1.80977	584	1.7772	584	1.79081
	585	1.85943	585	1.89738	585	1.86428	585	1.79358	585	1.78895	585	1.82432	585	1.77881	585	1.79556	585	1.75844	585	1.79538	585	1.76307	585	1.77657
	586	1.84174	586	1.87932	586	1.84654	586	1.77651	586	1.77192	586	1.80696	586	1.76189	586	1.77847	586	1.7417	586	1.77829	586	1.7463	586	1.75967
	587	1.82622	587	1.86349	587	1.83098	587	1.76154	587	1.75699	587	1.79173	587	1.74704	587	1.76348	587	1.72702	587	1.76331	587	1.73158	587	1.74483
	588	1.81173	588	1.8487	588	1.81645	588	1.74757	588	1.74305	588	1.77752	588	1.73318	588	1.74949	588	1.71332	588	1.74932	588	1.71784	588	1.73099
	589	1.80148	589	1.83825	589	1.80618	589	1.73768	589	1.73319	589	1.76747	589	1.72337	589	1.7396	589	1.70363	589	1.73942	589	1.70813	589	1.7212
	590	1.79186	590	1.82843	590	1.79653	590	1.7284	590	1.72393	590	1.75802	590	1.71417	590	1.73031	590	1.69453	590	1.73013	590	1.699	590	1.71201
	591	1.77789	591	1.81417	591	1.78252	591	1.71492	591	1.71049	591	1.74432	591	1.7008	591	1.71681	591	1.68132	591	1.71664	591	1.68575	591	1.69866
	592	1.77147	592	1.80762	592	1.77609	592	1.70874	592	1.70432	592	1.73802	592	1.69466	592	1.71062	592	1.67525	592	1.71045	592	1.67967	592	1.69253
	593	1.7574	593	1.79326	593	1.76198	593	1.69516	593	1.69078	593	1.72421	593	1.6812	593	1.69703	593	1.66194	593	1.69686	593	1.66632	593	1.67908
	594	1.74622	594	1.78186	594	1.75077	594	1.68438	594	1.68003	594	1.71325	594	1.67051	594	1.68624	594	1.65137	594	1.68607	594	1.65573	594	1.6684
	595	1.73525	595	1.77066	595	1.73977	595	1.6738	595	1.66947	595	1.70249	595	1.66002	595	1.67564	595	1.641	595	1.67548	595	1.64533	595	1.65792
	596	1.72552	596	1.76074	596	1.73002	596	1.66442	596	1.66011	596	1.69294	596	1.65071	596	1.66625	596	1.6318	596	1.66608	596	1.6361	596	1.64863
	597	1.71445	597	1.74944	597	1.71892	597	1.65373	597	1.64946	597	1.68208	597	1.64012	597	1.65556	597	1.62133	597	1.65539	597	1.6256	597	1.63805
	598	1.70452	598	1.7393	598	1.70896	598	1.64415	598	1.6399	598	1.67233	598	1.63061	598	1.64596	598	1.61193	598	1.6458	598	1.61618	598	1.62856
	599	1.69406	599	1.72864	599	1.69848	599	1.63407	599	1.62985	599	1.66208	599	1.62061	599	1.63587	599	1.60205	599	1.63571	599	1.60627	599	1.61857
	600	1.68475	600	1.71913	600	1.68914	600	1.62509	600	1.62089	600	1.65294	600	1.6117	600	1.62688	600	1.59324	600	1.62671	600	1.59744	600	1.60967
	601	1.67399	601	1.70815	601	1.67835	601	1.6147	601	1.61053	601	1.64238	601	1.60141	601	1.61648	601	1.58306	601	1.61632	601	1.58724	601	1.59939
	602	1.66478	602	1.69875	602	1.66912	602	1.60582	602	1.60167	602	1.63334	602	1.5926	602	1.60759	602	1.57435	602	1.60743	602	1.5785	602	1.59059
	603	1.6564	603	1.6902	603	1.66071	603	1.59773	603	1.59361	603	1.62512	603	1.58458	603	1.5995	603	1.56643	603	1.59934	603	1.57056	603	1.58258
	604	1.64418	604	1.67774	604	1.64847	604	1.58596	604	1.58186	604	1.61314	604	1.5729	604	1.5877	604	1.55488	604	1.58754	604	1.55898	604	1.57091
	605	1.63704	605	1.67045	605	1.64131	605	1.57907	605	1.57499	605	1.60613	605	1.56607	605	1.58081	605	1.54813	605	1.58065	605	1.55221	605	1.56409
	606	1.62462	606	1.65778	606	1.62886	606	1.56709	606	1.56304	606	1.59395	606	1.55419	606	1.56882	606	1.53638	606	1.56866	606	1.54043	606	1.55223
	607	1.61707	607	1.65007	607	1.62129	607	1.5598	607	1.55577	607	1.58654	607	1.54696	607	1.56152	607	1.52924	607	1.56137	607	1.53327	607	1.54501
	608	1.60651	608	1.6393	608	1.6107	608	1.54962	608	1.54562	608	1.57618	608	1.53686	608	1.55133	608	1.51926	608	1.55117	608	1.52326	608	1.53492
	609	1.59782	609	1.63043	609	1.60199	609	1.54124	609	1.53725	609	1.56765	609	1.52854	609	1.54293	609	1.51104	609	1.54278	609	1.51502	609	1.52662
	610	1.58592	610	1.61829	610	1.59005	610	1.52976	610	1.5258	610	1.55598	610	1.51716	610	1.53144	610	1.49978	610	1.53129	610	1.50373	610	1.51525
	611	1.57485	611	1.60699	611	1.57895	611	1.51908	611	1.51515	611	1.54511	611	1.50657	611	1.52075	611	1.48931	611	1.5206	611	1.49324	611	1.50467
	612	1.56108	612	1.59294	612	1.56515	612	1.5058	612	1.50191	612	1.53161	612	1.4934	612	1.50746	612	1.47629	612	1.50731	612	1.48019	612	1.49152
	613	1.5525	613	1.58418	613	1.55654	613	1.49751	613	1.49364	613	1.52318	613	1.48518	613	1.49916	613	1.46817	613	1.49901	613	1.47204	613	1.48331
	614	1.53852	614	1.56992	614	1.54253	614	1.48404	614	1.4802	614	1.50947	614	1.47182	614	1.48567	614	1.45496	614	1.48553	614	1.45879	614	1.46996
	615	1.52673	615	1.55788	615	1.53071	615	1.47266	615	1.46885	615	1.4979	615	1.46053	615	1.47428	615	1.4438	615	1.47413	615	1.44761	615	1.45869
	616	1.51317	616	1.54405	616	1.51711	616	1.45958	616	1.45581	616	1.4846	616	1.44756	616	1.46119	616	1.43098	616	1.46104	616	1.43475	616	1.44574
	617	1.50282	617	1.53349	617	1.50674	617	1.4496	617	1.44585	617	1.47445	617	1.43766	617	1.4512	617	1.4212	617	1.45105	617	1.42494	617	1.43585
	618	1.48833	618	1.51871	618	1.49221	618	1.43563	618	1.43192	618	1.46023	618	1.4238	618	1.43721	618	1.40749	618	1.43706	618	1.4112	618	1.42201
	619	1.47374	619	1.50382	619	1.47758	619	1.42155	619	1.41788	619	1.44591	619	1.40984	619	1.42312	619	1.3937	619	1.42297	619	1.39737	619	1.40807
	620	1.46319	620	1.49305	620	1.467	620	1.41137	620	1.40772	620	1.43556	620	1.39975	620	1.41292	620	1.38371	620	1.41278	620	1.38736	620	1.39798
	621	1.44922	621	1.47879	621	1.45299	621	1.39789	621	1.39428	621	1.42185	621	1.38638	621	1.39943	621	1.3705	621	1.39929	621	1.37411	621	1.38464
	622	1.43556	622	1.46485	622	1.4393	622	1.38472	622	1.38114	622	1.40845	622	1.37331	622	1.38624	622	1.35758	622	1.3861	622	1.36116	622	1.37158
	623	1.42541	623	1.4545	623	1.42913	623	1.37493	623	1.37138	623	1.3985	623	1.36361	623	1.37645	623	1.34799	623	1.37631	623	1.35155	623	1.36189
	624	1.41072	624	1.43951	624	1.4144	624	1.36076	624	1.35724	624	1.38408	624	1.34955	624	1.36226	624	1.3341	624	1.36212	624	1.33761	624	1.34785
	625	1.40089	625	1.42948	625	1.40454	625	1.35128	625	1.34778	625	1.37444	625	1.34015	625	1.35277	625	1.3248	625	1.35263	625	1.32829	625	1.33846
	626	1.39085	626	1.41923	626	1.39448	626	1.34159	626	1.33813	626	1.36459	626	1.33055	626	1.34307	626	1.31531	626	1.34294	626	1.31877	626	1.32887
	627	1.38288	627	1.4111	627	1.38649	627	1.33391	627	1.33046	627	1.35677	627	1.32292	627	1.33538	627	1.30777	627	1.33524	627	1.31122	627	1.32126
	628	1.37274	628	1.40076	628	1.37632	628	1.32413	628	1.3207	628	1.34682	628	1.31322	628	1.32558	628	1.29818	628	1.32545	628	1.3016	628	1.31157
	629	1.36301	629	1.39083	629	1.36657	629	1.31474	629	1.31134	629	1.33728	629	1.30392	629	1.31619	629	1.28898	629	1.31606	629	1.29238	629	1.30227
	630	1.35546	630	1.38312	630	1.35899	630	1.30746	630	1.30408	630	1.32986	630	1.29669	630	1.3089	630	1.28184	630	1.30877	630	1.28522	630	1.29506
	631	1.34739	631	1.37488	631	1.3509	631	1.29967	631	1.29631	631	1.32194	631	1.28897	631	1.3011	631	1.2742	631	1.30097	631	1.27756	631	1.28734
	632	1.3388	632	1.36612	632	1.34229	632	1.29138	632	1.28805	632	1.31352	632	1.28075	632	1.29281	632	1.26608	632	1.29268	632	1.26942	632	1.27914
	633	1.33166	633	1.35883	633	1.33513	633	1.2845	633	1.28118	633	1.30651	633	1.27392	633	1.28591	633	1.25933	633	1.28578	633	1.26265	633	1.27231
	634	1.32555	634	1.3526	634	1.32901	634	1.27861	634	1.2753	634	1.30052	634	1.26808	634	1.28002	634	1.25355	634	1.27989	634	1.25686	634	1.26648
	635	1.31779	635	1.34468	635	1.32122	635	1.27112	635	1.26784	635	1.29291	635	1.26065	635	1.27252	635	1.24621	635	1.27239	635	1.2495	635	1.25907
	636	1.31075	636	1.3375	636	1.31417	636	1.26433	636	1.26106	636	1.286	636	1.25392	636	1.26573	636	1.23956	636	1.2656	636	1.24283	636	1.25234
	637	1.30361	637	1.33022	637	1.30701	637	1.25745	637	1.2542	637	1.279	637	1.24709	637	1.25883	637	1.23281	637	1.2587	637	1.23606	637	1.24552
	638	1.29699	638	1.32346	638	1.30037	638	1.25106	638	1.24782	638	1.2725	638	1.24075	638	1.25244	638	1.22654	638	1.25231	638	1.22978	638	1.23919
	639	1.29037	639	1.3167	639	1.29373	639	1.24467	639	1.24145	639	1.266	639	1.23442	639	1.24604	639	1.22028	639	1.24591	639	1.2235	639	1.23286
	640	1.2824	640	1.30857	640	1.28574	640	1.23698	640	1.23378	640	1.25818	640	1.2268	640	1.23834	640	1.21274	640	1.23822	640	1.21594	640	1.22525
	641	1.27464	641	1.30065	641	1.27796	641	1.2295	641	1.22632	641	1.25057	641	1.21937	641	1.23085	641	1.2054	641	1.23073	641	1.20858	641	1.21783
	642	1.26791	642	1.29378	642	1.27121	642	1.22301	642	1.21985	642	1.24397	642	1.21294	642	1.22435	642	1.19904	642	1.22423	642	1.2022	642	1.21141
	643	1.26035	643	1.28608	643	1.26364	643	1.21572	643	1.21258	643	1.23656	643	1.20571	643	1.21706	643	1.1919	643	1.21694	643	1.19504	643	1.20419
	644	1.25032	644	1.27583	644	1.25358	644	1.20604	644	1.20292	644	1.22671	644	1.19611	644	1.20737	644	1.1824	644	1.20725	644	1.18552	644	1.1946
	645	1.24287	645	1.26823	645	1.2461	645	1.19885	645	1.19575	645	1.2194	645	1.18898	645	1.20017	645	1.17536	645	1.20005	645	1.17846	645	1.18748
	646	1.23293	646	1.25809	646	1.23614	646	1.18927	646	1.18619	646	1.20965	646	1.17947	646	1.19058	646	1.16596	646	1.19046	646	1.16904	646	1.17799
	647	1.22496	647	1.24996	647	1.22816	647	1.18158	647	1.17853	647	1.20183	647	1.17185	647	1.18288	647	1.15843	647	1.18276	647	1.16148	647	1.17038
	648	1.21627	648	1.24109	648	1.21944	648	1.1732	648	1.17016	648	1.1933	648	1.16354	648	1.17449	648	1.15021	648	1.17437	648	1.15324	648	1.16207
	649	1.20799	649	1.23264	649	1.21114	649	1.16521	649	1.1622	649	1.18518	649	1.15562	649	1.16649	649	1.14238	649	1.16638	649	1.14539	649	1.15416
	650	1.1993	650	1.22377	650	1.20242	650	1.15683	650	1.15384	650	1.17665	650	1.1473	650	1.1581	650	1.13416	650	1.15798	650	1.13715	650	1.14585
	651	1.1904	651	1.21469	651	1.1935	651	1.14824	651	1.14527	651	1.16792	651	1.13879	651	1.14951	651	1.12574	651	1.14939	651	1.12871	651	1.13735
	652	1.18077	652	1.20487	652	1.18385	652	1.13896	652	1.13601	652	1.15848	652	1.12958	652	1.14021	652	1.11664	652	1.1401	652	1.11958	652	1.12816
	653	1.17312	653	1.19706	653	1.17617	653	1.13157	653	1.12865	653	1.15096	653	1.12225	653	1.13282	653	1.1094	653	1.1327	653	1.11232	653	1.12084
	654	1.16411	654	1.18787	654	1.16715	654	1.12289	654	1.11998	654	1.14213	654	1.11364	654	1.12412	654	1.10088	654	1.12401	654	1.10379	654	1.11224
	655	1.15656	655	1.18016	655	1.15957	655	1.1156	655	1.11272	655	1.13472	655	1.10641	655	1.11683	655	1.09374	655	1.11672	655	1.09662	655	1.10502
	656	1.14828	656	1.17171	656	1.15127	656	1.10761	656	1.10475	656	1.1266	656	1.09849	656	1.10883	656	1.08591	656	1.10872	656	1.08877	656	1.09711
	657	1.14	657	1.16327	657	1.14297	657	1.09963	657	1.09679	657	1.11847	657	1.09057	657	1.10084	657	1.07808	657	1.10073	657	1.08092	657	1.0892
	658	1.13307	658	1.15619	658	1.13602	658	1.09294	658	1.09012	658	1.11167	658	1.08394	658	1.09414	658	1.07152	658	1.09404	658	1.07435	658	1.08257
	659	1.12593	659	1.1489	659	1.12886	659	1.08605	659	1.08325	659	1.10467	659	1.07711	659	1.08725	659	1.06477	659	1.08714	659	1.06758	659	1.07575
	660	1.12065	660	1.14352	660	1.12357	660	1.08096	660	1.07817	660	1.09949	660	1.07206	660	1.08215	660	1.05978	660	1.08204	660	1.06257	660	1.07071
	661	1.11413	661	1.13687	661	1.11703	661	1.07467	661	1.0719	661	1.09309	661	1.06582	661	1.07586	661	1.05361	661	1.07575	661	1.05639	661	1.06448
	662	1.10833	662	1.13095	662	1.11122	662	1.06908	662	1.06632	662	1.08741	662	1.06028	662	1.07026	662	1.04813	662	1.07015	662	1.0509	662	1.05894
	663	1.10119	663	1.12367	663	1.10406	663	1.0622	663	1.05945	663	1.0804	663	1.05345	663	1.06337	663	1.04138	663	1.06326	663	1.04413	663	1.05212
	664	1.0955	664	1.11786	664	1.09836	664	1.05671	664	1.05397	664	1.07482	664	1.048	664	1.05787	664	1.036	664	1.05776	664	1.03873	664	1.04668
	665	1.09002	665	1.11226	665	1.09286	665	1.05141	665	1.0487	665	1.06943	665	1.04276	665	1.05257	665	1.03081	665	1.05247	665	1.03353	665	1.04144
	666	1.08422	666	1.10635	666	1.08705	666	1.04582	666	1.04312	666	1.06375	666	1.03721	666	1.04698	666	1.02533	666	1.04687	666	1.02803	666	1.03591
	667	1.07822	667	1.10022	667	1.08103	667	1.04003	667	1.03735	667	1.05786	667	1.03147	667	1.04118	667	1.01966	667	1.04108	667	1.02234	667	1.03017
	668	1.07273	668	1.09463	668	1.07553	668	1.03474	668	1.03207	668	1.05248	668	1.02622	668	1.03588	668	1.01447	668	1.03578	668	1.01714	668	1.02493
	669	1.06694	669	1.08871	669	1.06972	669	1.02915	669	1.02649	669	1.04679	669	1.02068	669	1.03029	669	1.00899	669	1.03019	669	1.01165	669	1.01939
	670	1.06166	670	1.08333	670	1.06443	670	1.02406	670	1.02142	670	1.04161	670	1.01563	670	1.02519	670	1.004	670	1.02509	670	1.00664	670	1.01435
	671	1.05483	671	1.07636	671	1.05758	671	1.01748	671	1.01485	671	1.03491	671	1.0091	671	1.0186	671	0.99754	671	1.01849	671	1.00017	671	1.00783
	672	1.04862	672	1.07002	672	1.05136	672	1.01149	672	1.00887	672	1.02882	672	1.00316	672	1.0126	672	0.99167	672	1.0125	672	0.99428	672	1.00189
	673	1.04376	673	1.06506	673	1.04648	673	1.00679	673	1.00419	673	1.02405	673	0.9985	673	1.0079	673	0.98707	673	1.0078	673	0.98967	673	0.99725
	674	1.03776	674	1.05894	674	1.04046	674	1.001	674	0.99842	674	1.01816	674	0.99276	674	1.00211	674	0.98139	674	1.00201	674	0.98398	674	0.99151
	675	1.03227	675	1.05334	675	1.03496	675	0.99571	675	0.99314	675	1.01278	675	0.98752	675	0.99681	675	0.9762	675	0.99671	675	0.97878	675	0.98627
	676	1.02668	676	1.04764	676	1.02936	676	0.99032	676	0.98776	676	1.0073	676	0.98217	676	0.99142	676	0.97092	676	0.99132	676	0.97348	676	0.98093
	677	1.02016	677	1.04098	677	1.02282	677	0.98404	677	0.98149	677	1.0009	677	0.97593	677	0.98512	677	0.96475	677	0.98502	677	0.9673	677	0.9747
	678	1.01571	678	1.03644	678	1.01836	678	0.97974	678	0.97721	678	0.99653	678	0.97168	678	0.98082	678	0.96054	678	0.98072	678	0.96308	678	0.97045
	679	1.00971	679	1.03032	679	1.01234	679	0.97395	679	0.97144	679	0.99065	679	0.96593	679	0.97503	679	0.95487	679	0.97493	679	0.95739	679	0.96472
	680	1.00278	680	1.02324	680	1.00539	680	0.96727	680	0.96477	680	0.98384	680	0.9593	680	0.96833	680	0.94831	680	0.96823	680	0.95081	680	0.95809
	681	0.99843	681	1.01881	681	1.00103	681	0.96307	681	0.96058	681	0.97958	681	0.95514	681	0.96413	681	0.9442	681	0.96404	681	0.94669	681	0.95394
	682	0.99274	682	1.013	682	0.99533	682	0.95758	682	0.95511	682	0.97399	682	0.9497	682	0.95864	682	0.93882	682	0.95854	682	0.94129	682	0.9485
	683	0.9886	683	1.00878	683	0.99118	683	0.95359	683	0.95113	683	0.96993	683	0.94574	683	0.95464	683	0.9349	683	0.95455	683	0.93737	683	0.94455
	684	0.98239	684	1.00244	684	0.98495	684	0.9476	684	0.94515	684	0.96384	684	0.9398	684	0.94864	684	0.92903	684	0.94855	684	0.93148	684	0.93861
	685	0.97742	685	0.99737	685	0.97997	685	0.94281	685	0.94037	685	0.95897	685	0.93505	685	0.94385	685	0.92433	685	0.94375	685	0.92677	685	0.93387
	686	0.97266	686	0.99251	686	0.9752	686	0.93822	686	0.93579	686	0.9543	686	0.93049	686	0.93925	686	0.91983	686	0.93916	686	0.92226	686	0.92932
	687	0.96801	687	0.98776	687	0.97053	687	0.93373	687	0.93131	687	0.94973	687	0.92604	687	0.93475	687	0.91543	687	0.93466	687	0.91784	687	0.92487
	688	0.96407	688	0.98375	688	0.96659	688	0.92993	688	0.92753	688	0.94587	688	0.92227	688	0.93096	688	0.91171	688	0.93086	688	0.91411	688	0.92111
	689	0.95962	689	0.97921	689	0.96213	689	0.92564	689	0.92325	689	0.9415	689	0.91802	689	0.92666	689	0.9075	689	0.92657	689	0.90989	689	0.91686
	690	0.95466	690	0.97414	690	0.95715	690	0.92085	690	0.91847	690	0.93663	690	0.91327	690	0.92186	690	0.9028	690	0.92177	690	0.90518	690	0.91212
	691	0.9501	691	0.96949	691	0.95258	691	0.91646	691	0.91409	691	0.93216	691	0.90891	691	0.91747	691	0.8985	691	0.91737	691	0.90087	691	0.90776
	692	0.94534	692	0.96464	692	0.94781	692	0.91186	692	0.90951	692	0.92749	692	0.90436	692	0.91287	692	0.894	692	0.91278	692	0.89635	692	0.90322
	693	0.94027	693	0.95946	693	0.94272	693	0.90697	693	0.90463	693	0.92252	693	0.8995	693	0.90797	693	0.8892	693	0.90788	693	0.89155	693	0.89837
	694	0.93531	694	0.95439	694	0.93774	694	0.90218	694	0.89985	694	0.91764	694	0.89475	694	0.90318	694	0.8845	694	0.90309	694	0.88684	694	0.89363
	695	0.93096	695	0.94996	695	0.93339	695	0.89799	695	0.89567	695	0.91338	695	0.8906	695	0.89898	695	0.88039	695	0.89889	695	0.88271	695	0.88947
	696	0.92703	696	0.94595	696	0.92944	696	0.8942	696	0.89189	696	0.90952	696	0.88683	696	0.89518	696	0.87667	696	0.89509	696	0.87899	696	0.88572
	697	0.92196	697	0.94077	697	0.92436	697	0.88931	697	0.88701	697	0.90455	697	0.88198	697	0.89029	697	0.87188	697	0.8902	697	0.87418	697	0.88087
	698	0.91792	698	0.93665	698	0.92031	698	0.88541	698	0.88312	698	0.90059	698	0.87812	698	0.88639	698	0.86806	698	0.8863	698	0.87035	698	0.87702
	699	0.9143	699	0.93296	699	0.91668	699	0.88192	699	0.87964	699	0.89703	699	0.87466	699	0.88289	699	0.86464	699	0.8828	699	0.86692	699	0.87355
	700	0.90954	700	0.9281	700	0.91191	700	0.87733	700	0.87506	700	0.89236	700	0.8701	700	0.87829	700	0.86014	700	0.87821	700	0.8624	700	0.86901
	701	0.9055	701	0.92398	701	0.90786	701	0.87343	701	0.87118	701	0.8884	701	0.86624	701	0.8744	701	0.85632	701	0.87431	701	0.85858	701	0.86515
	702	0.90126	702	0.91965	702	0.90361	702	0.86934	702	0.86709	702	0.88424	702	0.86218	702	0.8703	702	0.85231	702	0.87021	702	0.85455	702	0.8611
	703	0.89764	703	0.91596	703	0.89998	703	0.86585	703	0.86361	703	0.88069	703	0.85872	703	0.8668	703	0.84888	703	0.86671	703	0.85112	703	0.85764
	704	0.89298	704	0.9112	704	0.89531	704	0.86136	704	0.85913	704	0.87612	704	0.85426	704	0.8623	704	0.84448	704	0.86222	704	0.8467	704	0.85319
	705	0.88894	705	0.90709	705	0.89126	705	0.85746	705	0.85525	705	0.87216	705	0.8504	705	0.85841	705	0.84066	705	0.85832	705	0.84288	705	0.84933
	706	0.88501	706	0.90307	706	0.88732	706	0.85367	706	0.85146	706	0.8683	706	0.84664	706	0.85461	706	0.83694	706	0.85452	706	0.83915	706	0.84557
	707	0.88149	707	0.89948	707	0.88379	707	0.85028	707	0.84808	707	0.86485	707	0.84327	707	0.85121	707	0.83361	707	0.85113	707	0.83581	707	0.84221
	708	0.8786	708	0.89653	708	0.88089	708	0.84748	708	0.84529	708	0.86201	708	0.8405	708	0.84841	708	0.83087	708	0.84833	708	0.83306	708	0.83944
	709	0.87466	709	0.89251	709	0.87694	709	0.84369	709	0.84151	709	0.85815	709	0.83674	709	0.84462	709	0.82715	709	0.84453	709	0.82934	709	0.83569
	710	0.87011	710	0.88787	710	0.87238	710	0.83929	710	0.83713	710	0.85368	710	0.83238	710	0.84022	710	0.82285	710	0.84014	710	0.82502	710	0.83134
	711	0.86711	711	0.8848	711	0.86937	711	0.8364	711	0.83424	711	0.85074	711	0.82951	711	0.83732	711	0.82001	711	0.83724	711	0.82217	711	0.82847
	712	0.86359	712	0.88121	712	0.86584	712	0.83301	712	0.83085	712	0.84728	712	0.82615	712	0.83392	712	0.81668	712	0.83384	712	0.81884	712	0.82511
	713	0.85976	713	0.87731	713	0.862	713	0.82931	713	0.82717	713	0.84353	713	0.82248	713	0.83023	713	0.81306	713	0.83014	713	0.81521	713	0.82145
	714	0.85666	714	0.87414	714	0.85889	714	0.82632	714	0.82418	714	0.84048	714	0.81951	714	0.82723	714	0.81013	714	0.82715	714	0.81226	714	0.81848
	715	0.85376	715	0.87118	715	0.85598	715	0.82352	715	0.82139	715	0.83764	715	0.81674	715	0.82443	715	0.80739	715	0.82435	715	0.80951	715	0.81571
	716	0.84941	716	0.86675	716	0.85163	716	0.81933	716	0.81721	716	0.83337	716	0.81258	716	0.82023	716	0.80328	716	0.82015	716	0.80539	716	0.81156
	717	0.84558	717	0.86284	717	0.84779	717	0.81564	717	0.81353	717	0.82962	717	0.80892	717	0.81654	717	0.79965	717	0.81645	717	0.80176	717	0.8079
	718	0.84186	718	0.85904	718	0.84405	718	0.81204	718	0.80995	718	0.82596	718	0.80536	718	0.81294	718	0.79613	718	0.81286	718	0.79823	718	0.80434
	719	0.83844	719	0.85555	719	0.84063	719	0.80875	719	0.80666	719	0.82261	719	0.80209	719	0.80964	719	0.7929	719	0.80956	719	0.79499	719	0.80108
	720	0.83492	720	0.85196	720	0.8371	720	0.80536	720	0.80327	720	0.81916	720	0.79872	720	0.80624	720	0.78957	720	0.80616	720	0.79166	720	0.79772
	721	0.83161	721	0.84858	721	0.83378	721	0.80216	721	0.80009	721	0.81591	721	0.79556	721	0.80305	721	0.78644	721	0.80297	721	0.78852	721	0.79455
	722	0.82871	722	0.84563	722	0.83087	722	0.79937	722	0.7973	722	0.81307	722	0.79278	722	0.80025	722	0.7837	722	0.80017	722	0.78577	722	0.79179
	723	0.8252	723	0.84204	723	0.82735	723	0.79597	723	0.79392	723	0.80961	723	0.78942	723	0.79685	723	0.78038	723	0.79677	723	0.78243	723	0.78842
	724	0.82147	724	0.83824	724	0.82361	724	0.79238	724	0.79033	724	0.80596	724	0.78585	724	0.79325	724	0.77685	724	0.79317	724	0.7789	724	0.78486
	725	0.81837	725	0.83507	725	0.8205	725	0.78938	725	0.78734	725	0.80291	725	0.78288	725	0.79025	725	0.77392	725	0.79018	725	0.77596	725	0.7819
	726	0.81474	726	0.83137	726	0.81687	726	0.78589	726	0.78386	726	0.79936	726	0.77942	726	0.78676	726	0.77049	726	0.78668	726	0.77252	726	0.77844
	727	0.81123	727	0.82778	727	0.81334	727	0.7825	727	0.78047	727	0.79591	727	0.77605	727	0.78336	727	0.76716	727	0.78328	727	0.76919	727	0.77508
	728	0.80812	728	0.82461	728	0.81023	728	0.7795	728	0.77749	728	0.79286	728	0.77308	728	0.78036	728	0.76423	728	0.78028	728	0.76624	728	0.77211
	729	0.80419	729	0.8206	729	0.80628	729	0.77571	729	0.7737	729	0.789	729	0.76932	729	0.77656	729	0.76051	729	0.77649	729	0.76251	729	0.76835
	730	0.8015	730	0.81786	730	0.80359	730	0.77311	730	0.77112	730	0.78636	730	0.76675	730	0.77397	730	0.75796	730	0.77389	730	0.75996	730	0.76578
	731	0.79819	731	0.81448	731	0.80027	731	0.76992	731	0.76793	731	0.78311	731	0.76358	731	0.77077	731	0.75483	731	0.77069	731	0.75682	731	0.76262
	732	0.79415	732	0.81036	732	0.79622	732	0.76603	732	0.76405	732	0.77916	732	0.75972	732	0.76687	732	0.75102	732	0.76679	732	0.753	732	0.75876
	733	0.79125	733	0.8074	733	0.79332	733	0.76323	733	0.76126	733	0.77631	733	0.75695	733	0.76407	733	0.74828	733	0.764	733	0.75025	733	0.75599
	734	0.78753	734	0.8036	734	0.78958	734	0.75964	734	0.75767	734	0.77266	734	0.75338	734	0.76047	734	0.74475	734	0.7604	734	0.74672	734	0.75243
	735	0.78494	735	0.80096	735	0.78699	735	0.75714	735	0.75519	735	0.77012	735	0.75091	735	0.75798	735	0.74231	735	0.7579	735	0.74426	735	0.74996
	736	0.78142	736	0.79737	736	0.78346	736	0.75375	736	0.7518	736	0.76667	736	0.74754	736	0.75458	736	0.73898	736	0.7545	736	0.74093	736	0.7466
	737	0.7778	737	0.79367	737	0.77983	737	0.75025	737	0.74832	737	0.76311	737	0.74408	737	0.75108	737	0.73555	737	0.75101	737	0.73749	737	0.74314
	738	0.77335	738	0.78913	738	0.77537	738	0.74596	738	0.74403	738	0.75875	738	0.73982	738	0.74678	738	0.73135	738	0.74671	738	0.73327	738	0.73889
	739	0.76942	739	0.78512	739	0.77142	739	0.74217	739	0.74025	739	0.75489	739	0.73606	739	0.74299	739	0.72763	739	0.74291	739	0.72954	739	0.73513
	740	0.76549	740	0.78111	740	0.76748	740	0.73838	740	0.73647	740	0.75103	740	0.7323	740	0.73919	740	0.72391	740	0.73912	740	0.72582	740	0.73137
	741	0.76093	741	0.77646	741	0.76291	741	0.73398	741	0.73209	741	0.74656	741	0.72794	741	0.73479	741	0.7196	741	0.73472	741	0.7215	741	0.72702
	742	0.75617	742	0.7716	742	0.75814	742	0.72939	742	0.72751	742	0.74189	742	0.72339	742	0.7302	742	0.7151	742	0.73012	742	0.71698	742	0.72247
	743	0.75079	743	0.76611	743	0.75275	743	0.7242	743	0.72233	743	0.73661	743	0.71824	743	0.725	743	0.71001	743	0.72493	743	0.71188	743	0.71733
	744	0.74634	744	0.76157	744	0.74829	744	0.71991	744	0.71805	744	0.73225	744	0.71398	744	0.7207	744	0.7058	744	0.72063	744	0.70766	744	0.71308
	745	0.74075	745	0.75587	745	0.74268	745	0.71452	745	0.71267	745	0.72676	745	0.70863	745	0.71531	745	0.70052	745	0.71523	745	0.70236	745	0.70774
	746	0.73506	746	0.75006	746	0.73698	746	0.70903	746	0.7072	746	0.72118	746	0.70319	746	0.70981	746	0.69514	746	0.70974	746	0.69697	746	0.7023
	747	0.72927	747	0.74415	747	0.73117	747	0.70344	747	0.70162	747	0.71549	747	0.69765	747	0.70421	747	0.68965	747	0.70414	747	0.69147	747	0.69677
	748	0.72254	748	0.73728	748	0.72442	748	0.69695	748	0.69515	748	0.7089	748	0.69121	748	0.69772	748	0.68329	748	0.69765	748	0.68509	748	0.69034
	749	0.71571	749	0.73031	749	0.71757	749	0.69036	749	0.68858	749	0.70219	749	0.68468	749	0.69112	749	0.67683	749	0.69105	749	0.67862	749	0.68381
	750	0.70805	750	0.7225	750	0.7099	750	0.68298	750	0.68121	750	0.69468	750	0.67735	750	0.68373	750	0.66959	750	0.68366	750	0.67136	750	0.6765
	751	0.70039	751	0.71469	751	0.70222	751	0.67559	751	0.67384	751	0.68717	751	0.67003	751	0.67633	751	0.66235	751	0.67627	751	0.6641	751	0.66918
	752	0.69129	752	0.70539	752	0.69309	752	0.6668	752	0.66508	752	0.67823	752	0.66131	752	0.66754	752	0.65374	752	0.66747	752	0.65546	752	0.66048
	753	0.6827	753	0.69663	753	0.68448	753	0.65852	753	0.65682	753	0.66981	753	0.6531	753	0.65924	753	0.64562	753	0.65918	753	0.64732	753	0.65227
	754	0.67224	754	0.68596	754	0.674	754	0.64844	754	0.64676	754	0.65955	754	0.6431	754	0.64915	754	0.63573	754	0.64909	754	0.63741	754	0.64229
	755	0.6619	755	0.6754	755	0.66362	755	0.63846	755	0.6368	755	0.6494	755	0.6332	755	0.63916	755	0.62594	755	0.63909	755	0.62759	755	0.6324
	756	0.65103	756	0.66432	756	0.65273	756	0.62797	756	0.62635	756	0.63874	756	0.6228	756	0.62867	756	0.61567	756	0.6286	756	0.61729	756	0.62202
	757	0.63871	757	0.65175	757	0.64038	757	0.6161	757	0.6145	757	0.62665	757	0.61102	757	0.61677	757	0.60402	757	0.61671	757	0.60562	757	0.61025
	758	0.62661	758	0.63939	758	0.62824	758	0.60442	758	0.60285	758	0.61478	758	0.59944	758	0.60508	758	0.59257	758	0.60502	758	0.59413	758	0.59868
	759	0.61471	759	0.62725	759	0.61631	759	0.59294	759	0.5914	759	0.6031	759	0.58805	759	0.59359	759	0.58132	759	0.59353	759	0.58285	759	0.58731
	760	0.60198	760	0.61426	760	0.60355	760	0.58066	760	0.57916	760	0.59061	760	0.57588	760	0.5813	760	0.56928	760	0.58124	760	0.57078	760	0.57515
	761	0.5878	761	0.5998	761	0.58933	761	0.56698	761	0.56552	761	0.5767	761	0.56231	761	0.56761	761	0.55587	761	0.56755	761	0.55734	761	0.56161
	762	0.57455	762	0.58628	762	0.57605	762	0.55421	762	0.55277	762	0.5637	762	0.54964	762	0.55482	762	0.54335	762	0.55476	762	0.54478	762	0.54895
	763	0.56255	763	0.57403	763	0.56402	763	0.54263	763	0.54122	763	0.55193	763	0.53816	763	0.54322	763	0.53199	763	0.54317	763	0.5334	763	0.53748
	764	0.5462	764	0.55735	764	0.54762	764	0.52686	764	0.52549	764	0.53588	764	0.52252	764	0.52744	764	0.51653	764	0.52738	764	0.51789	764	0.52186
	765	0.5314	765	0.54224	765	0.53279	765	0.51258	765	0.51126	765	0.52137	765	0.50836	765	0.51315	765	0.50254	765	0.51309	765	0.50386	765	0.50772
	766	0.51764	766	0.5282	766	0.51899	766	0.4993	766	0.49801	766	0.50786	766	0.49519	766	0.49985	766	0.48952	766	0.4998	766	0.49081	766	0.49457
	767	0.50449	767	0.51479	767	0.50581	767	0.48663	767	0.48537	767	0.49497	767	0.48262	767	0.48716	767	0.47709	767	0.48711	767	0.47835	767	0.48201
	768	0.49197	768	0.50201	768	0.49325	768	0.47455	768	0.47332	768	0.48268	768	0.47064	768	0.47507	768	0.46525	768	0.47502	768	0.46648	768	0.47005
	769	0.47966	769	0.48945	769	0.48091	769	0.46267	769	0.46147	769	0.4706	769	0.45886	769	0.46318	769	0.4536	769	0.46313	769	0.4548	769	0.45828
	770	0.46796	770	0.47751	770	0.46918	770	0.45139	770	0.45022	770	0.45913	770	0.44767	770	0.45189	770	0.44255	770	0.45184	770	0.44371	770	0.44711
	771	0.45617	771	0.46548	771	0.45735	771	0.44001	771	0.43887	771	0.44755	771	0.43639	771	0.4405	771	0.43139	771	0.44045	771	0.43253	771	0.43584
	772	0.44571	772	0.45481	772	0.44688	772	0.42993	772	0.42882	772	0.4373	772	0.42639	772	0.4304	772	0.4215	772	0.43036	772	0.42262	772	0.42585
	773	0.4363	773	0.4452	773	0.43743	773	0.42085	773	0.41976	773	0.42806	773	0.41738	773	0.42131	773	0.4126	773	0.42127	773	0.41369	773	0.41685
	774	0.42719	774	0.43591	774	0.4283	774	0.41206	774	0.411	774	0.41912	774	0.40867	774	0.41252	774	0.40399	774	0.41247	774	0.40505	774	0.40815
	775	0.41798	775	0.42651	775	0.41907	775	0.40318	775	0.40213	775	0.41009	775	0.39986	775	0.40362	775	0.39528	775	0.40358	775	0.39632	775	0.39935
	776	0.4097	776	0.41806	776	0.41077	776	0.39519	776	0.39417	776	0.40196	776	0.39194	776	0.39563	776	0.38745	776	0.39559	776	0.38847	776	0.39144
	777	0.40256	777	0.41078	777	0.40361	777	0.3883	777	0.3873	777	0.39496	777	0.38511	777	0.38873	777	0.38069	777	0.38869	777	0.3817	777	0.38462
	778	0.39594	778	0.40402	778	0.39697	778	0.38192	778	0.38093	778	0.38846	778	0.37877	778	0.38234	778	0.37443	778	0.3823	778	0.37542	778	0.37829
	779	0.38911	779	0.39705	779	0.39012	779	0.37533	779	0.37436	779	0.38176	779	0.37224	779	0.37574	779	0.36797	779	0.3757	779	0.36894	779	0.37177
	780	0.38383	780	0.39166	780	0.38483	780	0.37024	780	0.36928	780	0.37658	780	0.36719	780	0.37064	780	0.36298	780	0.37061	780	0.36394	780	0.36672
	781	0.37824	781	0.38596	781	0.37923	781	0.36485	781	0.3639	781	0.3711	781	0.36184	781	0.36525	781	0.3577	781	0.36521	781	0.35864	781	0.36139
	782	0.37317	782	0.38079	782	0.37414	782	0.35995	782	0.35902	782	0.36612	782	0.35699	782	0.36035	782	0.3529	782	0.36032	782	0.35383	782	0.35654
	783	0.36841	783	0.37593	783	0.36937	783	0.35536	783	0.35444	783	0.36145	783	0.35244	783	0.35575	783	0.3484	783	0.35572	783	0.34932	783	0.35199
	784	0.36541	784	0.37287	784	0.36636	784	0.35247	784	0.35156	784	0.35851	784	0.34957	784	0.35286	784	0.34556	784	0.35282	784	0.34647	784	0.34913
	785	0.36179	785	0.36917	785	0.36273	785	0.34897	785	0.34807	785	0.35496	785	0.3461	785	0.34936	785	0.34214	785	0.34932	785	0.34304	785	0.34566
	786	0.35868	786	0.366	786	0.35962	786	0.34598	786	0.34509	786	0.35191	786	0.34313	786	0.34636	786	0.3392	786	0.34633	786	0.34009	786	0.3427
	787	0.35527	787	0.36252	787	0.35619	787	0.34269	787	0.3418	787	0.34856	787	0.33986	787	0.34306	787	0.33597	787	0.34303	787	0.33686	787	0.33944
	788	0.35299	788	0.36019	788	0.35391	788	0.34049	788	0.33961	788	0.34633	788	0.33769	788	0.34086	788	0.33382	788	0.34083	788	0.3347	788	0.33726
	789	0.34978	789	0.35692	789	0.35069	789	0.33739	789	0.33652	789	0.34318	789	0.33462	789	0.33777	789	0.33078	789	0.33773	789	0.33166	789	0.3342
	790	0.34854	790	0.35565	790	0.34945	790	0.3362	790	0.33533	790	0.34196	790	0.33343	790	0.33657	790	0.32961	790	0.33653	790	0.33048	790	0.33301
	791	0.34657	791	0.35365	791	0.34748	791	0.3343	791	0.33344	791	0.34003	791	0.33155	791	0.33467	791	0.32775	791	0.33464	791	0.32861	791	0.33113
	792	0.34461	792	0.35164	792	0.34551	792	0.3324	792	0.33154	792	0.3381	792	0.32967	792	0.33277	792	0.32589	792	0.33274	792	0.32675	792	0.32925
	793	0.34275	793	0.34974	793	0.34364	793	0.33061	793	0.32975	793	0.33627	793	0.32788	793	0.33097	793	0.32413	793	0.33094	793	0.32498	793	0.32747
	794	0.3414	794	0.34837	794	0.34229	794	0.32931	794	0.32846	794	0.33495	794	0.3266	794	0.32967	794	0.32286	794	0.32964	794	0.32371	794	0.32619
	795	0.34099	795	0.34794	795	0.34187	795	0.32891	795	0.32806	795	0.33455	795	0.3262	795	0.32927	795	0.32247	795	0.32924	795	0.32332	795	0.32579
	796	0.34005	796	0.34699	796	0.34094	796	0.32801	796	0.32716	796	0.33363	796	0.32531	796	0.32837	796	0.32158	796	0.32834	796	0.32243	796	0.3249
	797	0.33861	797	0.34552	797	0.33949	797	0.32661	797	0.32577	797	0.33221	797	0.32392	797	0.32697	797	0.32021	797	0.32694	797	0.32106	797	0.32352
	798	0.33685	798	0.34372	798	0.33772	798	0.32492	798	0.32408	798	0.33049	798	0.32224	798	0.32528	798	0.31855	798	0.32524	798	0.31939	798	0.32184
	799	0.3355	799	0.34235	799	0.33638	799	0.32362	799	0.32278	799	0.32917	799	0.32095	799	0.32398	799	0.31728	799	0.32394	799	0.31811	799	0.32055
	800	0.33436	800	0.34119	800	0.33523	800	0.32252	800	0.32169	800	0.32805	800	0.31987	800	0.32288	800	0.3162	800	0.32284	800	0.31704	800	0.31946
	801	0.33416	801	0.34098	801	0.33503	801	0.32232	801	0.32149	801	0.32785	801	0.31967	801	0.32268	801	0.31601	801	0.32264	801	0.31684	801	0.31927
	802	0.33333	802	0.34013	802	0.3342	802	0.32152	802	0.32069	802	0.32703	802	0.31888	802	0.32188	802	0.31522	802	0.32185	802	0.31605	802	0.31847
	803	0.33291	803	0.33971	803	0.33378	803	0.32112	803	0.32029	803	0.32663	803	0.31848	803	0.32148	803	0.31483	803	0.32145	803	0.31566	803	0.31808
	804	0.3325	804	0.33929	804	0.33337	804	0.32072	804	0.3199	804	0.32622	804	0.31808	804	0.32108	804	0.31444	804	0.32105	804	0.31527	804	0.31768
	805	0.33229	805	0.33907	805	0.33316	805	0.32053	805	0.3197	805	0.32602	805	0.31789	805	0.32088	805	0.31424	805	0.32085	805	0.31507	805	0.31749
	806	0.33188	806	0.33865	806	0.33274	806	0.32013	806	0.3193	806	0.32561	806	0.31749	806	0.32048	806	0.31385	806	0.32045	806	0.31468	806	0.31709
	807	0.33136	807	0.33812	807	0.33223	807	0.31963	807	0.3188	807	0.3251	807	0.31699	807	0.31998	807	0.31336	807	0.31995	807	0.31419	807	0.3166
	808	0.33074	808	0.33749	808	0.3316	808	0.31903	808	0.3182	808	0.3245	808	0.3164	808	0.31938	808	0.31278	808	0.31935	808	0.3136	808	0.316
	809	0.33022	809	0.33696	809	0.33108	809	0.31853	809	0.31771	809	0.32399	809	0.31591	809	0.31888	809	0.31229	809	0.31885	809	0.31311	809	0.31551
	810	0.33043	810	0.33717	810	0.33129	810	0.31873	810	0.3179	810	0.32419	810	0.3161	810	0.31908	810	0.31248	810	0.31905	810	0.31331	810	0.31571
	811	0.33053	811	0.33728	811	0.3314	811	0.31883	811	0.318	811	0.32429	811	0.3162	811	0.31918	811	0.31258	811	0.31915	811	0.3134	811	0.3158
	812	0.33095	812	0.3377	812	0.33181	812	0.31923	812	0.3184	812	0.3247	812	0.3166	812	0.31958	812	0.31297	812	0.31955	812	0.3138	812	0.3162
	813	0.33064	813	0.33739	813	0.3315	813	0.31893	813	0.3181	813	0.32439	813	0.3163	813	0.31928	813	0.31268	813	0.31925	813	0.3135	813	0.3159
	814	0.33033	814	0.33707	814	0.33119	814	0.31863	814	0.31781	814	0.32409	814	0.316	814	0.31898	814	0.31239	814	0.31895	814	0.31321	814	0.31561
	815	0.32919	815	0.33591	815	0.33005	815	0.31753	815	0.31671	815	0.32297	815	0.31492	815	0.31788	815	0.31131	815	0.31785	815	0.31213	815	0.31452
	816	0.3294	816	0.33612	816	0.33025	816	0.31773	816	0.31691	816	0.32318	816	0.31511	816	0.31808	816	0.3115	816	0.31805	816	0.31233	816	0.31472
	817	0.32888	817	0.33559	817	0.32974	817	0.31723	817	0.31641	817	0.32267	817	0.31462	817	0.31758	817	0.31101	817	0.31755	817	0.31183	817	0.31422
	818	0.32805	818	0.33475	818	0.32891	818	0.31643	818	0.31561	818	0.32186	818	0.31383	818	0.31678	818	0.31023	818	0.31675	818	0.31105	818	0.31343
	819	0.32815	819	0.33485	819	0.32901	819	0.31653	819	0.31571	819	0.32196	819	0.31393	819	0.31688	819	0.31033	819	0.31685	819	0.31115	819	0.31353
	820	0.32909	820	0.3358	820	0.32994	820	0.31743	820	0.31661	820	0.32287	820	0.31482	820	0.31778	820	0.31121	820	0.31775	820	0.31203	820	0.31442
	821	0.32753	821	0.33422	821	0.32839	821	0.31593	821	0.31512	821	0.32135	821	0.31333	821	0.31628	821	0.30974	821	0.31625	821	0.31056	821	0.31294
	822	0.32795	822	0.33464	822	0.3288	822	0.31633	822	0.31552	822	0.32175	822	0.31373	822	0.31668	822	0.31013	822	0.31665	822	0.31095	822	0.31333
	823	0.32836	823	0.33506	823	0.32922	823	0.31673	823	0.31591	823	0.32216	823	0.31412	823	0.31708	823	0.31053	823	0.31705	823	0.31134	823	0.31373
	824	0.32826	824	0.33496	824	0.32911	824	0.31663	824	0.31581	824	0.32206	824	0.31402	824	0.31698	824	0.31043	824	0.31695	824	0.31125	824	0.31363
	825	0.32888	825	0.33559	825	0.32974	825	0.31723	825	0.31641	825	0.32267	825	0.31462	825	0.31758	825	0.31101	825	0.31755	825	0.31183	825	0.31422
	826	0.32857	826	0.33527	826	0.32942	826	0.31693	826	0.31611	826	0.32236	826	0.31432	826	0.31728	826	0.31072	826	0.31725	826	0.31154	826	0.31393
	827	0.32836	827	0.33506	827	0.32922	827	0.31673	827	0.31591	827	0.32216	827	0.31412	827	0.31708	827	0.31053	827	0.31705	827	0.31134	827	0.31373
	828	0.32795	828	0.33464	828	0.3288	828	0.31633	828	0.31552	828	0.32175	828	0.31373	828	0.31668	828	0.31013	828	0.31665	828	0.31095	828	0.31333
	829	0.32805	829	0.33475	829	0.32891	829	0.31643	829	0.31561	829	0.32186	829	0.31383	829	0.31678	829	0.31023	829	0.31675	829	0.31105	829	0.31343
	830	0.32774	830	0.33443	830	0.32859	830	0.31613	830	0.31532	830	0.32155	830	0.31353	830	0.31648	830	0.30994	830	0.31645	830	0.31076	830	0.31313
	831	0.32815	831	0.33485	831	0.32901	831	0.31653	831	0.31571	831	0.32196	831	0.31393	831	0.31688	831	0.31033	831	0.31685	831	0.31115	831	0.31353
	832	0.32846	832	0.33517	832	0.32932	832	0.31683	832	0.31601	832	0.32226	832	0.31422	832	0.31718	832	0.31062	832	0.31715	832	0.31144	832	0.31383
	833	0.32784	833	0.33453	833	0.3287	833	0.31623	833	0.31542	833	0.32165	833	0.31363	833	0.31658	833	0.31004	833	0.31655	833	0.31085	833	0.31323
	834	0.32784	834	0.33453	834	0.3287	834	0.31623	834	0.31542	834	0.32165	834	0.31363	834	0.31658	834	0.31004	834	0.31655	834	0.31085	834	0.31323
	835	0.32712	835	0.33379	835	0.32797	835	0.31553	835	0.31472	835	0.32094	835	0.31294	835	0.31588	835	0.30935	835	0.31585	835	0.31017	835	0.31254
	836	0.32733	836	0.33401	836	0.32818	836	0.31573	836	0.31492	836	0.32115	836	0.31313	836	0.31608	836	0.30955	836	0.31605	836	0.31036	836	0.31274
	837	0.32774	837	0.33443	837	0.32859	837	0.31613	837	0.31532	837	0.32155	837	0.31353	837	0.31648	837	0.30994	837	0.31645	837	0.31076	837	0.31313
	838	0.3267	838	0.33337	838	0.32756	838	0.31513	838	0.31432	838	0.32054	838	0.31254	838	0.31548	838	0.30896	838	0.31545	838	0.30977	838	0.31215
	839	0.32712	839	0.33379	839	0.32797	839	0.31553	839	0.31472	839	0.32094	839	0.31294	839	0.31588	839	0.30935	839	0.31585	839	0.31017	839	0.31254
	840	0.3266	840	0.33327	840	0.32745	840	0.31504	840	0.31422	840	0.32043	840	0.31244	840	0.31538	840	0.30886	840	0.31535	840	0.30968	840	0.31205
	841	0.32712	841	0.33379	841	0.32797	841	0.31553	841	0.31472	841	0.32094	841	0.31294	841	0.31588	841	0.30935	841	0.31585	841	0.31017	841	0.31254
	842	0.32681	842	0.33348	842	0.32766	842	0.31523	842	0.31442	842	0.32064	842	0.31264	842	0.31558	842	0.30906	842	0.31555	842	0.30987	842	0.31225
	843	0.32774	843	0.33443	843	0.32859	843	0.31613	843	0.31532	843	0.32155	843	0.31353	843	0.31648	843	0.30994	843	0.31645	843	0.31076	843	0.31313
	844	0.32753	844	0.33422	844	0.32839	844	0.31593	844	0.31512	844	0.32135	844	0.31333	844	0.31628	844	0.30974	844	0.31625	844	0.31056	844	0.31294
	845	0.32774	845	0.33443	845	0.32859	845	0.31613	845	0.31532	845	0.32155	845	0.31353	845	0.31648	845	0.30994	845	0.31645	845	0.31076	845	0.31313
	846	0.32764	846	0.33432	846	0.32849	846	0.31603	846	0.31522	846	0.32145	846	0.31343	846	0.31638	846	0.30984	846	0.31635	846	0.31066	846	0.31304
	847	0.32733	847	0.33401	847	0.32818	847	0.31573	847	0.31492	847	0.32115	847	0.31313	847	0.31608	847	0.30955	847	0.31605	847	0.31036	847	0.31274
	848	0.32639	848	0.33306	848	0.32725	848	0.31484	848	0.31402	848	0.32023	848	0.31224	848	0.31518	848	0.30867	848	0.31515	848	0.30948	848	0.31185
	849	0.32702	849	0.33369	849	0.32787	849	0.31543	849	0.31462	849	0.32084	849	0.31284	849	0.31578	849	0.30925	849	0.31575	849	0.31007	849	0.31244
	850	0.32629	850	0.33295	850	0.32714	850	0.31474	850	0.31392	850	0.32013	850	0.31214	850	0.31508	850	0.30857	850	0.31505	850	0.30938	850	0.31175

## Sheet: PL
Supplementary Fig.22
	Wavelength (nm)	Intensity	Wavelength (nm)	Intensity	Wavelength (nm)	Intensity	Wavelength (nm)	Intensity	Wavelength (nm)	Intensity	Wavelength (nm)	Intensity	Wavelength (nm)	Intensity	Wavelength (nm)	Intensity	Wavelength (nm)	Intensity	Wavelength (nm)	Intensity	Wavelength (nm)	Intensity	Wavelength (nm)	Intensity
	650	354225	650	347141	650	364852	650	357768	650	351037	650	350577	650	366446	650	358598	650	350683	650	355444	650	353939	650	345915
	651	352979	651	345920	651	363569	651	356509	651	349803	651	349344	651	365157	651	357337	651	349450	651	354194	651	352695	651	344699
	652	362363	652	355116	652	373234	652	365987	652	359102	652	358631	652	374865	652	366837	652	358740	652	363610	652	362071	652	353862
	653	367908	653	360550	653	378946	653	371587	653	364597	653	364119	653	380601	653	372450	653	364229	653	369174	653	367611	653	359277
	654	372240	654	364795	654	383407	654	375962	654	368890	654	368406	654	385082	654	376835	654	368518	654	373520	654	371940	654	363507
	655	377128	655	369586	655	388442	655	380900	655	373734	655	373244	655	390139	655	381784	655	373357	655	378426	655	376824	655	368281
	656	392046	656	384205	656	403808	656	395967	656	388518	656	388008	656	405572	656	396886	656	388126	656	393395	656	391730	656	382849
	657	394862	657	386965	657	406708	657	398811	657	391308	657	390795	657	408485	657	399737	657	390914	657	396221	657	394544	657	385599
	658	396389	658	388461	658	408280	658	400353	658	392821	658	392306	658	410064	658	401282	658	392425	658	397752	658	396069	658	387089
	659	411232	659	403008	659	423569	659	415345	659	407531	659	406997	659	425420	659	416309	659	407120	659	412647	659	410900	659	401585
	660	409994	660	401794	660	422294	660	414094	660	406304	660	405771	660	424139	660	415055	660	405894	660	411404	660	409663	660	400375
	661	429355	661	420768	661	442235	661	433648	661	425491	661	424932	661	444168	661	434655	661	425061	661	430832	661	429008	661	419282
	662	445646	662	436733	662	459015	662	450102	662	441635	662	441056	662	461021	662	451147	662	441189	662	447179	662	445286	662	435191
	663	455437	663	446328	663	469100	663	459991	663	451338	663	450746	663	471149	663	461059	663	450882	663	457003	663	455069	663	444752
	664	468196	664	458832	664	482241	664	472877	664	463982	664	463373	664	484348	664	473975	664	463514	664	469806	664	467818	664	457212
	665	468179	665	458816	665	482225	665	472861	665	463966	665	463357	665	484332	665	473959	665	463498	665	469790	665	467802	665	457196
	666	510472	666	500262	666	525786	666	515576	666	505877	666	505214	666	528083	666	516773	666	505367	666	512228	666	510060	666	498496
	667	492861	667	483004	667	507647	667	497790	667	488426	667	487785	667	509865	667	498946	667	487933	667	494557	667	492464	667	481299
	668	514686	668	504392	668	530126	668	519832	668	510053	668	509384	668	532442	668	521039	668	509539	668	516456	668	514270	668	502611
	669	533530	669	522860	669	549536	669	538866	669	528729	669	528035	669	551937	669	540117	669	528195	669	535366	669	533100	669	521014
	670	547181	670	536237	670	563596	670	552653	670	542256	670	541545	670	566059	670	553936	670	541709	670	549063	670	546739	670	534344
	671	567975	671	556616	671	585015	671	573655	671	562864	671	562125	671	587571	671	574987	671	562296	671	569929	671	567517	671	554651
	672	573899	672	562421	672	591116	672	579638	672	568734	672	567988	672	593699	672	580984	672	568160	672	575874	672	573436	672	560436
	673	608370	673	596203	673	626621	673	614454	673	602895	673	602104	673	629359	673	615881	673	602286	673	610463	673	607879	673	594098
	674	623000	674	610540	674	641690	674	629230	674	617393	674	616583	674	644493	674	630691	674	616770	674	625143	674	622497	674	608384
	675	635877	675	623160	675	654953	675	642236	675	630154	675	629328	675	657815	675	643727	675	629518	675	638065	675	635364	675	620959
	676	658289	676	645124	676	678038	676	664872	676	652365	676	651509	676	681000	676	666416	676	651706	676	660554	676	657758	676	642846
	677	667410	677	654061	677	687432	677	674084	677	661403	677	660535	677	690435	677	675649	677	660736	677	669706	677	666871	677	651752
	678	697181	678	683238	678	718097	678	704153	678	690906	678	690000	678	721234	678	705788	678	690209	678	699579	678	696618	678	680825
	679	745881	679	730963	679	768257	679	753340	679	739168	679	738198	679	771614	679	755089	679	738422	679	748447	679	745279	679	728383
	680	763269	680	748003	680	786167	680	770901	680	756399	680	755407	680	789602	680	772691	680	755636	680	765894	680	762653	680	745362
	681	797548	681	781597	681	821475	681	805524	681	790370	681	789334	681	825064	681	807394	681	789573	681	800292	681	796905	681	778838
	682	840261	682	823456	682	865469	682	848663	682	832699	682	831606	682	869250	682	850634	682	831858	682	843151	682	839583	682	820548
	683	885785	683	868069	683	912358	683	894642	683	877813	683	876661	683	916344	683	896720	683	876927	683	888832	683	885070	683	865004
	684	909857	684	891660	684	937153	684	918956	684	901668	684	900486	684	941247	684	921089	684	900758	684	912987	684	909123	684	888512
	685	961099	685	941877	685	989932	685	970710	685	952449	685	951199	685	994257	685	972964	685	951488	685	964405	685	960323	685	938551
	686	984774	686	965079	686	1014320	686	994622	686	975911	686	974631	686	1018750	686	996931	686	974927	686	988162	686	983980	686	961672
	687	1035960	687	1015240	687	1067030	687	1046310	687	1026630	687	1025280	687	1071700	687	1048740	687	1025600	687	1039520	687	1035120	687	1011650
	688	1079620	688	1058030	688	1112010	688	1090420	688	1069910	688	1068500	688	1116870	688	1092950	688	1068830	688	1083340	688	1078750	688	1054300
	689	1112940	689	1090680	689	1146330	689	1124070	689	1102920	689	1101480	689	1151340	689	1126680	689	1101810	689	1116770	689	1112040	689	1086830
	690	1135270	690	1112560	690	1169320	690	1146620	690	1125050	690	1123570	690	1174430	690	1149280	690	1123910	690	1139170	690	1134350	690	1108630
	691	1215030	691	1190730	691	1251480	691	1227180	691	1204090	691	1202510	691	1256950	691	1230030	691	1202880	691	1219210	691	1214050	691	1186520
	692	1253020	692	1227960	692	1290610	692	1265550	692	1241750	692	1240120	692	1296250	692	1268490	692	1240490	692	1257330	692	1252010	692	1223630
	693	1330970	693	1304350	693	1370890	693	1344280	693	1318990	693	1317260	693	1376880	693	1347400	693	1317660	693	1335540	693	1329890	693	1299740
	694	1382730	694	1355080	694	1424210	694	1396560	694	1370290	694	1368490	694	1430440	694	1399800	694	1368900	694	1387490	694	1381620	694	1350290
	695	1417050	695	1388710	695	1459570	695	1431220	695	1404300	695	1402460	695	1465940	695	1434550	695	1402880	695	1421930	695	1415910	695	1383810
	696	1504250	696	1474160	696	1549370	696	1519290	696	1490710	696	1488750	696	1556140	696	1522820	696	1489200	696	1509420	696	1503030	696	1468960
	697	1582310	697	1550660	697	1629780	697	1598130	697	1568070	697	1566010	697	1636900	697	1601840	697	1566480	697	1587750	697	1581030	697	1545190
	698	1675760	698	1642250	698	1726040	698	1692520	698	1660680	698	1658500	698	1733580	698	1696450	698	1659010	698	1681530	698	1674410	698	1636450
	699	1721080	699	1686660	699	1772710	699	1738290	699	1705590	699	1703350	699	1780460	699	1742330	699	1703870	699	1727000	699	1719690	699	1680700
	700	1796390	700	1760460	700	1850280	700	1814350	700	1780220	700	1777890	700	1858370	700	1818570	700	1778430	700	1802570	700	1794940	700	1754250
	701	1884960	701	1847260	701	1941500	701	1903810	701	1867990	701	1865540	701	1949990	701	1908230	701	1866110	701	1891440	701	1883430	701	1840740
	702	2012540	702	1972290	702	2072910	702	2032660	702	1994420	702	1991810	702	2081970	702	2037380	702	1992410	702	2019460	702	2010910	702	1965320
	703	2070250	703	2028850	703	2132360	703	2090960	703	2051620	703	2048930	703	2141680	703	2095810	703	2049550	703	2077380	703	2068580	703	2021690
	704	2185960	704	2142240	704	2251540	704	2207820	704	2166290	704	2163450	704	2261380	704	2212950	704	2164100	704	2193480	704	2184200	704	2134680
	705	2296510	705	2250580	705	2365410	705	2319480	705	2275850	705	2272860	705	2375740	705	2324860	705	2273550	705	2304410	705	2294660	705	2242640
	706	2424730	706	2376240	706	2497480	706	2448980	706	2402910	706	2399760	706	2508390	706	2454670	706	2400490	706	2433070	706	2422780	706	2367850
	707	2545080	707	2494180	707	2621430	707	2570530	707	2522170	707	2518860	707	2632880	707	2576500	707	2519630	707	2553830	707	2543020	707	2485370
	708	2677880	708	2624320	708	2758220	708	2704660	708	2653780	708	2650300	708	2770270	708	2710940	708	2651100	708	2687090	708	2675720	708	2615060
	709	2788340	709	2732580	709	2871990	709	2816230	709	2763250	709	2759620	709	2884540	709	2822770	709	2760460	709	2797940	709	2786090	709	2722930
	710	2951020	710	2892000	710	3039550	710	2980530	710	2924460	710	2920620	710	3052830	710	2987450	710	2921510	710	2961170	710	2948640	710	2881790
	711	3100430	711	3038420	711	3193440	711	3131430	711	3072520	711	3068490	711	3207390	711	3138700	711	3069420	711	3111090	711	3097930	711	3027690
	712	3243360	712	3178490	712	3340660	712	3275790	712	3214170	712	3209950	712	3355250	712	3283400	712	3210920	712	3254520	712	3240740	712	3167270
	713	3407080	713	3338940	713	3509290	713	3441150	713	3376420	713	3371990	713	3524630	713	3449140	713	3373010	713	3418800	713	3404330	713	3327150
	714	3562750	714	3491490	714	3669630	714	3598380	714	3530680	714	3526050	714	3685660	714	3606730	714	3527120	714	3575000	714	3559870	714	3479170
	715	3782580	715	3706920	715	3896050	715	3820400	715	3748530	715	3743620	715	3913070	715	3829270	715	3744750	715	3795590	715	3779520	715	3693840
	716	3937140	716	3858400	716	4055260	716	3976510	716	3901710	716	3896590	716	4072970	716	3985750	716	3897770	716	3950680	716	3933960	716	3844780
	717	4178900	717	4095330	717	4304270	717	4220690	717	4141290	717	4135860	717	4323080	717	4230490	717	4137120	717	4193280	717	4175530	717	4080870
	718	4404930	718	4316830	718	4537070	718	4448980	718	4365280	718	4359560	718	4556900	718	4459310	718	4360880	718	4420080	718	4401370	718	4301590
	719	4658490	719	4565320	719	4798240	719	4705070	719	4616560	719	4610510	719	4819210	719	4716000	719	4611900	719	4674510	719	4654730	719	4549200
	720	4904960	720	4806860	720	5052110	720	4954010	720	4860820	720	4854440	720	5074180	720	4965510	720	4855910	720	4921830	720	4901000	720	4789890
	721	5112730	721	5010480	721	5266120	721	5163860	721	5066720	721	5060070	721	5289120	721	5175850	721	5061610	721	5130320	721	5108610	721	4992790
	722	5522050	722	5411610	722	5687710	722	5577270	722	5472350	722	5465170	722	5712560	722	5590220	722	5466820	722	5541040	722	5517590	722	5392500
	723	5803250	723	5687190	723	5977350	723	5861290	723	5751020	723	5743480	723	6003470	723	5874890	723	5745220	723	5823220	723	5798570	723	5667110
	724	6160770	724	6037560	724	6345590	724	6222380	724	6105320	724	6097310	724	6373320	724	6236830	724	6099160	724	6181960	724	6155800	724	6016240
	725	6434730	725	6306040	725	6627770	725	6499080	725	6376820	725	6368450	725	6656730	725	6514170	725	6370380	725	6456870	725	6429540	725	6283770
	726	6853860	726	6716790	726	7059480	726	6922400	726	6792180	726	6783270	726	7090320	726	6938470	726	6785320	726	6877440	726	6848330	726	6693070
	727	7287110	727	7141370	727	7505730	727	7359980	727	7221530	727	7212060	727	7538520	727	7377070	727	7214240	727	7312180	727	7281230	727	7116160
	728	7731200	728	7576580	728	7963140	728	7808520	728	7661620	728	7651570	728	7997930	728	7826650	728	7653890	728	7757800	728	7724960	728	7549830
	729	8111800	729	7949570	729	8355160	729	8192920	729	8038800	729	8028250	729	8391660	729	8211940	729	8030680	729	8139710	729	8105260	729	7921500
	730	8745380	730	8570470	730	9007740	730	8832830	730	8666670	730	8655300	730	9047090	730	8853340	730	8657920	730	8775460	730	8738320	730	8540210
	731	9234150	731	9049460	731	9511170	731	9326490	731	9151040	731	9139040	731	9552730	731	9348140	731	9141810	731	9265910	731	9226700	731	9017510
	732	9816210	732	9619880	732	10110700	732	9914370	732	9727860	732	9715100	732	10154900	732	9937390	732	9718040	732	9849980	732	9808290	732	9585920
	733	10466400	733	10257100	733	10780400	733	10571100	733	10372200	733	10358600	733	10827500	733	10595600	733	10361700	733	10502400	733	10458000	733	10220900
	734	10947300	734	10728400	734	11275700	734	11056800	734	10848800	734	10834500	734	11325000	734	11082400	734	10837800	734	10985000	734	10938500	734	10690500
	735	11769100	735	11533700	735	12122100	735	11886800	735	11663100	735	11647800	735	12175100	735	11914400	735	11651400	735	11809600	735	11759600	735	11493000
	736	12547100	736	12296100	736	12923500	736	12672600	736	12434200	736	12417800	736	12980000	736	12702000	736	12421600	736	12590200	736	12537000	736	12252700
	737	13388200	737	13120400	737	13789800	737	13522000	737	13267700	737	13250300	737	13850100	737	13553400	737	13254300	737	13434200	737	13377400	737	13074100
	738	13974900	738	13695400	738	14394200	738	14114700	738	13849200	738	13831000	738	14457100	738	14147500	738	13835200	738	14023000	738	13963700	738	13647100
	739	14957900	739	14658700	739	15406600	739	15107500	739	14823300	739	14803800	739	15473900	739	15142500	739	14808300	739	15009300	739	14945800	739	14607000
	740	15822000	740	15505600	740	16296700	740	15980300	740	15679700	740	15659100	740	16367900	740	16017400	740	15663800	740	15876500	740	15809300	740	15450900
	741	16836900	741	16500100	741	17342000	741	17005200	741	16685300	741	16663400	741	17417700	741	17044700	741	16668500	741	16894800	741	16823300	741	16441900
	742	17845300	742	17488400	742	18380700	742	18023800	742	17684700	742	17661500	742	18461000	742	18065600	742	17666800	742	17906700	742	17830900	742	17426700
	743	18874500	743	18497100	743	19440800	743	19063300	743	18704700	743	18680100	743	19525700	743	19107500	743	18685800	743	18939500	743	18859300	743	18431700
	744	19798700	744	19402700	744	20392600	744	19996700	744	19620500	744	19594800	744	20481700	744	20043100	744	19600700	744	19866800	744	19782700	744	19334200
	745	21025300	745	20604800	745	21656100	745	21235600	745	20836100	745	20808800	745	21750700	745	21284900	745	20815100	745	21097600	745	21008400	745	20532100
	746	22205300	746	21761200	746	22871400	746	22427300	746	22005400	746	21976600	746	22971400	746	22479400	746	21983200	746	22281700	746	22187400	746	21684300
	747	23597600	747	23125600	747	24305500	747	23833500	747	23385200	747	23354500	747	24411700	747	23888900	747	23361600	747	23678700	747	23578500	747	23044000
	748	24688700	748	24195000	748	25429400	748	24935600	748	24466500	748	24434400	748	25540500	748	24993500	748	24441800	748	24773700	748	24668800	748	24109500
	749	25989500	749	25469700	749	26769200	749	26249400	749	25755600	749	25721800	749	26886100	749	26310300	749	25729600	749	26078900	749	25968500	749	25379800
	750	27393500	750	26845700	750	28215300	750	27667500	750	27147000	750	27111400	750	28338600	750	27731700	750	27119600	750	27487800	750	27371400	750	26750900
	751	28699400	751	28125400	751	29560400	751	28986400	751	28441100	751	28403800	751	29689600	751	29053700	751	28412400	751	28798100	751	28676300	751	28026100
	752	29876500	752	29279000	752	30772800	752	30175300	752	29607600	752	29568800	752	30907300	752	30245400	752	29577800	752	29979300	752	29852400	752	29175600
	753	31338000	753	30711200	753	32278100	753	31651400	753	31055900	753	31015200	753	32419100	753	31724800	753	31024600	753	31445800	753	31312700	753	30602800
	754	32915000	754	32256700	754	33902400	754	33244100	754	32618700	754	32575900	754	34050500	754	33321300	754	32585800	754	33028200	754	32888400	754	32142800
	755	34317600	755	33631200	755	35347100	755	34660800	755	34008700	755	33964100	755	35501600	755	34741200	755	33974400	755	34435600	755	34289900	755	33512500
	756	35609700	756	34897500	756	36678000	756	35965800	756	35289200	756	35242900	756	36838300	756	36049300	756	35253600	756	35732200	756	35581000	756	34774300
	757	36867400	757	36130100	757	37973400	757	37236100	757	36535600	757	36487700	757	38139300	757	37322500	757	36498700	757	36994200	757	36837700	757	36002500
	758	38320000	758	37553600	758	39469600	758	38703200	758	37975200	758	37925300	758	39642100	758	38793100	758	37936800	758	38451900	758	38289100	758	37421000
	759	39713500	759	38919300	759	40904900	759	40110700	759	39356100	759	39304500	759	41083600	759	40203800	759	39316400	759	39850100	759	39681500	759	38781800
	760	41191800	760	40367900	760	42427500	760	41603700	760	40821000	760	40767500	760	42612900	760	41700300	760	40779800	760	41333500	760	41158500	760	40225400
	761	42201700	761	41357600	761	43467700	761	42623700	761	41821800	761	41767000	761	43657600	761	42722600	761	41779600	761	42346800	761	42167600	761	41211600
	762	43479000	762	42609400	762	44783400	762	43913800	762	43087700	762	43031200	762	44979000	762	44015700	762	43044200	762	43628600	762	43443900	762	42459000
	763	44720900	763	43826500	763	46062500	763	45168100	763	44318400	763	44260200	763	46263700	763	45272900	763	44273700	763	44874700	763	44684800	763	43671700
	764	45801800	764	44885700	764	47175800	764	46259800	764	45389600	764	45330000	764	47381900	764	46367200	764	45343700	764	45959300	764	45764800	764	44727300
	765	46520100	765	45589700	765	47915700	765	46985300	765	46101400	765	46040900	765	48125000	765	47094400	765	46054900	765	46680100	765	46482500	765	45428700
	766	47742300	766	46787400	766	49174500	766	48219700	766	47312600	766	47250500	766	49389400	766	48331600	766	47264800	766	47906500	766	47703700	766	46622200
	767	48726100	767	47751600	767	50187900	767	49213400	767	48287600	767	48224300	767	50407200	767	49327700	767	48238900	767	48893700	767	48686800	767	47583000
	768	49881200	768	48883600	768	51377600	768	50380000	768	49432300	768	49367400	768	51602100	768	50497000	768	49382400	768	50052800	768	49841000	768	48711000
	769	50375500	769	49367900	769	51886700	769	50879200	769	49922100	769	49856600	769	52113400	769	50997300	769	49871700	769	50548700	769	50334800	769	49193600
	770	51240600	770	50215800	770	52777800	770	51753000	770	50779400	770	50712800	770	53008400	770	51873100	770	50728200	770	51416800	770	51199200	770	50038500
	771	51595700	771	50563800	771	53143600	771	52111700	771	51131400	771	51064300	771	53375800	771	52232700	771	51079800	771	51773200	771	51554100	771	50385300
	772	52353700	772	51306700	772	53924400	772	52877300	772	51882600	772	51814500	772	54159900	772	53000000	772	51830200	772	52533800	772	52311500	772	51125500
	773	52623000	773	51570600	773	54201700	773	53149200	773	52149400	773	52081000	773	54438500	773	53272600	773	52096800	773	52804000	773	52580500	773	51388500
	774	52752400	774	51697400	774	54335000	774	53279900	774	52277600	774	52209100	774	54572400	774	53403600	774	52224900	774	52933900	774	52709800	774	51514800
	775	52611600	775	51559400	775	54190000	775	53137700	775	52138100	775	52069700	775	54426700	775	53261100	775	52085500	775	52792600	775	52569200	775	51377400
	776	52962400	776	51903100	776	54551300	776	53492000	776	52485700	776	52416900	776	54789600	776	53616200	776	52432800	776	53144600	776	52919600	776	51719900
	777	52934200	777	51875500	777	54522200	777	53463500	777	52457800	777	52389000	777	54760400	777	53587700	777	52404900	777	53116300	777	52891500	777	51692400
	778	52645600	778	51592700	778	54224900	778	53172000	778	52171800	778	52103300	778	54461800	778	53295500	778	52119100	778	52826700	778	52603100	778	51410500
	779	52113200	779	51071000	779	53676600	779	52634400	779	51644200	779	51576500	779	53911100	779	52756600	779	51592100	779	52292500	779	52071200	779	50890700
	780	51579000	780	50547400	780	53126400	780	52094800	780	51114800	780	51047800	780	53358500	780	52215800	780	51063200	780	51756500	780	51537400	780	50369000
	781	50851200	781	49834100	781	52376700	781	51359700	781	50393500	781	50327400	781	52605500	781	51478900	781	50342600	781	51026100	781	50810100	781	49658200
	782	49690100	782	48696300	782	51180800	782	50187000	782	49242900	782	49178300	782	51404400	782	50303500	782	49193200	782	49861100	782	49650000	782	48524400
	783	48417500	783	47449200	783	49870100	783	48901700	783	47981800	783	47918800	783	50088000	783	49015300	783	47933400	783	48584100	783	48378500	783	47281700
	784	47226500	784	46282000	784	48643300	784	47698800	784	46801500	784	46740100	784	48855900	784	47809600	784	46754300	784	47389000	784	47188400	784	46118600
	785	46035500	785	45114800	785	47416600	785	46495900	785	45621200	785	45561300	785	47623700	785	46603800	785	45575100	785	46193900	785	45998300	785	44955500
	786	44451700	786	43562700	786	45785300	786	44896200	786	44051600	786	43993900	786	45985300	786	45000500	786	44007200	786	44604600	786	44415800	786	43408900
	787	42954000	787	42094900	787	44242600	787	43383500	787	42567400	787	42511600	787	44435900	787	43484300	787	42524500	787	43101800	787	42919300	787	41946300
	788	41569500	788	40738100	788	42816600	788	41985200	788	41195400	788	41141300	788	43003700	788	42082700	788	41153800	788	41712500	788	41536000	788	40594300
	789	39742500	789	38947600	789	40934700	789	40139900	789	39384800	789	39333100	789	41113600	789	40233100	789	39345000	789	39879200	789	39710400	789	38810100
	790	37599500	790	36847500	790	38727500	790	37975500	790	37261100	790	37212200	790	38896700	790	38063600	790	37223500	790	37728800	790	37569100	790	36717400
	791	36212600	791	35488400	791	37299000	791	36574700	791	35886700	791	35839600	791	37461900	791	36659700	791	35850500	791	36337200	791	36183400	791	35363100
	792	34568800	792	33877400	792	35605800	792	34914500	792	34257600	792	34212700	792	35761400	792	34995500	792	34223100	792	34687700	792	34540900	792	33757800
	793	32537700	793	31886900	793	33513800	793	32863100	793	32244900	793	32202600	793	33660300	793	32939400	793	32212300	793	32649600	793	32511400	793	31774400
	794	30822600	794	30206100	794	31747300	794	31130800	794	30545200	794	30505100	794	31886000	794	31203100	794	30514400	794	30928600	794	30797700	794	30099500
	795	29035600	795	28454900	795	29906700	795	29326000	795	28774300	795	28736600	795	30037400	795	29394100	795	28745300	795	29135500	795	29012200	795	28354500
	796	27371700	796	26824300	796	28192900	796	27645400	796	27125400	796	27089800	796	28316000	796	27709600	796	27098000	796	27465900	796	27349600	796	26729600
	797	25995000	797	25475100	797	26774900	797	26255000	797	25761100	797	25727300	797	26891900	797	26315900	797	25735100	797	26084500	797	25974100	797	25385200
	798	24099500	798	23617500	798	24822500	798	24340500	798	23882600	798	23851300	798	24930900	798	24397000	798	23858500	798	24182400	798	24080100	798	23534100
	799	22709700	799	22255500	799	23391000	799	22936800	799	22505300	799	22475800	799	23493200	799	22990100	799	22482600	799	22787900	799	22691400	799	22177000
	800	21168600	800	20745200	800	21803600	800	21380300	800	20978100	800	20950500	800	21898900	800	21429900	800	20956900	800	21241400	800	21151500	800	20672000
	801	19659200	801	19266000	801	20248900	801	19855800	801	19482200	801	19456700	801	20337400	801	19901900	801	19462600	801	19726800	801	19643300	801	19198000
	802	18638100	802	18265300	802	19197200	802	18824500	802	18470300	802	18446100	802	19281100	802	18868200	802	18451700	802	18702200	802	18623000	802	18200800
	803	17106500	803	16764400	803	17619700	803	17277600	803	16952600	803	16930300	803	17696700	803	17317700	803	16935500	803	17165400	803	17092700	803	16705200
	804	16000100	804	15680100	804	16480100	804	16160100	804	15856100	804	15835300	804	16552100	804	16197600	804	15840100	804	16055100	804	15987100	804	15624700
	805	15131800	805	14829200	805	15585800	805	15283100	805	14995600	805	14975900	805	15653800	805	15318600	805	14980500	805	15183900	805	15119600	805	14776800
	806	13732900	806	13458300	806	14144900	806	13870300	806	13609300	806	13591500	806	14206700	806	13902500	806	13595600	806	13780200	806	13721800	806	13410800
	807	12811400	807	12555200	807	13195700	807	12939500	807	12696100	807	12679400	807	13253400	807	12969600	807	12683300	807	12855500	807	12801100	807	12510900
	808	11836700	808	11600000	808	12191800	808	11955100	808	11730200	808	11714800	808	12245100	808	11982900	808	11718400	808	11877500	808	11827200	808	11559100
	809	11039700	809	10818900	809	11370900	809	11150100	809	10940300	809	10926000	809	11420600	809	11176000	809	10929300	809	11077700	809	11030800	809	10780700
	810	10299100	810	10093100	810	10608000	810	10402000	810	10206400	810	10193000	810	10654400	810	10426200	810	10196100	810	10334500	810	10290700	810	10057400
	811	9538010	811	9347250	811	9824150	811	9633390	811	9452170	811	9439770	811	9867070	811	9655760	811	9442630	811	9570820	811	9530320	811	9314250
	812	8893290	812	8715430	812	9160090	812	8982230	812	8813250	812	8801690	812	9200110	812	9003080	812	8804360	812	8923890	812	8886110	812	8684660
	813	8128950	813	7966370	813	8372810	813	8210240	813	8055790	813	8045220	813	8409390	813	8229300	813	8047660	813	8156910	813	8122380	813	7938240
	814	7444890	814	7295990	814	7668240	814	7519340	814	7377890	814	7368210	814	7701740	814	7536800	814	7370440	814	7470500	814	7438880	814	7270230
	815	7009630	815	6869430	815	7219910	815	7079720	815	6946540	815	6937430	815	7251460	815	7096160	815	6939530	815	7033740	815	7003970	815	6845180
	816	6495780	816	6365860	816	6690650	816	6560730	816	6437310	816	6428870	816	6719880	816	6575970	816	6430820	816	6518120	816	6490530	816	6343380
	817	6077900	817	5956340	817	6260240	817	6138680	817	6023200	817	6015300	817	6287590	817	6152930	817	6017120	817	6098810	817	6072990	817	5935310
	818	5737490	818	5622740	818	5909620	818	5794870	818	5685860	818	5678400	818	5935440	818	5808320	818	5680120	818	5757230	818	5732860	818	5602890
	819	5531950	819	5421320	819	5697910	819	5587270	819	5482170	819	5474980	819	5722810	819	5600250	819	5476630	819	5550980	819	5527490	819	5402180
	820	5229490	820	5124900	820	5386370	820	5281780	820	5182420	820	5175630	820	5409910	820	5294050	820	5177190	820	5247480	820	5225270	820	5106810
	821	5059580	821	4958390	821	5211370	821	5110180	821	5014040	821	5007470	821	5234140	821	5122040	821	5008980	821	5076990	821	5055500	821	4940880
	822	4847260	822	4750310	822	4992670	822	4895730	822	4803630	822	4797330	822	5014490	822	4907100	822	4798780	822	4863930	822	4843340	822	4733540
	823	4345000	823	4258100	823	4475350	823	4388450	823	4305900	823	4300250	823	4494910	823	4398640	823	4301550	823	4359950	823	4341500	823	4243070
	824	3951040	824	3872020	824	4069570	824	3990550	824	3915480	824	3910350	824	4087350	824	3999820	824	3911530	824	3964630	824	3947850	824	3858350
	825	3510240	825	3440030	825	3615540	825	3545340	825	3478640	825	3474080	825	3631340	825	3553570	825	3475130	825	3522310	825	3507400	825	3427890
	826	3375060	826	3307560	826	3476310	826	3408810	826	3344680	826	3340300	826	3491500	826	3416720	826	3341310	826	3386670	826	3372340	826	3295880
	827	2979870	827	2920280	827	3069270	827	3009670	827	2953050	827	2949180	827	3082680	827	3016660	827	2950070	827	2990120	827	2977470	827	2909970
	828	2559220	828	2508030	828	2636000	828	2584810	828	2536190	828	2532860	828	2647510	828	2590810	828	2533630	828	2568020	828	2557150	828	2499180
	829	2321780	829	2275340	829	2391430	829	2345000	829	2300880	829	2297860	829	2401880	829	2350440	829	2298560	829	2329760	829	2319900	829	2267310
	830	2193230	830	2149370	830	2259030	830	2215160	830	2173490	830	2170640	830	2268900	830	2220310	830	2171300	830	2200780	830	2191460	830	2141780
	831	1811110	831	1774890	831	1865440	831	1829220	831	1794810	831	1792460	831	1873590	831	1833470	831	1793000	831	1817340	831	1809650	831	1768620
	832	1874210	832	1836730	832	1930440	832	1892960	832	1857350	832	1854910	832	1938870	832	1897350	832	1855470	832	1880660	832	1872700	832	1830240
	833	1711070	833	1676850	833	1762410	833	1728180	833	1695670	833	1693450	833	1770110	833	1732200	833	1693960	833	1716960	833	1709690	833	1670930
	834	1482580	834	1452930	834	1527050	834	1497400	834	1469230	834	1467310	834	1533730	834	1500880	834	1467750	834	1487680	834	1481380	834	1447800
	835	1253090	835	1228030	835	1290690	835	1265630	835	1241820	835	1240190	835	1296330	835	1268560	835	1240560	835	1257410	835	1252080	835	1223700
	836	1120880	836	1098470	836	1154510	836	1132090	836	1110800	836	1109340	836	1159550	836	1134720	836	1109680	836	1124740	836	1119980	836	1094590
	837	998721	837	978746	837	1028680	837	1008710	837	989732	837	988434	837	1033180	837	1011050	837	988733	837	1002160	837	997915	837	975291
	838	956440	838	937312	838	985134	838	966005	838	947832	838	946589	838	989438	838	968248	838	946876	838	959731	838	955668	838	934002
	839	765585	839	750273	839	788553	839	773241	839	758695	839	757700	839	791998	839	775036	839	757929	839	768219	839	764967	839	747625
	840	726101	840	711579	840	747884	840	733362	840	719566	840	718622	840	751151	840	735064	840	718840	840	728599	840	725515	840	709066
	841	630182	841	617578	841	649087	841	636484	841	624510	841	623691	841	651923	841	637961	841	623880	841	632350	841	629673	841	615398
	842	528127	842	517564	842	543971	842	533408	842	523374	842	522687	842	546347	842	534647	842	522846	842	529944	842	527701	842	515737
	843	479557	843	469966	843	493944	843	484352	843	475241	843	474617	843	496102	843	485477	843	474761	843	481207	843	479170	843	468306
	844	403936	844	395857	844	416054	844	407976	844	400301	844	399776	844	417872	844	408923	844	399897	844	405326	844	403610	844	394460
	845	343067	845	336205	845	353359	845	346497	845	339979	845	339533	845	354902	845	347302	845	339636	845	344247	845	342790	845	335018
	846	359527	846	352336	846	370312	846	363122	846	356291	846	355824	846	371930	846	363965	846	355931	846	360763	846	359236	846	351092
	847	313644	847	307371	847	323053	847	316780	847	310821	847	310413	847	324464	847	317516	847	310507	847	314723	847	313391	847	306286
	848	326545	848	320014	848	336342	848	329811	848	323606	848	323182	848	337811	848	330577	848	323280	848	327669	848	326282	848	318885
	849	250308	849	245302	849	257818	849	252811	849	248056	849	247730	849	258944	849	253398	849	247805	849	251169	849	250106	849	244436
	850	231355	850	226728	850	238295	850	233668	850	229272	850	228972	850	239336	850	234211	850	229041	850	232150	850	231168	850	225927
	--	--	--	--	--	--	--	--	--	--	--	--	--	--	--	--	--	--	--	--	--	--	--	--
	--	--	--	--	--	--	--	--	--	--	--	--	--	--	--	--	--	--	--	--	--	--	--	--
	--	--	--	--	--	--	--	--	--	--	--	--	--	--	--	--	--	--	--	--	--	--	--	--
	--	--	--	--	--	--	--	--	--	--	--	--	--	--	--	--	--	--	--	--	--	--	--	--
	--	--	--	--	--	--	--	--	--	--	--	--	--	--	--	--	--	--	--	--	--	--	--	--
	--	--	--	--	--	--	--	--	--	--	--	--	--	--	--	--	--	--	--	--	--	--	--	--
	--	--	--	--	--	--	--	--	--	--	--	--	--	--	--	--	--	--	--	--	--	--	--	--
	--	--	--	--	--	--	--	--	--	--	--	--	--	--	--	--	--	--	--	--	--	--	--	--
	--	--	--	--	--	--	--	--	--	--	--	--	--	--	--	--	--	--	--	--	--	--	--	--
	--	--	--	--	--	--	--	--	--	--	--	--	--	--	--	--	--	--	--	--	--	--	--	--
	--	--	--	--	--	--	--	--	--	--	--	--	--	--	--	--	--	--	--	--	--	--	--	--
	--	--	--	--	--	--	--	--	--	--	--	--	--	--	--	--	--	--	--	--	--	--	--	--
	--	--	--	--	--	--	--	--	--	--	--	--	--	--	--	--	--	--	--	--	--	--	--	--
	--	--	--	--	--	--	--	--	--	--	--	--	--	--	--	--	--	--	--	--	--	--	--	--
	--	--	--	--	--	--	--	--	--	--	--	--	--	--	--	--	--	--	--	--	--	--	--	--
	--	--	--	--	--	--	--	--	--	--	--	--	--	--	--	--	--	--	--	--	--	--	--	--
	--	--	--	--	--	--	--	--	--	--	--	--	--	--	--	--	--	--	--	--	--	--	--	--
	--	--	--	--	--	--	--	--	--	--	--	--	--	--	--	--	--	--	--	--	--	--	--	--
	--	--	--	--	--	--	--	--	--	--	--	--	--	--	--	--	--	--	--	--	--	--	--	--
	--	--	--	--	--	--	--	--	--	--	--	--	--	--	--	--	--	--	--	--	--	--	--	--
	--	--	--	--	--	--	--	--	--	--	--	--	--	--	--	--	--	--	--	--	--	--	--	--
	--	--	--	--	--	--	--	--	--	--	--	--	--	--	--	--	--	--	--	--	--	--	--	--
	--	--	--	--	--	--	--	--	--	--	--	--	--	--	--	--	--	--	--	--	--	--	--	--
	--	--	--	--	--	--	--	--	--	--	--	--	--	--	--	--	--	--	--	--	--	--	--	--
	--	--	--	--	--	--	--	--	--	--	--	--	--	--	--	--	--	--	--	--	--	--	--	--
	--	--	--	--	--	--	--	--	--	--	--	--	--	--	--	--	--	--	--	--	--	--	--	--
	--	--	--	--	--	--	--	--	--	--	--	--	--	--	--	--	--	--	--	--	--	--	--	--
	--	--	--	--	--	--	--	--	--	--	--	--	--	--	--	--	--	--	--	--	--	--	--	--
	--	--	--	--	--	--	--	--	--	--	--	--	--	--	--	--	--	--	--	--	--	--	--	--
	--	--	--	--	--	--	--	--	--	--	--	--	--	--	--	--	--	--	--	--	--	--	--	--
	--	--	--	--	--	--	--	--	--	--	--	--	--	--	--	--	--	--	--	--	--	--	--	--
	--	--	--	--	--	--	--	--	--	--	--	--	--	--	--	--	--	--	--	--	--	--	--	--
	--	--	--	--	--	--	--	--	--	--	--	--	--	--	--	--	--	--	--	--	--	--	--	--
	--	--	--	--	--	--	--	--	--	--	--	--	--	--	--	--	--	--	--	--	--	--	--	--
	--	--	--	--	--	--	--	--	--	--	--	--	--	--	--	--	--	--	--	--	--	--	--	--
	--	--	--	--	--	--	--	--	--	--	--	--	--	--	--	--	--	--	--	--	--	--	--	--
	--	--	--	--	--	--	--	--	--	--	--	--	--	--	--	--	--	--	--	--	--	--	--	--
	--	--	--	--	--	--	--	--	--	--	--	--	--	--	--	--	--	--	--	--	--	--	--	--
	--	--	--	--	--	--	--	--	--	--	--	--	--	--	--	--	--	--	--	--	--	--	--	--
	--	--	--	--	--	--	--	--	--	--	--	--	--	--	--	--	--	--	--	--	--	--	--	--
	--	--	--	--	--	--	--	--	--	--	--	--	--	--	--	--	--	--	--	--	--	--	--	--
	--	--	--	--	--	--	--	--	--	--	--	--	--	--	--	--	--	--	--	--	--	--	--	--
	--	--	--	--	--	--	--	--	--	--	--	--	--	--	--	--	--	--	--	--	--	--	--	--
	--	--	--	--	--	--	--	--	--	--	--	--	--	--	--	--	--	--	--	--	--	--	--	--
	--	--	--	--	--	--	--	--	--	--	--	--	--	--	--	--	--	--	--	--	--	--	--	--
	--	--	--	--	--	--	--	--	--	--	--	--	--	--	--	--	--	--	--	--	--	--	--	--
	--	--	--	--	--	--	--	--	--	--	--	--	--	--	--	--	--	--	--	--	--	--	--	--
	--	--	--	--	--	--	--	--	--	--	--	--	--	--	--	--	--	--	--	--	--	--	--	--
	--	--	--	--	--	--	--	--	--	--	--	--	--	--	--	--	--	--	--	--	--	--	--	--
	--	--	--	--	--	--	--	--	--	--	--	--	--	--	--	--	--	--	--	--	--	--	--	--
	--	--	--	--	--	--	--	--	--	--	--	--	--	--	--	--	--	--	--	--	--	--	--	--
	--	--	--	--	--	--	--	--	--	--	--	--	--	--	--	--	--	--	--	--	--	--	--	--
	--	--	--	--	--	--	--	--	--	--	--	--	--	--	--	--	--	--	--	--	--	--	--	--
	--	--	--	--	--	--	--	--	--	--	--	--	--	--	--	--	--	--	--	--	--	--	--	--
	--	--	--	--	--	--	--	--	--	--	--	--	--	--	--	--	--	--	--	--	--	--	--	--
	--	--	--	--	--	--	--	--	--	--	--	--	--	--	--	--	--	--	--	--	--	--	--	--
	--	--	--	--	--	--	--	--	--	--	--	--	--	--	--	--	--	--	--	--	--	--	--	--
	--	--	--	--	--	--	--	--	--	--	--	--	--	--	--	--	--	--	--	--	--	--	--	--
	--	--	--	--	--	--	--	--	--	--	--	--	--	--	--	--	--	--	--	--	--	--	--	--
	--	--	--	--	--	--	--	--	--	--	--	--	--	--	--	--	--	--	--	--	--	--	--	--
	--	--	--	--	--	--	--	--	--	--	--	--	--	--	--	--	--	--	--	--	--	--	--	--
	--	--	--	--	--	--	--	--	--	--	--	--	--	--	--	--	--	--	--	--	--	--	--	--
	--	--	--	--	--	--	--	--	--	--	--	--	--	--	--	--	--	--	--	--	--	--	--	--
	--	--	--	--	--	--	--	--	--	--	--	--	--	--	--	--	--	--	--	--	--	--	--	--
	--	--	--	--	--	--	--	--	--	--	--	--	--	--	--	--	--	--	--	--	--	--	--	--
	--	--	--	--	--	--	--	--	--	--	--	--	--	--	--	--	--	--	--	--	--	--	--	--
	--	--	--	--	--	--	--	--	--	--	--	--	--	--	--	--	--	--	--	--	--	--	--	--
	--	--	--	--	--	--	--	--	--	--	--	--	--	--	--	--	--	--	--	--	--	--	--	--
	--	--	--	--	--	--	--	--	--	--	--	--	--	--	--	--	--	--	--	--	--	--	--	--
	--	--	--	--	--	--	--	--	--	--	--	--	--	--	--	--	--	--	--	--	--	--	--	--
	--	--	--	--	--	--	--	--	--	--	--	--	--	--	--	--	--	--	--	--	--	--	--	--
	--	--	--	--	--	--	--	--	--	--	--	--	--	--	--	--	--	--	--	--	--	--	--	--
	--	--	--	--	--	--	--	--	--	--	--	--	--	--	--	--	--	--	--	--	--	--	--	--
	--	--	--	--	--	--	--	--	--	--	--	--	--	--	--	--	--	--	--	--	--	--	--	--
	--	--	--	--	--	--	--	--	--	--	--	--	--	--	--	--	--	--	--	--	--	--	--	--
	--	--	--	--	--	--	--	--	--	--	--	--	--	--	--	--	--	--	--	--	--	--	--	--
	--	--	--	--	--	--	--	--	--	--	--	--	--	--	--	--	--	--	--	--	--	--	--	--
	--	--	--	--	--	--	--	--	--	--	--	--	--	--	--	--	--	--	--	--	--	--	--	--
	--	--	--	--	--	--	--	--	--	--	--	--	--	--	--	--	--	--	--	--	--	--	--	--
	--	--	--	--	--	--	--	--	--	--	--	--	--	--	--	--	--	--	--	--	--	--	--	--
	--	--	--	--	--	--	--	--	--	--	--	--	--	--	--	--	--	--	--	--	--	--	--	--
	--	--	--	--	--	--	--	--	--	--	--	--	--	--	--	--	--	--	--	--	--	--	--	--
	--	--	--	--	--	--	--	--	--	--	--	--	--	--	--	--	--	--	--	--	--	--	--	--
	--	--	--	--	--	--	--	--	--	--	--	--	--	--	--	--	--	--	--	--	--	--	--	--
	--	--	--	--	--	--	--	--	--	--	--	--	--	--	--	--	--	--	--	--	--	--	--	--
	--	--	--	--	--	--	--	--	--	--	--	--	--	--	--	--	--	--	--	--	--	--	--	--
	--	--	--	--	--	--	--	--	--	--	--	--	--	--	--	--	--	--	--	--	--	--	--	--
	--	--	--	--	--	--	--	--	--	--	--	--	--	--	--	--	--	--	--	--	--	--	--	--
	--	--	--	--	--	--	--	--	--	--	--	--	--	--	--	--	--	--	--	--	--	--	--	--
	--	--	--	--	--	--	--	--	--	--	--	--	--	--	--	--	--	--	--	--	--	--	--	--
	--	--	--	--	--	--	--	--	--	--	--	--	--	--	--	--	--	--	--	--	--	--	--	--
	--	--	--	--	--	--	--	--	--	--	--	--	--	--	--	--	--	--	--	--	--	--	--	--
	--	--	--	--	--	--	--	--	--	--	--	--	--	--	--	--	--	--	--	--	--	--	--	--
	--	--	--	--	--	--	--	--	--	--	--	--	--	--	--	--	--	--	--	--	--	--	--	--
	--	--	--	--	--	--	--	--	--	--	--	--	--	--	--	--	--	--	--	--	--	--	--	--
	--	--	--	--	--	--	--	--	--	--	--	--	--	--	--	--	--	--	--	--	--	--	--	--
	--	--	--	--	--	--	--	--	--	--	--	--	--	--	--	--	--	--	--	--	--	--	--	--
	--	--	--	--	--	--	--	--	--	--	--	--	--	--	--	--	--	--	--	--	--	--	--	--
	--	--	--	--	--	--	--	--	--	--	--	--	--	--	--	--	--	--	--	--	--	--	--	--
	--	--	--	--	--	--	--	--	--	--	--	--	--	--	--	--	--	--	--	--	--	--	--	--
	--	--	--	--	--	--	--	--	--	--	--	--	--	--	--	--	--	--	--	--	--	--	--	--
	--	--	--	--	--	--	--	--	--	--	--	--	--	--	--	--	--	--	--	--	--	--	--	--
	--	--	--	--	--	--	--	--	--	--	--	--	--	--	--	--	--	--	--	--	--	--	--	--
	--	--	--	--	--	--	--	--	--	--	--	--	--	--	--	--	--	--	--	--	--	--	--	--
	--	--	--	--	--	--	--	--	--	--	--	--	--	--	--	--	--	--	--	--	--	--	--	--
	--	--	--	--	--	--	--	--	--	--	--	--	--	--	--	--	--	--	--	--	--	--	--	--
	--	--	--	--	--	--	--	--	--	--	--	--	--	--	--	--	--	--	--	--	--	--	--	--
	--	--	--	--	--	--	--	--	--	--	--	--	--	--	--	--	--	--	--	--	--	--	--	--
	--	--	--	--	--	--	--	--	--	--	--	--	--	--	--	--	--	--	--	--	--	--	--	--
	--	--	--	--	--	--	--	--	--	--	--	--	--	--	--	--	--	--	--	--	--	--	--	--
	--	--	--	--	--	--	--	--	--	--	--	--	--	--	--	--	--	--	--	--	--	--	--	--
	--	--	--	--	--	--	--	--	--	--	--	--	--	--	--	--	--	--	--	--	--	--	--	--
	--	--	--	--	--	--	--	--	--	--	--	--	--	--	--	--	--	--	--	--	--	--	--	--
	--	--	--	--	--	--	--	--	--	--	--	--	--	--	--	--	--	--	--	--	--	--	--	--
	--	--	--	--	--	--	--	--	--	--	--	--	--	--	--	--	--	--	--	--	--	--	--	--
	--	--	--	--	--	--	--	--	--	--	--	--	--	--	--	--	--	--	--	--	--	--	--	--
	--	--	--	--	--	--	--	--	--	--	--	--	--	--	--	--	--	--	--	--	--	--	--	--
	--	--	--	--	--	--	--	--	--	--	--	--	--	--	--	--	--	--	--	--	--	--	--	--
	--	--	--	--	--	--	--	--	--	--	--	--	--	--	--	--	--	--	--	--	--	--	--	--
	--	--	--	--	--	--	--	--	--	--	--	--	--	--	--	--	--	--	--	--	--	--	--	--
	--	--	--	--	--	--	--	--	--	--	--	--	--	--	--	--	--	--	--	--	--	--	--	--
	--	--	--	--	--	--	--	--	--	--	--	--	--	--	--	--	--	--	--	--	--	--	--	--
	--	--	--	--	--	--	--	--	--	--	--	--	--	--	--	--	--	--	--	--	--	--	--	--
	--	--	--	--	--	--	--	--	--	--	--	--	--	--	--	--	--	--	--	--	--	--	--	--
	--	--	--	--	--	--	--	--	--	--	--	--	--	--	--	--	--	--	--	--	--	--	--	--
	--	--	--	--	--	--	--	--	--	--	--	--	--	--	--	--	--	--	--	--	--	--	--	--
	--	--	--	--	--	--	--	--	--	--	--	--	--	--	--	--	--	--	--	--	--	--	--	--
	--	--	--	--	--	--	--	--	--	--	--	--	--	--	--	--	--	--	--	--	--	--	--	--
	--	--	--	--	--	--	--	--	--	--	--	--	--	--	--	--	--	--	--	--	--	--	--	--
	--	--	--	--	--	--	--	--	--	--	--	--	--	--	--	--	--	--	--	--	--	--	--	--
	--	--	--	--	--	--	--	--	--	--	--	--	--	--	--	--	--	--	--	--	--	--	--	--
	--	--	--	--	--	--	--	--	--	--	--	--	--	--	--	--	--	--	--	--	--	--	--	--
	--	--	--	--	--	--	--	--	--	--	--	--	--	--	--	--	--	--	--	--	--	--	--	--
	--	--	--	--	--	--	--	--	--	--	--	--	--	--	--	--	--	--	--	--	--	--	--	--
	--	--	--	--	--	--	--	--	--	--	--	--	--	--	--	--	--	--	--	--	--	--	--	--
	--	--	--	--	--	--	--	--	--	--	--	--	--	--	--	--	--	--	--	--	--	--	--	--
	--	--	--	--	--	--	--	--	--	--	--	--	--	--	--	--	--	--	--	--	--	--	--	--
	--	--	--	--	--	--	--	--	--	--	--	--	--	--	--	--	--	--	--	--	--	--	--	--
	--	--	--	--	--	--	--	--	--	--	--	--	--	--	--	--	--	--	--	--	--	--	--	--
	--	--	--	--	--	--	--	--	--	--	--	--	--	--	--	--	--	--	--	--	--	--	--	--
	--	--	--	--	--	--	--	--	--	--	--	--	--	--	--	--	--	--	--	--	--	--	--	--
	--	--	--	--	--	--	--	--	--	--	--	--	--	--	--	--	--	--	--	--	--	--	--	--
	--	--	--	--	--	--	--	--	--	--	--	--	--	--	--	--	--	--	--	--	--	--	--	--
	--	--	--	--	--	--	--	--	--	--	--	--	--	--	--	--	--	--	--	--	--	--	--	--
	--	--	--	--	--	--	--	--	--	--	--	--	--	--	--	--	--	--	--	--	--	--	--	--
	--	--	--	--	--	--	--	--	--	--	--	--	--	--	--	--	--	--	--	--	--	--	--	--
	--	--	--	--	--	--	--	--	--	--	--	--	--	--	--	--	--	--	--	--	--	--	--	--
	--	--	--	--	--	--	--	--	--	--	--	--	--	--	--	--	--	--	--	--	--	--	--	--
	--	--	--	--	--	--	--	--	--	--	--	--	--	--	--	--	--	--	--	--	--	--	--	--
	--	--	--	--	--	--	--	--	--	--	--	--	--	--	--	--	--	--	--	--	--	--	--	--
	--	--	--	--	--	--	--	--	--	--	--	--	--	--	--	--	--	--	--	--	--	--	--	--
	--	--	--	--	--	--	--	--	--	--	--	--	--	--	--	--	--	--	--	--	--	--	--	--
	--	--	--	--	--	--	--	--	--	--	--	--	--	--	--	--	--	--	--	--	--	--	--	--
	--	--	--	--	--	--	--	--	--	--	--	--	--	--	--	--	--	--	--	--	--	--	--	--
	--	--	--	--	--	--	--	--	--	--	--	--	--	--	--	--	--	--	--	--	--	--	--	--
	--	--	--	--	--	--	--	--	--	--	--	--	--	--	--	--	--	--	--	--	--	--	--	--
	--	--	--	--	--	--	--	--	--	--	--	--	--	--	--	--	--	--	--	--	--	--	--	--
	--	--	--	--	--	--	--	--	--	--	--	--	--	--	--	--	--	--	--	--	--	--	--	--
	--	--	--	--	--	--	--	--	--	--	--	--	--	--	--	--	--	--	--	--	--	--	--	--
	--	--	--	--	--	--	--	--	--	--	--	--	--	--	--	--	--	--	--	--	--	--	--	--
	--	--	--	--	--	--	--	--	--	--	--	--	--	--	--	--	--	--	--	--	--	--	--	--
	--	--	--	--	--	--	--	--	--	--	--	--	--	--	--	--	--	--	--	--	--	--	--	--
	--	--	--	--	--	--	--	--	--	--	--	--	--	--	--	--	--	--	--	--	--	--	--	--
	--	--	--	--	--	--	--	--	--	--	--	--	--	--	--	--	--	--	--	--	--	--	--	--
	--	--	--	--	--	--	--	--	--	--	--	--	--	--	--	--	--	--	--	--	--	--	--	--
	--	--	--	--	--	--	--	--	--	--	--	--	--	--	--	--	--	--	--	--	--	--	--	--
	--	--	--	--	--	--	--	--	--	--	--	--	--	--	--	--	--	--	--	--	--	--	--	--
	--	--	--	--	--	--	--	--	--	--	--	--	--	--	--	--	--	--	--	--	--	--	--	--
	--	--	--	--	--	--	--	--	--	--	--	--	--	--	--	--	--	--	--	--	--	--	--	--
	--	--	--	--	--	--	--	--	--	--	--	--	--	--	--	--	--	--	--	--	--	--	--	--
	--	--	--	--	--	--	--	--	--	--	--	--	--	--	--	--	--	--	--	--	--	--	--	--
	--	--	--	--	--	--	--	--	--	--	--	--	--	--	--	--	--	--	--	--	--	--	--	--
	--	--	--	--	--	--	--	--	--	--	--	--	--	--	--	--	--	--	--	--	--	--	--	--
	--	--	--	--	--	--	--	--	--	--	--	--	--	--	--	--	--	--	--	--	--	--	--	--
	--	--	--	--	--	--	--	--	--	--	--	--	--	--	--	--	--	--	--	--	--	--	--	--
	--	--	--	--	--	--	--	--	--	--	--	--	--	--	--	--	--	--	--	--	--	--	--	--
	--	--	--	--	--	--	--	--	--	--	--	--	--	--	--	--	--	--	--	--	--	--	--	--
	--	--	--	--	--	--	--	--	--	--	--	--	--	--	--	--	--	--	--	--	--	--	--	--
	--	--	--	--	--	--	--	--	--	--	--	--	--	--	--	--	--	--	--	--	--	--	--	--
	--	--	--	--	--	--	--	--	--	--	--	--	--	--	--	--	--	--	--	--	--	--	--	--
	--	--	--	--	--	--	--	--	--	--	--	--	--	--	--	--	--	--	--	--	--	--	--	--
	--	--	--	--	--	--	--	--	--	--	--	--	--	--	--	--	--	--	--	--	--	--	--	--
	--	--	--	--	--	--	--	--	--	--	--	--	--	--	--	--	--	--	--	--	--	--	--	--
	--	--	--	--	--	--	--	--	--	--	--	--	--	--	--	--	--	--	--	--	--	--	--	--
	--	--	--	--	--	--	--	--	--	--	--	--	--	--	--	--	--	--	--	--	--	--	--	--
	--	--	--	--	--	--	--	--	--	--	--	--	--	--	--	--	--	--	--	--	--	--	--	--
	--	--	--	--	--	--	--	--	--	--	--	--	--	--	--	--	--	--	--	--	--	--	--	--
	--	--	--	--	--	--	--	--	--	--	--	--	--	--	--	--	--	--	--	--	--	--	--	--
	--	--	--	--	--	--	--	--	--	--	--	--	--	--	--	--	--	--	--	--	--	--	--	--
	--	--	--	--	--	--	--	--	--	--	--	--	--	--	--	--	--	--	--	--	--	--	--	--
	--	--	--	--	--	--	--	--	--	--	--	--	--	--	--	--	--	--	--	--	--	--	--	--
	--	--	--	--	--	--	--	--	--	--	--	--	--	--	--	--	--	--	--	--	--	--	--	--
	--	--	--	--	--	--	--	--	--	--	--	--	--	--	--	--	--	--	--	--	--	--	--	--
	--	--	--	--	--	--	--	--	--	--	--	--	--	--	--	--	--	--	--	--	--	--	--	--
	--	--	--	--	--	--	--	--	--	--	--	--	--	--	--	--	--	--	--	--	--	--	--	--
	--	--	--	--	--	--	--	--	--	--	--	--	--	--	--	--	--	--	--	--	--	--	--	--
	--	--	--	--	--	--	--	--	--	--	--	--	--	--	--	--	--	--	--	--	--	--	--	--
	--	--	--	--	--	--	--	--	--	--	--	--	--	--	--	--	--	--	--	--	--	--	--	--
	--	--	--	--	--	--	--	--	--	--	--	--	--	--	--	--	--	--	--	--	--	--	--	--
	--	--	--	--	--	--	--	--	--	--	--	--	--	--	--	--	--	--	--	--	--	--	--	--
	--	--	--	--	--	--	--	--	--	--	--	--	--	--	--	--	--	--	--	--	--	--	--	--
	--	--	--	--	--	--	--	--	--	--	--	--	--	--	--	--	--	--	--	--	--	--	--	--
	--	--	--	--	--	--	--	--	--	--	--	--	--	--	--	--	--	--	--	--	--	--	--	--
	--	--	--	--	--	--	--	--	--	--	--	--	--	--	--	--	--	--	--	--	--	--	--	--
	--	--	--	--	--	--	--	--	--	--	--	--	--	--	--	--	--	--	--	--	--	--	--	--
	--	--	--	--	--	--	--	--	--	--	--	--	--	--	--	--	--	--	--	--	--	--	--	--
	--	--	--	--	--	--	--	--	--	--	--	--	--	--	--	--	--	--	--	--	--	--	--	--
	--	--	--	--	--	--	--	--	--	--	--	--	--	--	--	--	--	--	--	--	--	--	--	--
	--	--	--	--	--	--	--	--	--	--	--	--	--	--	--	--	--	--	--	--	--	--	--	--
	--	--	--	--	--	--	--	--	--	--	--	--	--	--	--	--	--	--	--	--	--	--	--	--
	--	--	--	--	--	--	--	--	--	--	--	--	--	--	--	--	--	--	--	--	--	--	--	--
	--	--	--	--	--	--	--	--	--	--	--	--	--	--	--	--	--	--	--	--	--	--	--	--
	--	--	--	--	--	--	--	--	--	--	--	--	--	--	--	--	--	--	--	--	--	--	--	--
	--	--	--	--	--	--	--	--	--	--	--	--	--	--	--	--	--	--	--	--	--	--	--	--
	--	--	--	--	--	--	--	--	--	--	--	--	--	--	--	--	--	--	--	--	--	--	--	--
	--	--	--	--	--	--	--	--	--	--	--	--	--	--	--	--	--	--	--	--	--	--	--	--
	--	--	--	--	--	--	--	--	--	--	--	--	--	--	--	--	--	--	--	--	--	--	--	--
	--	--	--	--	--	--	--	--	--	--	--	--	--	--	--	--	--	--	--	--	--	--	--	--
	--	--	--	--	--	--	--	--	--	--	--	--	--	--	--	--	--	--	--	--	--	--	--	--
	--	--	--	--	--	--	--	--	--	--	--	--	--	--	--	--	--	--	--	--	--	--	--	--
	--	--	--	--	--	--	--	--	--	--	--	--	--	--	--	--	--	--	--	--	--	--	--	--
	--	--	--	--	--	--	--	--	--	--	--	--	--	--	--	--	--	--	--	--	--	--	--	--
	--	--	--	--	--	--	--	--	--	--	--	--	--	--	--	--	--	--	--	--	--	--	--	--
	--	--	--	--	--	--	--	--	--	--	--	--	--	--	--	--	--	--	--	--	--	--	--	--
	--	--	--	--	--	--	--	--	--	--	--	--	--	--	--	--	--	--	--	--	--	--	--	--
	--	--	--	--	--	--	--	--	--	--	--	--	--	--	--	--	--	--	--	--	--	--	--	--
	--	--	--	--	--	--	--	--	--	--	--	--	--	--	--	--	--	--	--	--	--	--	--	--
	--	--	--	--	--	--	--	--	--	--	--	--	--	--	--	--	--	--	--	--	--	--	--	--
	--	--	--	--	--	--	--	--	--	--	--	--	--	--	--	--	--	--	--	--	--	--	--	--
	--	--	--	--	--	--	--	--	--	--	--	--	--	--	--	--	--	--	--	--	--	--	--	--
	--	--	--	--	--	--	--	--	--	--	--	--	--	--	--	--	--	--	--	--	--	--	--	--
	--	--	--	--	--	--	--	--	--	--	--	--	--	--	--	--	--	--	--	--	--	--	--	--
	--	--	--	--	--	--	--	--	--	--	--	--	--	--	--	--	--	--	--	--	--	--	--	--
	--	--	--	--	--	--	--	--	--	--	--	--	--	--	--	--	--	--	--	--	--	--	--	--
	--	--	--	--	--	--	--	--	--	--	--	--	--	--	--	--	--	--	--	--	--	--	--	--
	--	--	--	--	--	--	--	--	--	--	--	--	--	--	--	--	--	--	--	--	--	--	--	--
	--	--	--	--	--	--	--	--	--	--	--	--	--	--	--	--	--	--	--	--	--	--	--	--
	--	--	--	--	--	--	--	--	--	--	--	--	--	--	--	--	--	--	--	--	--	--	--	--
	--	--	--	--	--	--	--	--	--	--	--	--	--	--	--	--	--	--	--	--	--	--	--	--
	--	--	--	--	--	--	--	--	--	--	--	--	--	--	--	--	--	--	--	--	--	--	--	--
	--	--	--	--	--	--	--	--	--	--	--	--	--	--	--	--	--	--	--	--	--	--	--	--
	--	--	--	--	--	--	--	--	--	--	--	--	--	--	--	--	--	--	--	--	--	--	--	--
	--	--	--	--	--	--	--	--	--	--	--	--	--	--	--	--	--	--	--	--	--	--	--	--
	--	--	--	--	--	--	--	--	--	--	--	--	--	--	--	--	--	--	--	--	--	--	--	--
	--	--	--	--	--	--	--	--	--	--	--	--	--	--	--	--	--	--	--	--	--	--	--	--
	--	--	--	--	--	--	--	--	--	--	--	--	--	--	--	--	--	--	--	--	--	--	--	--
	--	--	--	--	--	--	--	--	--	--	--	--	--	--	--	--	--	--	--	--	--	--	--	--
	--	--	--	--	--	--	--	--	--	--	--	--	--	--	--	--	--	--	--	--	--	--	--	--
	--	--	--	--	--	--	--	--	--	--	--	--	--	--	--	--	--	--	--	--	--	--	--	--
	--	--	--	--	--	--	--	--	--	--	--	--	--	--	--	--	--	--	--	--	--	--	--	--
	--	--	--	--	--	--	--	--	--	--	--	--	--	--	--	--	--	--	--	--	--	--	--	--
	--	--	--	--	--	--	--	--	--	--	--	--	--	--	--	--	--	--	--	--	--	--	--	--
	--	--	--	--	--	--	--	--	--	--	--	--	--	--	--	--	--	--	--	--	--	--	--	--
	--	--	--	--	--	--	--	--	--	--	--	--	--	--	--	--	--	--	--	--	--	--	--	--
	--	--	--	--	--	--	--	--	--	--	--	--	--	--	--	--	--	--	--	--	--	--	--	--
	--	--	--	--	--	--	--	--	--	--	--	--	--	--	--	--	--	--	--	--	--	--	--	--
	--	--	--	--	--	--	--	--	--	--	--	--	--	--	--	--	--	--	--	--	--	--	--	--
	--	--	--	--	--	--	--	--	--	--	--	--	--	--	--	--	--	--	--	--	--	--	--	--
	--	--	--	--	--	--	--	--	--	--	--	--	--	--	--	--	--	--	--	--	--	--	--	--
	--	--	--	--	--	--	--	--	--	--	--	--	--	--	--	--	--	--	--	--	--	--	--	--
	--	--	--	--	--	--	--	--	--	--	--	--	--	--	--	--	--	--	--	--	--	--	--	--
	--	--	--	--	--	--	--	--	--	--	--	--	--	--	--	--	--	--	--	--	--	--	--	--
	--	--	--	--	--	--	--	--	--	--	--	--	--	--	--	--	--	--	--	--	--	--	--	--
	--	--	--	--	--	--	--	--	--	--	--	--	--	--	--	--	--	--	--	--	--	--	--	--
	--	--	--	--	--	--	--	--	--	--	--	--	--	--	--	--	--	--	--	--	--	--	--	--
	--	--	--	--	--	--	--	--	--	--	--	--	--	--	--	--	--	--	--	--	--	--	--	--
	--	--	--	--	--	--	--	--	--	--	--	--	--	--	--	--	--	--	--	--	--	--	--	--
	--	--	--	--	--	--	--	--	--	--	--	--	--	--	--	--	--	--	--	--	--	--	--	--
	--	--	--	--	--	--	--	--	--	--	--	--	--	--	--	--	--	--	--	--	--	--	--	--
	--	--	--	--	--	--	--	--	--	--	--	--	--	--	--	--	--	--	--	--	--	--	--	--
	--	--	--	--	--	--	--	--	--	--	--	--	--	--	--	--	--	--	--	--	--	--	--	--
	--	--	--	--	--	--	--	--	--	--	--	--	--	--	--	--	--	--	--	--	--	--	--	--
	--	--	--	--	--	--	--	--	--	--	--	--	--	--	--	--	--	--	--	--	--	--	--	--
	--	--	--	--	--	--	--	--	--	--	--	--	--	--	--	--	--	--	--	--	--	--	--	--
	--	--	--	--	--	--	--	--	--	--	--	--	--	--	--	--	--	--	--	--	--	--	--	--
	--	--	--	--	--	--	--	--	--	--	--	--	--	--	--	--	--	--	--	--	--	--	--	--
	--	--	--	--	--	--	--	--	--	--	--	--	--	--	--	--	--	--	--	--	--	--	--	--
	--	--	--	--	--	--	--	--	--	--	--	--	--	--	--	--	--	--	--	--	--	--	--	--
	--	--	--	--	--	--	--	--	--	--	--	--	--	--	--	--	--	--	--	--	--	--	--	--
	--	--	--	--	--	--	--	--	--	--	--	--	--	--	--	--	--	--	--	--	--	--	--	--
	--	--	--	--	--	--	--	--	--	--	--	--	--	--	--	--	--	--	--	--	--	--	--	--
	--	--	--	--	--	--	--	--	--	--	--	--	--	--	--	--	--	--	--	--	--	--	--	--
	--	--	--	--	--	--	--	--	--	--	--	--	--	--	--	--	--	--	--	--	--	--	--	--
	--	--	--	--	--	--	--	--	--	--	--	--	--	--	--	--	--	--	--	--	--	--	--	--
	--	--	--	--	--	--	--	--	--	--	--	--	--	--	--	--	--	--	--	--	--	--	--	--
	--	--	--	--	--	--	--	--	--	--	--	--	--	--	--	--	--	--	--	--	--	--	--	--
	--	--	--	--	--	--	--	--	--	--	--	--	--	--	--	--	--	--	--	--	--	--	--	--
	--	--	--	--	--	--	--	--	--	--	--	--	--	--	--	--	--	--	--	--	--	--	--	--
	--	--	--	--	--	--	--	--	--	--	--	--	--	--	--	--	--	--	--	--	--	--	--	--
	--	--	--	--	--	--	--	--	--	--	--	--	--	--	--	--	--	--	--	--	--	--	--	--
	--	--	--	--	--	--	--	--	--	--	--	--	--	--	--	--	--	--	--	--	--	--	--	--
	--	--	--	--	--	--	--	--	--	--	--	--	--	--	--	--	--	--	--	--	--	--	--	--
	--	--	--	--	--	--	--	--	--	--	--	--	--	--	--	--	--	--	--	--	--	--	--	--
	--	--	--	--	--	--	--	--	--	--	--	--	--	--	--	--	--	--	--	--	--	--	--	--
	--	--	--	--	--	--	--	--	--	--	--	--	--	--	--	--	--	--	--	--	--	--	--	--
	--	--	--	--	--	--	--	--	--	--	--	--	--	--	--	--	--	--	--	--	--	--	--	--
	--	--	--	--	--	--	--	--	--	--	--	--	--	--	--	--	--	--	--	--	--	--	--	--
	--	--	--	--	--	--	--	--	--	--	--	--	--	--	--	--	--	--	--	--	--	--	--	--
	--	--	--	--	--	--	--	--	--	--	--	--	--	--	--	--	--	--	--	--	--	--	--	--
	--	--	--	--	--	--	--	--	--	--	--	--	--	--	--	--	--	--	--	--	--	--	--	--
	--	--	--	--	--	--	--	--	--	--	--	--	--	--	--	--	--	--	--	--	--	--	--	--
	--	--	--	--	--	--	--	--	--	--	--	--	--	--	--	--	--	--	--	--	--	--	--	--
	--	--	--	--	--	--	--	--	--	--	--	--	--	--	--	--	--	--	--	--	--	--	--	--
	--	--	--	--	--	--	--	--	--	--	--	--	--	--	--	--	--	--	--	--	--	--	--	--
	--	--	--	--	--	--	--	--	--	--	--	--	--	--	--	--	--	--	--	--	--	--	--	--
	--	--	--	--	--	--	--	--	--	--	--	--	--	--	--	--	--	--	--	--	--	--	--	--
	--	--	--	--	--	--	--	--	--	--	--	--	--	--	--	--	--	--	--	--	--	--	--	--
	--	--	--	--	--	--	--	--	--	--	--	--	--	--	--	--	--	--	--	--	--	--	--	--
	--	--	--	--	--	--	--	--	--	--	--	--	--	--	--	--	--	--	--	--	--	--	--	--
	--	--	--	--	--	--	--	--	--	--	--	--	--	--	--	--	--	--	--	--	--	--	--	--
	--	--	--	--	--	--	--	--	--	--	--	--	--	--	--	--	--	--	--	--	--	--	--	--
	--	--	--	--	--	--	--	--	--	--	--	--	--	--	--	--	--	--	--	--	--	--	--	--
	--	--	--	--	--	--	--	--	--	--	--	--	--	--	--	--	--	--	--	--	--	--	--	--
	--	--	--	--	--	--	--	--	--	--	--	--	--	--	--	--	--	--	--	--	--	--	--	--
	--	--	--	--	--	--	--	--	--	--	--	--	--	--	--	--	--	--	--	--	--	--	--	--
	--	--	--	--	--	--	--	--	--	--	--	--	--	--	--	--	--	--	--	--	--	--	--	--
	--	--	--	--	--	--	--	--	--	--	--	--	--	--	--	--	--	--	--	--	--	--	--	--
	--	--	--	--	--	--	--	--	--	--	--	--	--	--	--	--	--	--	--	--	--	--	--	--
	--	--	--	--	--	--	--	--	--	--	--	--	--	--	--	--	--	--	--	--	--	--	--	--
	--	--	--	--	--	--	--	--	--	--	--	--	--	--	--	--	--	--	--	--	--	--	--	--
	--	--	--	--	--	--	--	--	--	--	--	--	--	--	--	--	--	--	--	--	--	--	--	--
	--	--	--	--	--	--	--	--	--	--	--	--	--	--	--	--	--	--	--	--	--	--	--	--
	--	--	--	--	--	--	--	--	--	--	--	--	--	--	--	--	--	--	--	--	--	--	--	--
	--	--	--	--	--	--	--	--	--	--	--	--	--	--	--	--	--	--	--	--	--	--	--	--
	--	--	--	--	--	--	--	--	--	--	--	--	--	--	--	--	--	--	--	--	--	--	--	--
	--	--	--	--	--	--	--	--	--	--	--	--	--	--	--	--	--	--	--	--	--	--	--	--
	--	--	--	--	--	--	--	--	--	--	--	--	--	--	--	--	--	--	--	--	--	--	--	--
	--	--	--	--	--	--	--	--	--	--	--	--	--	--	--	--	--	--	--	--	--	--	--	--
	--	--	--	--	--	--	--	--	--	--	--	--	--	--	--	--	--	--	--	--	--	--	--	--
	--	--	--	--	--	--	--	--	--	--	--	--	--	--	--	--	--	--	--	--	--	--	--	--
	--	--	--	--	--	--	--	--	--	--	--	--	--	--	--	--	--	--	--	--	--	--	--	--
	--	--	--	--	--	--	--	--	--	--	--	--	--	--	--	--	--	--	--	--	--	--	--	--
	--	--	--	--	--	--	--	--	--	--	--	--	--	--	--	--	--	--	--	--	--	--	--	--
	--	--	--	--	--	--	--	--	--	--	--	--	--	--	--	--	--	--	--	--	--	--	--	--
	--	--	--	--	--	--	--	--	--	--	--	--	--	--	--	--	--	--	--	--	--	--	--	--
	--	--	--	--	--	--	--	--	--	--	--	--	--	--	--	--	--	--	--	--	--	--	--	--
	--	--	--	--	--	--	--	--	--	--	--	--	--	--	--	--	--	--	--	--	--	--	--	--
	--	--	--	--	--	--	--	--	--	--	--	--	--	--	--	--	--	--	--	--	--	--	--	--
	--	--	--	--	--	--	--	--	--	--	--	--	--	--	--	--	--	--	--	--	--	--	--	--
	--	--	--	--	--	--	--	--	--	--	--	--	--	--	--	--	--	--	--	--	--	--	--	--
	--	--	--	--	--	--	--	--	--	--	--	--	--	--	--	--	--	--	--	--	--	--	--	--
	--	--	--	--	--	--	--	--	--	--	--	--	--	--	--	--	--	--	--	--	--	--	--	--
	--	--	--	--	--	--	--	--	--	--	--	--	--	--	--	--	--	--	--	--	--	--	--	--
	--	--	--	--	--	--	--	--	--	--	--	--	--	--	--	--	--	--	--	--	--	--	--	--
	--	--	--	--	--	--	--	--	--	--	--	--	--	--	--	--	--	--	--	--	--	--	--	--
	--	--	--	--	--	--	--	--	--	--	--	--	--	--	--	--	--	--	--	--	--	--	--	--
	--	--	--	--	--	--	--	--	--	--	--	--	--	--	--	--	--	--	--	--	--	--	--	--
	--	--	--	--	--	--	--	--	--	--	--	--	--	--	--	--	--	--	--	--	--	--	--	--
	--	--	--	--	--	--	--	--	--	--	--	--	--	--	--	--	--	--	--	--	--	--	--	--
	--	--	--	--	--	--	--	--	--	--	--	--	--	--	--	--	--	--	--	--	--	--	--	--
	--	--	--	--	--	--	--	--	--	--	--	--	--	--	--	--	--	--	--	--	--	--	--	--
	--	--	--	--	--	--	--	--	--	--	--	--	--	--	--	--	--	--	--	--	--	--	--	--
	--	--	--	--	--	--	--	--	--	--	--	--	--	--	--	--	--	--	--	--	--	--	--	--
	--	--	--	--	--	--	--	--	--	--	--	--	--	--	--	--	--	--	--	--	--	--	--	--
	--	--	--	--	--	--	--	--	--	--	--	--	--	--	--	--	--	--	--	--	--	--	--	--
	--	--	--	--	--	--	--	--	--	--	--	--	--	--	--	--	--	--	--	--	--	--	--	--
	--	--	--	--	--	--	--	--	--	--	--	--	--	--	--	--	--	--	--	--	--	--	--	--
	--	--	--	--	--	--	--	--	--	--	--	--	--	--	--	--	--	--	--	--	--	--	--	--
	--	--	--	--	--	--	--	--	--	--	--	--	--	--	--	--	--	--	--	--	--	--	--	--
	--	--	--	--	--	--	--	--	--	--	--	--	--	--	--	--	--	--	--	--	--	--	--	--
	--	--	--	--	--	--	--	--	--	--	--	--	--	--	--	--	--	--	--	--	--	--	--	--
	--	--	--	--	--	--	--	--	--	--	--	--	--	--	--	--	--	--	--	--	--	--	--	--
	--	--	--	--	--	--	--	--	--	--	--	--	--	--	--	--	--	--	--	--	--	--	--	--
	--	--	--	--	--	--	--	--	--	--	--	--	--	--	--	--	--	--	--	--	--	--	--	--
	--	--	--	--	--	--	--	--	--	--	--	--	--	--	--	--	--	--	--	--	--	--	--	--
	--	--	--	--	--	--	--	--	--	--	--	--	--	--	--	--	--	--	--	--	--	--	--	--
	--	--	--	--	--	--	--	--	--	--	--	--	--	--	--	--	--	--	--	--	--	--	--	--
	--	--	--	--	--	--	--	--	--	--	--	--	--	--	--	--	--	--	--	--	--	--	--	--
	--	--	--	--	--	--	--	--	--	--	--	--	--	--	--	--	--	--	--	--	--	--	--	--
	--	--	--	--	--	--	--	--	--	--	--	--	--	--	--	--	--	--	--	--	--	--	--	--
	--	--	--	--	--	--	--	--	--	--	--	--	--	--	--	--	--	--	--	--	--	--	--	--
	--	--	--	--	--	--	--	--	--	--	--	--	--	--	--	--	--	--	--	--	--	--	--	--
	--	--	--	--	--	--	--	--	--	--	--	--	--	--	--	--	--	--	--	--	--	--	--	--
	--	--	--	--	--	--	--	--	--	--	--	--	--	--	--	--	--	--	--	--	--	--	--	--
	--	--	--	--	--	--	--	--	--	--	--	--	--	--	--	--	--	--	--	--	--	--	--	--
	--	--	--	--	--	--	--	--	--	--	--	--	--	--	--	--	--	--	--	--	--	--	--	--
	--	--	--	--	--	--	--	--	--	--	--	--	--	--	--	--	--	--	--	--	--	--	--	--
	--	--	--	--	--	--	--	--	--	--	--	--	--	--	--	--	--	--	--	--	--	--	--	--
	--	--	--	--	--	--	--	--	--	--	--	--	--	--	--	--	--	--	--	--	--	--	--	--
	--	--	--	--	--	--	--	--	--	--	--	--	--	--	--	--	--	--	--	--	--	--	--	--
	--	--	--	--	--	--	--	--	--	--	--	--	--	--	--	--	--	--	--	--	--	--	--	--
	--	--	--	--	--	--	--	--	--	--	--	--	--	--	--	--	--	--	--	--	--	--	--	--
	--	--	--	--	--	--	--	--	--	--	--	--	--	--	--	--	--	--	--	--	--	--	--	--
	--	--	--	--	--	--	--	--	--	--	--	--	--	--	--	--	--	--	--	--	--	--	--	--
	--	--	--	--	--	--	--	--	--	--	--	--	--	--	--	--	--	--	--	--	--	--	--	--
	--	--	--	--	--	--	--	--	--	--	--	--	--	--	--	--	--	--	--	--	--	--	--	--
	--	--	--	--	--	--	--	--	--	--	--	--	--	--	--	--	--	--	--	--	--	--	--	--
	--	--	--	--	--	--	--	--	--	--	--	--	--	--	--	--	--	--	--	--	--	--	--	--
	--	--	--	--	--	--	--	--	--	--	--	--	--	--	--	--	--	--	--	--	--	--	--	--
	--	--	--	--	--	--	--	--	--	--	--	--	--	--	--	--	--	--	--	--	--	--	--	--
	--	--	--	--	--	--	--	--	--	--	--	--	--	--	--	--	--	--	--	--	--	--	--	--
	--	--	--	--	--	--	--	--	--	--	--	--	--	--	--	--	--	--	--	--	--	--	--	--
	--	--	--	--	--	--	--	--	--	--	--	--	--	--	--	--	--	--	--	--	--	--	--	--
	--	--	--	--	--	--	--	--	--	--	--	--	--	--	--	--	--	--	--	--	--	--	--	--
	--	--	--	--	--	--	--	--	--	--	--	--	--	--	--	--	--	--	--	--	--	--	--	--
	--	--	--	--	--	--	--	--	--	--	--	--	--	--	--	--	--	--	--	--	--	--	--	--
	--	--	--	--	--	--	--	--	--	--	--	--	--	--	--	--	--	--	--	--	--	--	--	--
	--	--	--	--	--	--	--	--	--	--	--	--	--	--	--	--	--	--	--	--	--	--	--	--
	--	--	--	--	--	--	--	--	--	--	--	--	--	--	--	--	--	--	--	--	--	--	--	--
	--	--	--	--	--	--	--	--	--	--	--	--	--	--	--	--	--	--	--	--	--	--	--	--
