# Supplementary material for: Bio-inspired vertebral design for scalable and flexible perovskite solar cells
Source: Nat Commun. 2020 Jun 15;11:3016. doi: 10.1038/s41467-020-16831-3 (PMC7295992; doi:10.1038/s41467-020-16831-3)
Supplement: Supplementary file 11 — Source Data [file 41467_2020_16831_MOESM11_ESM.zip › source data/Supplementary Fig.23.xlsx]

## Sheet: Sheet1
Supplementary Fig.23
	Strain (%)	Stess (Mpa)	Strain (%)	Stess (Mpa)
	0.2	0.00285	0.2	0.00423
	0.4	0.00656	0.4	0.00761
	0.6	0.00902	0.6	0.01099
	0.8	0.01159	0.8	0.01437
	1	0.01416	1	0.01801
	1.2	0.01695	1.2	0.02139
	1.4	0.01889	1.4	0.0249
	1.6	0.02146	1.6	0.02737
	1.8	0.0234	1.8	0.02958
	2	0.02557	2	0.03172
	2.2	0.02751	2.2	0.0338
	2.4	0.02888	2.4	0.03582
	2.6	0.03071	2.6	0.03789
	2.8	0.03248	2.8	0.03978
	3	0.03413	3	0.0414
	3.2	0.03584	3.2	0.0427
	3.4	0.03727	3.4	0.04432
	3.6	0.03893	3.6	0.04549
	3.8	0.04058	3.8	0.04711
	4	0.04201	4	0.04841
	4.2	0.04304	4.2	0.04971
	4.4	0.04441	4.4	0.05087
	4.6	0.04572	4.6	0.0523
	4.8	0.04715	4.8	0.05366
	5	0.04852	5	0.05483
	5.2	0.04971	5.2	0.05587
	5.4	0.05126	5.4	0.05671
	5.6	0.05228	5.6	0.05788
	5.8	0.05365	5.8	0.05917
	6	0.05485	6	0.06067
	6.2	0.05588	6.2	0.06242
	6.4	0.05691	6.4	0.06398
	6.6	0.05793	6.6	0.06534
	6.8	0.05896	6.8	0.06664
	7	0.05999	7	0.0678
	7.2	0.06102	7.2	0.06884
	7.4	0.06204	7.4	0.06955
	7.6	0.06358	7.6	0.07072
	7.8	0.06461	7.8	0.07163
	8	0.06564	8	0.07292
	8.2	0.06627	8.2	0.0739
	8.4	0.06718	8.4	0.07526
	8.6	0.06872	8.6	0.07643
	8.8	0.06998	8.8	0.07772
	9	0.07129	9	0.07876
	9.2	0.07232	9.2	0.07947
	9.4	0.07295	9.4	0.08005
	9.6	0.07397	9.4	0.08049
	9.8	0.07511	9.4	0.07487
	10	0.07643	9.4	0.06749
	10.2	0.07797	9.4	0.06186
	10.4	0.07911	9.4	0.05518
	10.6	0.08025	9.4	0.04886
	10.8	0.08105	9.4	0.04394
	11	0.08219
	11.2	0.08322
	11.4	0.08436
	11.6	0.08527
	11.8	0.0863
	12	0.08773
	12.2	0.08887
	12.4	0.09013
	12.6	0.09132
	12.8	0.09287
	13	0.09412
	13.2	0.09543
	13.4	0.09697
	13.6	0.09812
	13.8	0.09926
	14	0.10057
	14.2	0.10194
	14.4	0.10314
	14.6	0.10428
	14.8	0.10571
	15	0.10736
	15.2	0.10879
	15.4	0.10993
	15.6	0.1117
	15.8	0.11313
	16	0.11444
	16.2	0.11598
	16.4	0.11701
	16.6	0.11855
	16.8	0.12032
	17	0.12215
	17.2	0.12329
	17.4	0.12494
	17.6	0.12677
	17.8	0.12831
	18	0.13037
	18.2	0.13202
	18.4	0.13419
	18.6	0.13642
	18.6	0.13462
	18.6	0.13779
	18.6	0.13146
	18.6	0.12689
	18.6	0.1181
	18.6	0.11002
	18.6	0.10228
	18.6	0.0949
	18.6	0.0833
	18.6	0.07803
	18.6	0.07487
	18.6	0.06608
