# Supplementary material for: Bio-inspired vertebral design for scalable and flexible perovskite solar cells
Source: Nat Commun. 2020 Jun 15;11:3016. doi: 10.1038/s41467-020-16831-3 (PMC7295992; doi:10.1038/s41467-020-16831-3)
Supplement: Supplementary file 11 — Source Data [file 41467_2020_16831_MOESM11_ESM.zip › source data/Supplementary Fig.25.xlsx]

## Sheet: 3mm
Supplementary Fig.25
	Bending (cycles)	Sheet resistance (ohm/sq)	Bending (cycles)	Sheet resistance (ohm/sq)
	0	13.82	0	463
	150	13.86	150	556
	300	14.34	300	759
	450	14.24	450	998
	600	14.45	600	1308
	750	14.65	750	1798
	1050	15.21	1050	2198
	1350	15.24	1350	2798
	1650	15.15	1650
	1950	15.76	1950
	2250	15.87	2250
	2550	15.77	2550
	3000	16.02	3000
	3450	16.11	3450
	3900	17.22	3900
	4500	17.98	4500

## Sheet: 5mm
Supplementary Fig.25
	Bending (cycles)	Sheet resistance (ohm/sq)	Bending (cycles)	Sheet resistance (ohm/sq)
	0	13.82	0	463
	150	13.83	150	523
	300	13.98	300	612
	450	14.02	450	745
	600	14.11	600	989
	750	14.23	750	1287
	1050	14.25	1050	1578
	1350	14.32	1350	1843
	1650	14.23	1650	2187
	1950	14.42	1950	2587
	2250	14.51	2250	2874
	2550	14.51	2550
	3000	15.02	3000
	3450	15.04	3450
	3900	15.22	3900
	4500	15.34	4500

## Sheet: 10mm
Supplementary Fig.25
	Bending (cycles)	Sheet resistance (ohm/sq)	Bending (cycles)	Sheet resistance (ohm/sq)
	0	13.82	0	463
	150	13.86	150	497
	300	14.02	300	552
	450	14.12	450	621
	600	14.11	600	785
	750	14.15	750	923
	1050	14.23	1050	1134
	1350	14.24	1350	1376
	1650	14.34	1650	1606
	1950	14.36	1950	1897
	2250	14.87	2250	2145
	2550	14.77	2550	2389
	3000	15.02	3000	2678
	3450	15.11	3450
	3900	15.22	3900
	4500	14.98	4500
