# Supplementary material for: Bio-inspired vertebral design for scalable and flexible perovskite solar cells
Source: Nat Commun. 2020 Jun 15;11:3016. doi: 10.1038/s41467-020-16831-3 (PMC7295992; doi:10.1038/s41467-020-16831-3)
Supplement: Supplementary file 11 — Source Data [file 41467_2020_16831_MOESM11_ESM.zip › source data/Supplementary Fig.27.xlsx]

## Sheet: Sheet1
Supplementary Fig.27
	PEDOT:EVA
	-30.7914	-8.7945	19.2024	-11.8007	-24.8038	-27.807	5.18993	-11.8132	27.1837	-5.81941	9.17748	4.17437	-40.8287	-33.8319	0.16502	20.1619	-8.8412	-16.8443	-13.8474	-9.85054	-7.85366	5.14323	14.1401	16.137	45.1339	78.1308	49.1277	122.125	160.121	149.118	198.115	229.112	305.109	364.106	425.103	559.1	655.097	874.093	1143.09	1643.09	2423.08	3901.08	3190.08	1024.07	267.072	40.0685	35.0654	13.0623	-2.94084
	-0.09231	3.54462	-0.11077	-32.5662	-49.4215	0.92308	-27.9323	-1.58769	-30.4431	-12.4985	-40.1538	-43.8092	-35.4646	-41.52	-41.5754	-10.4308	6.31385	24.2585	7.40308	9.74769	19.2923	43.2369	22.7815	50.3261	87.4708	119.815	141.36	146.105	208.449	189.194	231.138	287.483	317.428	395.372	461.317	623.262	834.406	929.151	1171.5	1635.84	2605.38	3955.33	3230.47	1014.02	253.163	52.7077	-0.14769	-24.2031	11.7415
	-0.09831	3.77502	-0.11797	-34.6829	-52.6339	0.98308	-29.7479	-1.69089	-32.4219	-13.3109	-42.7638	-46.6568	-37.7698	-44.2188	-44.2778	-11.1088	6.72425	25.8353	7.88428	10.3813	20.5463	46.0473	24.2623	53.5973	93.1564	127.603	150.548	155.601	221.998	201.491	246.162	306.169	338.06	421.072	491.303	663.774	888.643	989.546	1247.64	1742.17	2774.73	4212.43	3440.45	1079.93	269.619	56.1337	-0.15729	-25.7763	12.5047
	-1.47727	-6.91364	-12.5273	-5.14091	-7.50455	-24.1682	-15.4818	-13.9454	5.14091	-11.5227	-26.2364	2.6	-17.3136	-1.47727	-17.4909	-6.20455	-15.0682	5.96818	0.35455	9.04091	-3.72273	10.8136	0	10.9232	17.2963	32.1195	53.4427	48.1159	102.589	94.0122	95.1854	134.059	185.932	228.705	305.928	365.601	464.274	650.698	879.371	1328.39	2266.87	4117.94	3562.71	1002.89	274.11	66.6329	26.2061	-0.57073	5.80244
	-1.47262	-6.89186	-12.4878	-5.12472	-7.48091	-24.0921	-15.433	-13.9015	5.12472	-11.4864	-26.1537	2.59181	-17.2591	-1.47262	-17.4358	-6.185	-15.0207	5.94938	0.35343	9.01243	-3.711	10.7796	0	10.8888	17.2419	32.0183	53.2743	47.9643	102.266	93.7161	94.8855	133.636	185.346	227.984	304.964	364.45	462.812	648.648	876.601	1324.21	2259.73	4104.97	3551.49	999.727	273.246	66.423	26.1236	-0.56893	5.78416
	2.06585	-4.58182	2.73636	17.7545	-13.4273	-14.5091	-5.09091	2.22727	-16.3545	-18.8364	-14.3182	-22.4	-7.38182	-9.86364	-15.8454	-18.3273	-15.9091	-33.7909	7.12727	-9.35455	13.3636	-17.1182	0	-5.65122	-0.10244	67.7463	44.5951	80.9439	93.4927	107.441	154.99	162.639	185.688	234.637	300.385	385.034	536.883	681.732	1020.48	1394.93	2427.38	3973.63	3148.98	927.124	248.773	43.6219	16.2707	-1.98049	-4.13171
	2.05825	-4.56496	2.72629	17.6892	-13.3779	-14.4557	-5.07217	2.21908	-16.2944	-18.7671	-14.2655	-22.3176	-7.35465	-9.82734	-15.7871	-18.2598	-15.8506	-33.6666	7.10104	-9.32012	13.3145	-17.0552	0	-5.63042	-0.10206	67.497	44.431	80.646	93.1486	107.046	154.42	162.041	185.004	233.773	299.28	383.617	534.907	679.223	1016.73	1389.8	2418.45	3959	3137.39	923.713	247.858	43.4614	16.2109	-1.9732	-4.1165
	-31.8999	-9.1111	19.8937	-12.2256	-25.6968	-28.808	5.37677	-12.2385	28.1623	-6.02891	9.50787	4.32464	-42.2986	-35.0498	0.17096	20.8877	-9.15949	-17.4507	-14.3459	-10.2052	-8.13639	5.32838	14.6492	16.7179	46.7587	80.9435	50.8963	126.521	165.886	154.487	205.247	237.36	316.093	377.214	440.406	579.227	678.68	905.561	1184.24	1702.24	2510.32	4041.52	3304.92	1060.94	276.686	41.511	36.3277	13.5325	-3.04671
	33.8075	62.8341	66.0646	0.50553	-13.4614	-8.79778	11.6301	-9.5024	33.8553	29.9202	0.18904	-9.47852	-14.8467	37.1097	4.51227	-5.15529	-40.6189	-23.0573	4.53615	-22.3288	-20.5314	12.7945	21.7574	23.4089	-2.67129	-24.4521	28.2891	-3.52352	14.8229	-11.2573	-17.2738	-61.9845	42.3489	-46.7883	18.8509	78.7577	134.365	334.717	606.725	1158.19	2218.41	4018.12	3374.37	856.1	222.379	41.5222	-17.5197	-26.4024	-23.8203
	33.0264	61.3822	64.538	0.49385	-13.1503	-8.59449	11.3613	-9.28283	33.073	29.2288	0.18467	-9.2595	-14.5037	36.2522	4.408	-5.03617	-39.6803	-22.5245	4.43133	-21.8128	-20.057	12.4988	21.2547	22.868	-2.60957	-23.8871	27.6354	-3.4421	14.4804	-10.9971	-16.8746	-60.5521	41.3703	-45.7072	18.4153	76.9378	131.26	326.983	592.705	1131.43	2167.15	3925.27	3296.4	836.318	217.24	40.5627	-17.1148	-25.7923	-23.2699
	PEDOT:PSS
	-30.7514	-8.78307	19.1774	-11.7854	-24.7716	-27.7708	5.18319	-11.7978	27.1484	-5.81184	9.16555	27.1453	-5.81118	9.0524	0.16481	20.1357	-8.82971	-16.8224	-13.8294	-9.83774	-7.84345	5.13654	14.1217	16.116	45.0752	78.0292	49.0638	121.966	159.913	148.924	197.858	228.814	304.712	363.633	424.55	558.373	654.245	872.957	1141.6	1640.95	2419.93	3896.01	3185.93	1022.74	266.724	40.0164	35.0198	13.0453	-2.93702
	-0.09221	3.54102	-0.11066	-32.5332	-49.3715	0.92214	-27.904	-1.58608	-30.4122	-12.4858	-40.1132	-30.4088	-12.4844	-39.618	-41.5333	-10.4202	6.30745	24.2339	7.39558	9.73782	19.2728	43.1931	22.7585	50.2752	87.3822	119.694	141.217	145.957	208.238	189.002	230.904	287.192	317.106	394.972	460.85	622.63	833.561	928.21	1170.31	1634.18	2602.75	3951.32	3227.2	1012.99	252.907	52.6543	-0.14754	-24.1786	11.7296
	-0.09831	3.77502	-0.11797	-34.6829	-52.6339	0.98308	-29.7479	-1.69089	-32.4219	-13.3109	-42.7638	-32.4182	-13.3094	-42.2359	-44.2778	-11.1088	6.72425	25.8353	7.88428	10.3813	20.5463	46.0473	24.2623	53.5973	93.1564	127.603	150.548	155.601	221.998	201.491	246.162	306.169	338.06	421.072	491.303	663.774	888.643	989.546	1247.64	1742.17	2774.73	4212.43	3440.45	1079.93	269.619	56.1337	-0.15729	-25.7763	12.5047
	-0.10126	3.88827	-0.12151	-35.7234	-54.213	1.01257	-30.6403	-1.74162	-33.3945	-13.7102	-44.0468	-33.3908	-13.7086	-43.503	-45.6061	-11.442	6.92597	26.6103	8.12081	10.6927	21.1627	47.4287	24.9902	55.2053	95.9511	131.431	155.065	160.269	228.658	207.536	253.547	315.355	348.202	433.704	506.042	683.687	915.302	1019.23	1285.07	1794.43	2857.98	4338.8	3543.67	1112.33	277.707	57.8177	-0.16201	-26.5496	12.8799
	-0.08182	3.14194	-0.09819	-28.8665	-43.8071	0.81821	-24.7591	-1.40733	-26.9846	-11.0786	-35.5922	-26.9816	-11.0773	-35.1528	-36.8523	-9.2458	5.59657	21.5026	6.56207	8.64033	17.1006	38.3251	20.1935	44.609	77.5338	106.204	125.301	129.507	184.769	167.701	204.88	254.824	281.367	350.457	408.91	552.457	739.615	823.596	1038.41	1450	2309.41	3505.99	2863.48	898.823	224.403	46.7199	-0.13091	-21.4535	10.4077
	-0.09292	3.56802	-0.1115	-32.7812	-49.7479	0.92917	-28.1167	-1.59818	-30.6441	-12.581	-40.419	-30.6406	-12.5796	-39.92	-41.8499	-10.4997	6.35554	24.4186	7.45196	9.81206	19.4197	43.5224	22.932	50.6585	88.0484	120.607	142.293	147.069	209.826	190.443	232.665	289.381	319.524	397.983	464.363	627.377	839.916	935.286	1179.23	1646.64	2622.59	3981.45	3251.81	1020.71	254.835	53.0557	-0.14867	-24.3629	11.8191
	-0.07805	2.99714	-0.09366	-27.5362	-41.7882	0.7805	-23.6181	-1.34247	-25.7411	-10.568	-33.952	-25.7381	-10.5668	-33.5328	-35.1539	-8.8197	5.33865	20.5117	6.25965	8.24213	16.3126	36.5588	19.2629	42.5531	73.9606	101.31	119.526	123.538	176.254	159.972	195.438	243.08	268.4	334.306	390.065	526.997	705.529	785.64	990.554	1383.18	2202.97	3344.42	2731.52	857.4	214.061	44.5668	-0.12488	-20.4648	9.92802
	-0.06728	2.58353	-0.08074	-23.7362	-36.0215	0.6728	-20.3588	-1.15721	-22.1888	-9.10965	-29.2666	-22.1863	-9.10862	-28.9053	-30.3027	-7.60258	4.60192	17.681	5.39582	7.10472	14.0614	31.5137	16.6046	36.6808	63.7541	87.3288	103.032	106.49	151.931	137.896	168.468	209.535	231.361	288.172	336.236	454.271	608.166	677.222	853.858	1192.3	1898.96	2882.89	2354.57	739.079	184.521	38.4166	-0.10765	-17.6407	8.55795
	-0.05288	2.03066	-0.06346	-18.6567	-28.3129	0.52882	-16.002	-0.90957	-17.4404	-7.16018	-23.0035	-17.4384	-7.15937	-22.7196	-23.8179	-5.97563	3.61711	13.8973	4.24111	5.58431	11.0523	24.7698	13.0512	28.8311	50.1107	68.6404	80.983	83.7011	119.417	108.386	132.416	164.695	181.85	226.503	264.282	357.057	478.019	532.297	671.132	937.148	1492.59	2265.95	1850.69	580.916	145.033	30.1955	-0.08461	-13.8656	6.72655
	-0.05164	1.98294	-0.06197	-18.2182	-27.6475	0.51639	-15.6259	-0.88819	-17.0305	-6.99192	-22.4629	-17.0286	-6.99113	-22.1856	-23.2582	-5.8352	3.53211	13.5707	4.14145	5.45308	10.7926	24.1877	12.7445	28.1536	48.9331	67.0274	79.0799	81.7342	116.611	105.839	129.304	160.824	177.576	221.18	258.071	348.666	466.785	519.788	655.361	915.125	1457.51	2212.7	1807.2	567.264	141.625	29.4858	-0.08262	-13.5397	6.56848
[truncated: 202 more columns]
