# Supplementary material for: Bio-inspired vertebral design for scalable and flexible perovskite solar cells
Source: Nat Commun. 2020 Jun 15;11:3016. doi: 10.1038/s41467-020-16831-3 (PMC7295992; doi:10.1038/s41467-020-16831-3)
Supplement: Supplementary file 11 — Source Data [file 41467_2020_16831_MOESM11_ESM.zip › source data/Supplementary Fig.28.xlsx]

## Sheet: Sheet1
Supplementary Fig.28
	Tip position (nm)	PEDOT:EVA limitdeflection voltage (V)	Tip position (nm)	PEDOT:PSS limitdeflection voltage (V)
	316.64	1.33947	316.64	1.77198
	316.021	1.31831	316.021	1.75267
	315.401	1.29789	315.401	1.73114
	314.781	1.27599	314.781	1.70923
	314.162	1.25594	314.162	1.6877
	313.542	1.23366	313.542	1.66543
	312.922	1.21176	312.922	1.64352
	312.303	1.18837	312.303	1.62199
	311.683	1.1661	311.683	1.60083
	311.063	1.14419	311.063	1.57818
	310.444	1.12229	310.444	1.55628
	309.824	1.09853	309.824	1.53586
	309.204	1.07514	309.204	1.51433
	308.585	1.05398	308.585	1.49243
	307.965	1.0343	307.965	1.46792
	307.345	1.01351	307.345	1.44565
	306.726	0.99087	306.726	1.42226
	306.106	0.96859	306.106	1.39887
	305.486	0.94669	305.486	1.37585
	304.867	0.92664	304.867	1.35024
	304.247	0.90511	304.247	1.32685
	303.627	0.88283	303.627	1.30383
	303.008	0.86056	303.008	1.2797
	302.388	0.83791	302.388	1.25594
	301.769	0.81564	301.769	1.23329
	301.149	0.79373	301.149	1.21065
	300.529	0.76997	300.529	1.18652
	299.91	0.74658	299.91	1.1635
	299.29	0.72282	299.29	1.14122
	298.67	0.70092	298.67	1.1182
	298.051	0.67716	298.051	1.09593
	297.431	0.65451	297.431	1.07291
	296.811	0.6315	296.811	1.05101
	296.192	0.60699	296.192	1.02873
	295.572	0.58546	295.572	1.0046
	294.952	0.5643	294.952	0.97936
	294.333	0.54165	294.333	0.95523
	293.713	0.51826	293.713	0.93258
	293.093	0.49599	293.093	0.90845
	292.474	0.47483	292.474	0.88358
	291.854	0.45404	291.854	0.85833
	291.235	0.43251	291.235	0.83457
	290.615	0.40986	290.615	0.8097
	289.995	0.38833	289.995	0.78631
	289.375	0.36568	289.375	0.76143
	288.756	0.34266	288.756	0.73767
	288.136	0.31965	288.136	0.71503
	287.517	0.29626	287.517	0.69053
	286.897	0.27138	286.897	0.66714
	286.277	0.24762	286.277	0.64486
	285.658	0.22349	285.658	0.62073
	285.038	0.20122	285.038	0.59771
	284.418	0.17894	284.418	0.57507
	283.799	0.15221	283.799	0.55205
	283.179	0.1266	283.179	0.52977
	282.559	0.10506	282.559	0.50638
	281.94	0.0839	281.94	0.48262
	281.32	0.06163	281.32	0.45849
	280.7	0.03638	280.7	0.43399
	280.081	0.01299	280.081	0.41134
	279.461	-0.00891	279.461	0.3861
	278.841	-0.03081	278.841	0.36123
	278.222	-0.05272	278.222	0.33635
	277.602	-0.07536	277.602	0.31148
	276.983	-0.09764	276.983	0.28661
	276.363	-0.11991	276.363	0.26173
	275.743	-0.14442	275.743	0.2376
	275.124	-0.16632	275.124	0.21384
	274.504	-0.18897	274.504	0.18971
	273.884	-0.21347	273.884	0.16706
	273.265	-0.2376	273.265	0.14367
	272.645	-0.26285	272.645	0.1214
	272.025	-0.28661	272.025	0.09801
	271.406	-0.30999	271.406	0.07425
	270.786	-0.33487	270.786	0.05198
	270.166	-0.35789	270.166	0.03044
	269.547	-0.38053	269.547	0.00817
	268.927	-0.40281	268.927	-0.01448
	268.307	-0.42471	268.307	-0.0375
	267.688	-0.4481	267.688	-0.06126
	267.068	-0.47	267.068	-0.08539
	266.449	-0.49154	266.449	-0.10841
	265.829	-0.51344	265.829	-0.13328
	265.209	-0.53534	265.209	-0.15778
	264.589	-0.55688	264.589	-0.18228
	263.97	-0.57915	263.97	-0.20679
	263.35	-0.60142	263.35	-0.22943
	262.731	-0.62444	262.731	-0.25282
	262.111	-0.64523	262.111	-0.27732
	261.491	-0.66825	261.491	-0.29997
	260.872	-0.69201	260.872	-0.32299
	260.252	-0.7154	260.252	-0.34489
	259.632	-0.73842	259.632	-0.36717
	259.013	-0.76106	259.013	-0.38721
	258.393	-0.78556	258.393	-0.40912
	257.773	-0.81007	257.773	-0.42917
	257.154	-0.83308	257.154	-0.4481
	256.534	-0.85647	256.534	-0.46703
	255.914	-0.87726	255.914	-0.48634
	255.295	-0.90065	255.295	-0.49525
	254.675	-0.92219	254.675	1.31608
	254.055	-0.94372	254.055	1.37103
	253.436	-0.96674	253.436	1.374
	252.816	-0.98753	252.816	1.37697
	252.196	-1.00794	252.196	1.37771
	251.577	-1.02873	251.577	1.37808
	250.957	-1.05027	250.957	1.37919
	250.338	-1.07291	250.338	1.37882
	249.718	-1.09333	249.718	1.37956
	249.098	-1.11561	249.098	1.37956
	248.479	-1.13603	248.479	1.37956
	247.859	-1.15793	247.859	1.37994
	247.239	-1.18095	247.239	1.38031
	246.62	-1.20062	246.62	1.38105
	246	-1.2229	246	1.38142
	245.38	-1.24332	245.38	1.38216
	244.761	-0.93666	244.761	1.38179
	244.141	1.02465	244.141	1.38216
	243.521	1.03208	243.521	1.38291
	242.902	1.03319	242.902	1.38291
	242.282	1.03393	242.282	1.38254
	241.662	1.03467	241.662	1.38254
	241.043	1.03579	241.043	1.38291
	240.423	1.03579	240.423	1.38254
	239.804	1.03579	239.804	1.38328
	239.184	1.03653	239.184	1.38365
	238.564	1.0369	238.564	1.38328
	237.945	1.03653	237.945	1.38328
	237.325	1.03653	237.325	1.38328
	236.705	1.0369	236.705	1.38365
	236.086	1.0369	236.086	1.38439
	235.466	1.0369	235.466	1.38328
	234.846	1.03542	234.846	1.38476
	234.227	1.0369	234.227	1.38365
	233.607	1.03764	233.607	1.38439
	232.987	1.03653	232.987	1.38513
	232.368	1.03653	232.368	1.38476
	231.748	1.03616	231.748	1.38513
	231.128	1.03653	231.128	1.38588
	230.509	1.03616	230.509	1.38551
	229.889	1.03579	229.889	1.38551
	229.269	1.03653	229.269	1.38513
	228.65	1.03542	228.65	1.38551
	228.03	1.03616	228.03	1.38625
	227.411	1.03579	227.411	1.38551
	226.791	1.03616	226.791	1.38513
	226.171	1.03616	226.171	1.38513
	225.552	1.03616	225.552	1.38513
	224.932	1.03653	224.932	1.38625
	224.312	1.0369	224.312	1.38588
	223.693	1.03616	223.693	1.38588
	223.073	1.03653	223.073	1.38662
	222.453	1.03616	222.453	1.38625
	221.834	1.03579	221.834	1.38662
	221.214	1.03653	221.214	1.38699
	220.594	1.03653	220.594	1.38699
	219.975	1.03727	219.975	1.38662
	219.355	1.0395	219.355	1.38699
	218.735	1.03913	218.735	1.38662
	218.116	1.03913	218.116	1.38736
	217.496	1.0395	217.496	1.38736
	216.876	1.0395	216.876	1.38736
	216.257	1.0395	216.257	1.3881
	215.637	1.03987	215.637	1.38736
	215.018	1.03987	215.018	1.38773
	214.398	1.03913	214.398	1.3881
	213.778	1.0395	213.778	1.38736
	213.159	1.04024	213.159	1.38773
	212.539	1.0395	212.539	1.3881
	211.919	1.03987	211.919	1.38773
	211.3	1.03987	211.3	1.3881
	210.68	1.03987	210.68	1.38773
	210.06	1.03913	210.06	1.3881
	209.441	1.03987	209.441	1.38885
	208.821	1.03987	208.821	1.38848
	208.201	1.03987	208.201	1.38922
	207.582	1.03987	207.582	1.38922
	206.962	1.03913	206.962	1.38885
	206.342	1.03839	206.342	1.38885
	205.723	1.03876	205.723	1.38959
	205.103	1.03913	205.103	1.38959
	204.483	1.0395	204.483	1.38959
	203.864	1.03801	203.864	1.38922
	203.244	1.03801	203.244	1.38959
	202.625	1.03764	202.625	1.38959
	202.005	1.0369	202.005	1.38922
	201.385	1.03542	201.385	1.38959
	200.766	1.03542	200.766	1.38996
	200.146	1.03505	200.146	1.38922
	199.526	1.03505	199.526	1.38959
	198.907	1.04099	198.907	1.38922
	198.287	1.04099	198.287	1.38959
	197.667	1.04061	197.667	1.38996
	197.048	1.04061	197.048	1.38996
	196.428	1.04024	196.428	1.38959
	195.808	1.0395	195.808	1.39033
	195.189	1.03913	195.189	1.39033
	194.569	1.03913	194.569	1.38996
	193.949	1.03839	193.949	1.38959
	193.33	1.03913	193.33	1.38959
	192.71	1.03801	192.71	1.39033
	192.09	1.03764	192.09	1.38996
	191.471	1.03542	191.471	1.38996
	190.851	1.03653	190.851	1.38996
	190.232	1.03616	190.232	1.38996
	189.612	1.03579	189.612	1.39033
	188.992	1.03542	188.992	1.3907
	188.373	1.03393	188.373	1.38996
	187.753	1.03801	187.753	1.3907
	187.133	1.04841	187.133	1.3907
	186.514	1.04804	186.514	1.39107
	185.894	1.0473	185.894	1.39145
	185.274	1.04841	185.274	1.39145
	184.655	1.04804	184.655	1.39107
	184.035	1.04915	184.035	1.3907
	183.415	1.05064	183.415	1.39107
	182.796	1.05027	182.796	1.39182
	182.176	1.05027	182.176	1.39145
	181.556	1.0499	181.556	1.39219
	180.937	1.05027	180.937	1.39256
	180.317	1.05064	180.317	1.39182
	179.697	1.05064	179.697	1.39145
	179.078	1.05064	179.078	1.39182
	178.458	1.0499	178.458	1.39182
	177.839	1.0499	177.839	1.39219
	177.219	1.05027	177.219	1.39145
	176.599	1.05027	176.599	1.39182
	175.98	1.05064	175.98	1.39219
	175.36	1.0499	175.36	1.39219
	174.74	1.0499	174.74	1.39219
	174.121	1.04952	174.121	1.39256
	173.501	1.04952	173.501	1.39219
	172.881	1.04915	172.881	1.39219
	172.262	1.0499	172.262	1.39293
	171.642	1.04915	171.642	1.39256
	171.022	1.05064	171.022	1.39256
	170.403	1.05064	170.403	1.3933
	169.783	1.05101	169.783	1.39256
	169.163	1.05064	169.163	1.39182
	168.544	1.05064	168.544	1.39256
	167.924	1.05064	167.924	1.39219
	167.304	1.0499	167.304	1.39293
	166.685	1.0499	166.685	1.39367
	166.065	1.0499	166.065	1.39256
	165.446	1.05027	165.446	1.39293
	164.826	1.04952	164.826	1.39367
	164.206	1.0499	164.206	1.3933
	163.587	1.04952	163.587	1.39256
	162.967	1.05027	162.967	1.39293
	162.347	1.0499	162.347	1.3933
	161.728	1.05027	161.728	1.39256
	161.108	1.05101	161.108	1.39256
	160.488	1.05101	160.488	1.3933
	159.869	1.05138	159.869	1.3933
	159.249	1.05138	159.249	1.39293
	158.629	1.05064	158.629	1.39293
	158.01	1.05064	158.01	1.39293
	157.39	1.05027	157.39	1.39219
	156.77	1.05027	156.77	1.39293
	156.151	1.05064	156.151	1.3933
	155.531	1.05101	155.531	1.39293
	154.911	1.05064	154.911	1.39293
	154.292	1.05064	154.292	1.39293
	153.672	1.05027	153.672	1.39256
	153.053	1.0499	153.053	1.39256
	152.433	1.04952	152.433	1.3933
	151.813	1.05064	151.813	1.39293
	151.194	1.05101	151.194	1.39293
	150.574	1.05101	150.574	1.3933
	149.954	1.05064	149.954	1.39367
	149.335	1.05101	149.335	1.39256
	148.715	1.05138	148.715	1.3933
	148.095	1.05101	148.095	1.3933
	147.476	1.05138	147.476	1.3933
	146.856	1.05175	146.856	1.39256
	146.236	1.05175	146.236	1.39293
	145.617	1.05138	145.617	1.39293
	144.997	1.05138	144.997	1.39293
	144.377	1.05064	144.377	1.39404
	143.758	1.05101	143.758	1.39367
	143.138	1.05175	143.138	1.39293
	142.518	1.05138	142.518	1.39293
	141.899	1.05249	141.899	1.39256
	141.279	1.05621	141.279	1.3933
	140.66	1.05509	140.66	1.39367
	140.04	1.05509	140.04	1.39553
	139.42	1.05435	139.42	1.39516
	138.801	1.05509	138.801	1.39553
	138.181	1.05509	138.181	1.39516
	137.561	1.05472	137.561	1.39553
	136.942	1.05509	136.942	1.39516
	136.322	1.05435	136.322	1.39516
	135.702	1.05472	135.702	1.39479
	135.083	1.05546	135.083	1.39442
	134.463	1.05584	134.463	1.39479
	133.843	1.05546	133.843	1.39516
	133.224	1.05584	133.224	1.39516
	132.604	1.05546	132.604	1.39516
	131.984	1.05546	131.984	1.39553
	131.365	1.05584	131.365	1.39516
	130.745	1.05621	130.745	1.39553
	130.125	1.05546	130.125	1.3959
	129.506	1.05546	129.506	1.39664
	128.886	1.05732	128.886	1.3959
	128.267	1.05769	128.267	1.3959
	127.647	1.05806	127.647	1.39627
	127.027	1.05806	127.027	1.39701
	126.408	1.05806	126.408	1.39701
	125.788	1.05769	125.788	1.39627
	125.168	1.05806	125.168	1.39664
	124.549	1.05769	124.549	1.39738
	123.929	1.05806	123.929	1.39738
	123.309	1.05843	123.309	1.39738
	122.69	1.05843	122.69	1.39776
	122.07	1.05806	122.07	1.39813
	121.45	1.05843	121.45	1.39776
	120.831	1.05918	120.831	1.39813
	120.211	1.05881	120.211	1.39776
	119.591	1.05881	119.591	1.39776
	118.972	1.05955	118.972	1.39738
	118.352	1.05955	118.352	1.39701
	117.733	1.05881	117.733	1.39776
	117.113	1.05881	117.113	1.39738
	116.493	1.05881	116.493	1.39738
	115.874	1.05918	115.874	1.39776
	115.254	1.05881	115.254	1.39776
	114.634	1.05881	114.634	1.39701
	114.015	1.05881	114.015	1.39813
	113.395	1.05881	113.395	1.39776
	112.775	1.05881	112.775	1.39776
	112.156	1.05955	112.156	1.39738
	111.536	1.05881	111.536	1.39776
	110.916	1.05881	110.916	1.39776
	110.297	1.05881	110.297	1.39738
	109.677	1.05918	109.677	1.39664
	109.058	1.05881	109.058	1.39664
	108.438	1.05918	108.438	1.39701
	107.818	1.05955	107.818	1.39738
	107.199	1.05955	107.199	1.39738
	106.579	1.05992	106.579	1.39738
	105.959	1.05992	105.959	1.39813
	105.34	1.06029	105.34	1.3985
	104.72	1.05992	104.72	1.39887
	104.1	1.06029	104.1	1.39887
	103.481	1.06029	103.481	1.3985
	102.861	1.06029	102.861	1.39776
	102.241	1.06029	102.241	1.3985
	101.622	1.05992	101.622	1.39776
	101.002	1.05992	101.002	1.39776
	100.382	1.05992	100.382	1.39813
	99.7628	1.05992	99.7628	1.39776
	99.1432	1.05992	99.1432	1.39776
	98.5236	1.05955	98.5236	1.39776
	97.9039	1.05955	97.9039	1.39776
	97.2843	1.05992	97.2843	1.39813
	96.6646	1.05881	96.6646	1.39813
	96.045	1.05918	96.045	1.39813
	95.4253	1.05955	95.4253	1.39776
	94.8057	1.05955	94.8057	1.39776
	94.1861	1.05955	94.1861	1.39813
	93.5664	1.05918	93.5664	1.39813
	92.9468	1.05955	92.9468	1.39738
	92.3271	1.05955	92.3271	1.3985
	91.7075	1.05918	91.7075	1.39776
	91.0878	1.05881	91.0878	1.39813
	90.4682	1.05955	90.4682	1.39813
	89.8486	1.05992	89.8486	1.39887
	89.2289	1.05918	89.2289	1.39813
	88.6093	1.05918	88.6093	1.3985
	87.9896	1.05918	87.9896	1.39776
	87.37	1.0614	87.37	1.39813
	86.7503	1.06177	86.7503	1.39776
	86.1307	1.06177	86.1307	1.39813
	85.511	1.06103	85.511	1.39887
	84.8914	1.06177	84.8914	1.3985
	84.2718	1.06177	84.2718	1.3985
	83.6521	1.06177	83.6521	1.39998
	83.0325	1.06177	83.0325	1.40036
	82.4128	1.06177	82.4128	1.40036
	81.7932	1.0614	81.7932	1.40036
	81.1736	1.06215	81.1736	1.39998
	80.5539	1.0614	80.5539	1.39961
	79.9343	1.06103	79.9343	1.40036
	79.3146	1.06103	79.3146	1.40036
	78.695	1.0614	78.695	1.40147
	78.0753	1.06177	78.0753	1.40184
	77.4557	1.06177	77.4557	1.40184
	76.8361	1.06215	76.8361	1.40073
	76.2164	1.06215	76.2164	1.39998
	75.5968	1.06177	75.5968	1.40184
	74.9771	1.06215	74.9771	1.40147
	74.3575	1.06215	74.3575	1.40184
	73.7378	1.06252	73.7378	1.40147
	73.1182	1.06177	73.1182	1.40221
	72.4985	1.06177	72.4985	1.40332
	71.8789	1.06215	71.8789	1.40407
	71.2593	1.06177	71.2593	1.40332
	70.6396	1.06066	70.6396	1.40295
	70.02	1.06066	70.02	1.40332
	69.4003	1.06177	69.4003	1.40295
	68.7807	1.06177	68.7807	1.40295
	68.1611	1.06066	68.1611	1.40258
	67.5414	1.06103	67.5414	1.40258
	66.9218	1.0614	66.9218	1.40295
	66.3021	1.06103	66.3021	1.40258
	65.6825	1.06215	65.6825	1.40295
	65.0628	1.06177	65.0628	1.40332
	64.4432	1.06103	64.4432	1.40295
	63.8235	1.0614	63.8235	1.40332
	63.2039	1.06103	63.2039	1.40332
	62.5843	1.06103	62.5843	1.4037
	61.9646	1.06029	61.9646	1.40295
	61.345	1.06029	61.345	1.40332
	60.7253	1.06326	60.7253	1.40295
	60.1057	1.06215	60.1057	1.40258
	59.486	1.06252	59.486	1.40295
	58.8664	1.06289	58.8664	1.40332
	58.2467	1.06326	58.2467	1.40332
	57.6271	1.06289	57.6271	1.40258
	57.0075	1.06289	57.0075	1.40258
	56.3878	1.06326	56.3878	1.40295
	55.7682	1.06289	55.7682	1.4037
	55.1485	1.06289	55.1485	1.40258
	54.5289	1.06363	54.5289	1.40295
	53.9092	1.064	53.9092	1.40258
	53.2896	1.06363	53.2896	1.40332
	52.6699	1.06363	52.6699	1.40258
	52.0503	1.06363	52.0503	1.40295
	51.4306	1.064	51.4306	1.40295
	50.811	1.064	50.811	1.40258
	50.1913	1.06363	50.1913	1.40295
	49.5717	1.06326	49.5717	1.40258
	48.952	1.06326	48.952	1.40221
	48.3324	1.06289	48.3324	1.40518
	47.7128	1.06289	47.7128	1.40704
	47.0931	1.06363	47.0931	1.40704
	46.4735	1.064	46.4735	1.40667
	45.8538	1.064	45.8538	1.40667
	45.2342	1.06363	45.2342	1.40667
	44.6145	1.06289	44.6145	1.40704
	43.9949	1.06363	43.9949	1.40741
	43.3752	1.06363	43.3752	1.40741
	42.7556	1.06326	42.7556	1.40704
	42.1359	1.06437	42.1359	1.40667
	41.5163	1.06363	41.5163	1.40667
	40.8967	1.06437	40.8967	1.40741
	40.277	1.06437	40.277	1.40667
	39.6574	1.064	39.6574	1.40741
	39.0377	1.06363	39.0377	1.40778
	38.4181	1.06326	38.4181	1.40704
	37.7984	1.06363	37.7984	1.40667
	37.1788	1.064	37.1788	1.40667
	36.5591	1.06363	36.5591	1.4063
	35.9395	1.06326	35.9395	1.40667
	35.3198	1.06326	35.3198	1.40667
	34.7002	1.06289	34.7002	1.4063
	34.0805	1.06326	34.0805	1.4063
	33.4609	1.06289	33.4609	1.40667
	32.8412	1.06252	32.8412	1.40667
	32.2216	1.064	32.2216	1.40592
	31.6019	1.064	31.6019	1.40592
	30.9823	1.064	30.9823	1.4063
	30.3627	1.06289	30.3627	1.40592
	29.743	1.06363	29.743	1.40555
	29.1234	1.06437	29.1234	1.40592
	28.5037	1.06326	28.5037	1.40592
	27.8841	1.06326	27.8841	1.40518
	27.2644	1.06326	27.2644	1.40555
	26.6448	1.06437	26.6448	1.40592
	26.0251	1.064	26.0251	1.4063
	25.4055	1.06437	25.4055	1.40592
	24.7858	1.06437	24.7858	1.40555
	24.1662	1.06437	24.1662	1.4063
	23.5465	1.06437	23.5465	1.40592
	22.9269	1.06474	22.9269	1.40592
	22.3072	1.06474	22.3072	1.40667
	21.6876	1.064	21.6876	1.4063
	21.068	1.06363	21.068	1.4063
	20.4483	1.064	20.4483	1.40667
	19.8287	1.064	19.8287	1.4063
	19.209	1.064	19.209	1.40667
	18.5894	1.064	18.5894	1.40667
	17.9697	1.06437	17.9697	1.40667
	17.3501	1.064	17.3501	1.40667
	16.7304	1.064	16.7304	1.40667
	16.1108	1.064	16.1108	1.40704
	15.4911	1.06474	15.4911	1.40667
	14.8715	1.06474	14.8715	1.40704
	14.2518	1.06474	14.2518	1.40667
	13.6322	1.064	13.6322	1.40667
	13.0125	1.06474	13.0125	1.4063
	12.3929	1.06512	12.3929	1.4063
	11.7733	1.06437	11.7733	1.40741
	11.1536	1.06474	11.1536	1.40704
	10.534	1.06363	10.534	1.40704
	9.91432	1.064	9.91432	1.40704
	9.29467	1.06437	9.29467	1.4063
	8.67503	1.064	8.67503	1.40741
	8.05538	1.06326	8.05538	1.40778
	7.43573	1.06363	7.43573	1.40667
	6.81609	1.06326	6.81609	1.4063
	6.19644	1.06437	6.19644	1.4063
	5.5768	1.064	5.5768	1.40704
	4.95715	1.06474	4.95715	1.40667
	4.3375	1.06549	4.3375	1.40592
	3.71786	1.06512	3.71786	1.4063
	3.09821	1.06474	3.09821	1.4063
	2.47857	1.06512	2.47857	1.4063
	1.85892	1.06512	1.85892	1.40741
	1.23927	1.06549	1.23927	1.4063
	0.61963	1.06549	0.61963	1.40704
