# Supplementary material for: Bio-inspired vertebral design for scalable and flexible perovskite solar cells
Source: Nat Commun. 2020 Jun 15;11:3016. doi: 10.1038/s41467-020-16831-3 (PMC7295992; doi:10.1038/s41467-020-16831-3)
Supplement: Supplementary file 11 — Source Data [file 41467_2020_16831_MOESM11_ESM.zip › source data/Supplementary Fig.3.xlsx]

## Sheet: Sheet1
Supplementary Fig.3
	2 Theta (degree)	Intensity	2 Theta (degree)	Intensity
	10	139	10	165
	10.1	125	10.1	153
	10.2	139	10.2	163
	10.3	124	10.3	142
	10.4	122	10.4	139
	10.5	129	10.5	141
	10.6	131	10.6	149
	10.7	137	10.7	144
	10.8	123	10.8	144
	10.9	120	10.9	132
	11	132	11	125
	11.1	126	11.1	136
	11.2	124	11.2	141
	11.3	112	11.3	152
	11.4	137	11.4	148
	11.5	134	11.5	157
	11.6	152	11.6	132
	11.7	148	11.7	137
	11.8	168	11.8	140
	11.9	137	11.9	137
	12	156	12	142
	12.1	151	12.1	145
	12.2	164	12.2	143
	12.3	173	12.3	141
	12.4	165	12.4	144
	12.5	156	12.5	153
	12.6	165	12.6	153
	12.7	163	12.7	153
	12.8	167	12.8	141
	12.9	157	12.9	135
	13	153	13	133
	13.1	154	13.1	162
	13.2	170	13.2	123
	13.3	175	13.3	124
	13.4	192	13.4	160
	13.5	224	13.5	185
	13.6	242	13.6	205
	13.7	331	13.7	289
	13.8	402	13.8	365
	13.9	561	13.9	608
	14	705	14	1009
	14.1	1016	14.1	1625
	14.2	767	14.2	1325
	14.3	360	14.3	499
	14.4	226	14.4	251
	14.5	155	14.5	164
	14.6	161	14.6	159
	14.7	152	14.7	137
	14.8	149	14.8	130
	14.9	119	14.9	120
	15	137	15	98
	15.1	117	15.1	102
	15.2	104	15.2	92
	15.3	122	15.3	97
	15.4	112	15.4	93
	15.5	102	15.5	100
	15.6	110	15.6	100
	15.7	90	15.7	105
	15.8	86	15.8	97
	15.9	91	15.9	96
	16	86	16	99
	16.1	71	16.1	79
	16.2	86	16.2	89
	16.3	75	16.3	81
	16.4	79	16.4	80
	16.5	58	16.5	81
	16.6	76	16.6	81
	16.7	74	16.7	91
	16.8	80	16.8	70
	16.9	83	16.9	80
	17	66	17	65
	17.1	66	17.1	67
	17.2	85	17.2	91
	17.3	74	17.3	70
	17.4	80	17.4	73
	17.5	69	17.5	77
	17.6	67	17.6	74
	17.7	77	17.7	65
	17.8	61	17.8	82
	17.9	70	17.9	75
	18	61	18	74
	18.1	75	18.1	60
	18.2	55	18.2	59
	18.3	62	18.3	68
	18.4	66	18.4	72
	18.5	78	18.5	65
	18.6	53	18.6	65
	18.7	65	18.7	65
	18.8	61	18.8	64
	18.9	68	18.9	71
	19	56	19	69
	19.1	75	19.1	77
	19.2	70	19.2	76
	19.3	51	19.3	69
	19.4	86	19.4	60
	19.5	65	19.5	68
	19.6	67	19.6	65
	19.7	90	19.7	68
	19.8	91	19.8	87
	19.9	131	19.9	142
	20	105	20	169
	20.1	95	20.1	117
	20.2	71	20.2	92
	20.3	53	20.3	70
	20.4	52	20.4	71
	20.5	61	20.5	78
	20.6	67	20.6	52
	20.7	74	20.7	67
	20.8	61	20.8	69
	20.9	78	20.9	61
	21	51	21	48
	21.1	56	21.1	56
	21.2	48	21.2	50
	21.3	56	21.3	64
	21.4	67	21.4	62
	21.5	56	21.5	53
	21.6	64	21.6	61
	21.7	60	21.7	63
	21.8	63	21.8	56
	21.9	61	21.9	64
	22	64	22	67
	22.1	70	22.1	62
	22.2	62	22.2	64
	22.3	77	22.3	70
	22.4	73	22.4	73
	22.5	69	22.5	66
	22.6	44	22.6	79
	22.7	60	22.7	62
	22.8	68	22.8	61
	22.9	64	22.9	61
	23	68	23	67
	23.1	91	23.1	55
	23.2	83	23.2	69
	23.3	95	23.3	97
	23.4	125	23.4	129
	23.5	133	23.5	145
	23.6	93	23.6	152
	23.7	98	23.7	89
	23.8	80	23.8	90
	23.9	72	23.9	72
	24	61	24	77
	24.1	73	24.1	71
	24.2	80	24.2	79
	24.3	85	24.3	88
	24.4	147	24.4	150
	24.5	174	24.5	164
	24.6	138	24.6	135
	24.7	107	24.7	86
	24.8	61	24.8	72
	24.9	73	24.9	55
	25	53	25	61
	25.1	60	25.1	50
	25.2	59	25.2	54
	25.3	62	25.3	56
	25.4	58	25.4	53
	25.5	41	25.5	54
	25.6	60	25.6	51
	25.7	57	25.7	52
	25.8	68	25.8	51
	25.9	48	25.9	56
	26	64	26	53
	26.1	68	26.1	59
	26.2	60	26.2	52
	26.3	49	26.3	47
	26.4	70	26.4	47
	26.5	65	26.5	47
	26.6	57	26.6	51
	26.7	66	26.7	56
	26.8	70	26.8	69
	26.9	80	26.9	60
	27	59	27	46
	27.1	56	27.1	50
	27.2	63	27.2	56
	27.3	64	27.3	62
	27.4	64	27.4	68
	27.5	61	27.5	57
	27.6	65	27.6	61
	27.7	76	27.7	53
	27.8	79	27.8	63
	27.9	111	27.9	74
	28	168	28	129
	28.1	335	28.1	224
	28.2	558	28.2	357
	28.3	668	28.3	547
	28.4	651	28.4	770
	28.5	504	28.5	804
	28.6	249	28.6	377
	28.7	127	28.7	165
	28.8	93	28.8	81
	28.9	66	28.9	66
	29	68	29	69
	29.1	61	29.1	50
	29.2	53	29.2	61
	29.3	63	29.3	66
	29.4	55	29.4	58
	29.5	56	29.5	56
	29.6	63	29.6	58
	29.7	56	29.7	53
	29.8	62	29.8	50
	29.9	51	29.9	49
	30	66	30	44
	30.1	68	30.1	66
	30.2	89	30.2	63
	30.3	85	30.3	70
	30.4	78	30.4	75
	30.5	87	30.5	69
	30.6	87	30.6	51
	30.7	103	30.7	61
	30.8	103	30.8	72
	30.9	98	30.9	62
	31	108	31	80
	31.1	103	31.1	61
	31.2	90	31.2	64
	31.3	94	31.3	87
	31.4	124	31.4	83
	31.5	192	31.5	122
	31.6	268	31.6	183
	31.7	366	31.7	314
	31.8	463	31.8	508
	31.9	449	31.9	632
	32	314	32	411
	32.1	170	32.1	198
	32.2	101	32.2	100
	32.3	95	32.3	83
	32.4	95	32.4	56
	32.5	78	32.5	48
	32.6	54	32.6	43
	32.7	41	32.7	43
	32.8	52	32.8	47
	32.9	67	32.9	50
	33	54	33	44
	33.1	50	33.1	30
	33.2	45	33.2	37
	33.3	54	33.3	40
	33.4	46	33.4	33
	33.5	46	33.5	27
	33.6	39	33.6	30
	33.7	38	33.7	21
	33.8	42	33.8	34
	33.9	38	33.9	38
	34	43	34	32
	34.1	50	34.1	33
	34.2	41	34.2	28
	34.3	39	34.3	32
	34.4	35	34.4	34
	34.5	46	34.5	28
	34.6	43	34.6	38
	34.7	54	34.7	51
	34.8	67	34.8	65
	34.9	97	34.9	100
	35	95	35	94
	35.1	59	35.1	85
	35.2	55	35.2	53
	35.3	63	35.3	44
	35.4	58	35.4	36
	35.5	40	35.5	37
	35.6	36	35.6	29
	35.7	45	35.7	19
	35.8	31	35.8	31
	35.9	40	35.9	24
	36	48	36	39
	36.1	32	36.1	34
	36.2	28	36.2	24
	36.3	26	36.3	22
	36.4	32	36.4	27
	36.5	31	36.5	24
	36.6	31	36.6	26
	36.7	26	36.7	16
	36.8	36	36.8	22
	36.9	37	36.9	29
	37	32	37	28
	37.1	50	37.1	41
	37.2	38	37.2	40
	37.3	38	37.3	43
	37.4	35	37.4	22
	37.5	26	37.5	13
	37.6	36	37.6	25
	37.7	35	37.7	21
	37.8	29	37.8	24
	37.9	28	37.9	22
	38	31	38	33
	38.1	32	38.1	21
	38.2	34	38.2	27
	38.3	34	38.3	29
	38.4	29	38.4	18
	38.5	28	38.5	26
	38.6	23	38.6	27
	38.7	26	38.7	19
	38.8	41	38.8	28
	38.9	28	38.9	18
	39	34	39	26
	39.1	31	39.1	27
	39.2	34	39.2	19
	39.3	30	39.3	23
	39.4	29	39.4	27
	39.5	31	39.5	35
	39.6	27	39.6	25
	39.7	34	39.7	36
	39.8	20	39.8	19
	39.9	35	39.9	26
	40	38	40	29
	40.1	59	40.1	40
	40.2	65	40.2	48
	40.3	97	40.3	75
	40.4	162	40.4	125
	40.5	215	40.5	164
	40.6	202	40.6	180
	40.7	130	40.7	175
	40.8	72	40.8	82
	40.9	51	40.9	57
	41	36	41	34
	41.1	46	41.1	34
	41.2	35	41.2	35
	41.3	44	41.3	27
	41.4	47	41.4	32
	41.5	35	41.5	26
	41.6	40	41.6	25
	41.7	36	41.7	26
	41.8	42	41.8	20
	41.9	42	41.9	20
	42	46	42	23
	42.1	59	42.1	41
	42.2	41	42.2	33
	42.3	56	42.3	33
	42.4	56	42.4	37
	42.5	55	42.5	69
	42.6	77	42.6	95
	42.7	76	42.7	84
	42.8	78	42.8	55
	42.9	107	42.9	74
	43	127	43	120
	43.1	192	43.1	190
	43.2	151	43.2	165
	43.3	115	43.3	109
	43.4	61	43.4	70
	43.5	52	43.5	42
	43.6	41	43.6	33
	43.7	45	43.7	20
	43.8	40	43.8	27
	43.9	26	43.9	28
	44	24	44	29
	44.1	43	44.1	33
	44.2	24	44.2	25
	44.3	35	44.3	23
	44.4	24	44.4	19
	44.5	29	44.5	21
	44.6	37	44.6	27
	44.7	25	44.7	23
	44.8	18	44.8	20
	44.9	30	44.9	23
	45	29	45	16
	45.1	22	45.1	22
	45.2	28	45.2	28
	45.3	31	45.3	35
	45.4	26	45.4	25
	45.5	32	45.5	27
	45.6	30	45.6	32
	45.7	43	45.7	35
	45.8	38	45.8	43
	45.9	27	45.9	23
	46	21	46	15
	46.1	23	46.1	24
	46.2	27	46.2	26
	46.3	20	46.3	19
	46.4	24	46.4	15
	46.5	29	46.5	17
	46.6	26	46.6	19
	46.7	32	46.7	16
	46.8	33	46.8	16
	46.9	34	46.9	17
	47	20	47	16
	47.1	31	47.1	23
	47.2	23	47.2	21
	47.3	34	47.3	32
	47.4	32	47.4	24
	47.5	35	47.5	23
	47.6	32	47.6	29
	47.7	33	47.7	26
	47.8	19	47.8	22
	47.9	32	47.9	19
	48	17	48	18
	48.1	25	48.1	19
	48.2	17	48.2	20
	48.3	19	48.3	12
	48.4	24	48.4	18
	48.5	22	48.5	26
	48.6	24	48.6	18
	48.7	22	48.7	20
	48.8	21	48.8	16
	48.9	12	48.9	15
	49	16	49	16
	49.1	20	49.1	20
	49.2	26	49.2	23
	49.3	25	49.3	16
	49.4	14	49.4	12
	49.5	33	49.5	6
	49.6	24	49.6	12
	49.7	26	49.7	12
	49.8	30	49.8	21
	49.9	28	49.9	15
	50	30	50	31
	50.1	57	50.1	47
	50.2	61	50.2	57
	50.3	72	50.3	68
	50.4	55	50.4	52
	50.5	24	50.5	24
	50.6	36	50.6	23
	50.7	29	50.7	20
	50.8	43	50.8	24
	50.9	24	50.9	23
	51	29	51	16
	51.1	36	51.1	16
	51.2	29	51.2	20
	51.3	26	51.3	17
	51.4	20	51.4	11
	51.5	14	51.5	16
	51.6	13	51.6	19
	51.7	24	51.7	19
	51.8	20	51.8	13
	51.9	35	51.9	16
	52	35	52	25
	52.1	30	52.1	28
	52.2	27	52.2	19
	52.3	40	52.3	41
	52.4	42	52.4	35
	52.5	48	52.5	36
	52.6	42	52.6	55
	52.7	34	52.7	22
	52.8	38	52.8	24
	52.9	36	52.9	14
	53	27	53	13
	53.1	18	53.1	14
	53.2	18	53.2	21
	53.3	18	53.3	18
	53.4	20	53.4	17
	53.5	22	53.5	19
	53.6	18	53.6	19
	53.7	15	53.7	18
	53.8	22	53.8	17
	53.9	18	53.9	15
	54	21	54	10
	54.1	20	54.1	15
	54.2	35	54.2	23
	54.3	16	54.3	17
	54.4	36	54.4	17
	54.5	27	54.5	24
	54.6	38	54.6	19
	54.7	17	54.7	28
	54.8	19	54.8	15
	54.9	15	54.9	12
	55	24	55	13
	55.1	22	55.1	13
	55.2	23	55.2	6
	55.3	17	55.3	11
	55.4	26	55.4	16
	55.5	24	55.5	13
	55.6	22	55.6	14
	55.7	27	55.7	12
	55.8	16	55.8	12
	55.9	29	55.9	14
	56	23	56	23
	56.1	29	56.1	14
	56.2	32	56.2	17
	56.3	26	56.3	17
	56.4	21	56.4	13
	56.5	26	56.5	12
	56.6	13	56.6	15
	56.7	22	56.7	14
	56.8	22	56.8	12
	56.9	22	56.9	11
	57	23	57	13
	57.1	19	57.1	9
	57.2	17	57.2	13
	57.3	11	57.3	14
	57.4	19	57.4	12
	57.5	28	57.5	20
	57.6	18	57.6	14
	57.7	21	57.7	13
	57.8	22	57.8	23
	57.9	12	57.9	11
	58	10	58	5
	58.1	13	58.1	15
	58.2	31	58.2	15
	58.3	29	58.3	18
	58.4	29	58.4	15
	58.5	21	58.5	10
	58.6	24	58.6	25
	58.7	40	58.7	18
	58.8	31	58.8	20
	58.9	23	58.9	26
	59	17	59	18
	59.1	21	59.1	20
	59.2	27	59.2	20
	59.3	26	59.3	12
	59.4	15	59.4	14
	59.5	21	59.5	15
	59.6	33	59.6	9
	59.7	18	59.7	13
	59.8	20	59.8	12
	59.9	30	59.9	18
	60	17	60	17
