# Supplementary material for: Bio-inspired vertebral design for scalable and flexible perovskite solar cells
Source: Nat Commun. 2020 Jun 15;11:3016. doi: 10.1038/s41467-020-16831-3 (PMC7295992; doi:10.1038/s41467-020-16831-3)
Supplement: Supplementary file 11 — Source Data [file 41467_2020_16831_MOESM11_ESM.zip › source data/Supplementary Fig.31.xlsx]

## Sheet: Sheet1
Supplementary Fig.31
	Bending (cycles)	Residual PCE (%)
	500	91
	340	79
	500	92
	1000	95
	1000	76
	1000	90
	5000	82
	1800	70
	1000	61
	6000	95
	100	79
	1000	90
	1000	93
	5000	84
	5000	85
	7000	86
	7000	95
