# Supplementary material for: Bio-inspired vertebral design for scalable and flexible perovskite solar cells
Source: Nat Commun. 2020 Jun 15;11:3016. doi: 10.1038/s41467-020-16831-3 (PMC7295992; doi:10.1038/s41467-020-16831-3)
Supplement: Supplementary file 11 — Source Data [file 41467_2020_16831_MOESM11_ESM.zip › source data/Supplementary Fig.33.xlsx]

## Sheet: Sheet1
Supplementary Fig.33
	Raman shift (cm-1)	Intensity	Raman shift (cm-1)	Intensity
	747.411	77.5436	747.605	31.6931
	751.357	87.7246	751.55	32.5855
	755.304	82.126	755.494	33.5102
	759.249	83.0898	759.435	32.6006
	763.19	80.3568	763.376	31.7083
	767.131	83.2362	767.313	28.0211
	771.071	84.2574	771.249	36.486
	775.007	83.4002	775.185	34.6653
	778.943	85.3368	779.117	30.9522
	782.878	75.0478	783.05	33.7862
	786.808	83.4906	786.978	33.7826
	790.739	83.4418	790.907	35.6255
	794.669	85.2156	794.833	35.5589
	798.594	83.198	798.758	30.7946
	802.52	79.2896	802.68	33.4743
	806.445	80.9348	806.602	30.5553
	810.365	82.539	810.521	34.0975
	814.286	83.1894	814.438	36.6748
	818.205	78.3452	818.355	31.0075
	822.12	86.2486	822.268	28.1186
	826.036	78.7324	826.182	31.5799
	829.95	82.9878	830.092	32.3265
	833.86	80.9854	834.002	26.8313
	837.771	82.619	837.909	32.996
	841.678	78.9674	841.815	30.2699
	845.585	80.7206	845.719	33.8139
	849.49	79.85	849.62	30.267
	853.392	80.7886	853.522	36.5335
	857.294	83.5224	857.42	30.3304
	861.193	80.0046	861.318	33.0395
	865.091	79.1452	865.213	33.0617
	868.988	83.6282	869.106	31.2831
	872.882	80.9406	872.999	29.4915
	876.775	80.9136	876.889	28.5824
	880.665	81.7582	880.779	28.5552
	884.555	81.6864	884.665	30.2975
	888.442	82.4796	888.549	27.5723
	892.329	80.5806	892.434	28.394
	896.214	79.551	896.315	30.082
	900.095	82.0318	900.197	31.7452
	903.977	82.7152	904.075	30.7474
	907.855	83.3732	907.951	31.4956
	911.734	87.4944	911.827	29.6151
	915.608	76.8276	915.7	32.0822
	919.483	85.2506	919.573	34.5281
	923.355	81.5812	923.443	34.3845
	927.227	79.6834	927.31	34.2622
	931.095	86.383	931.178	29.0446
	934.963	79.4668	935.043	35.8202
	938.828	79.4408	938.905	34.0973
	942.693	86.2896	942.768	37.5273
	946.554	85.5116	946.628	32.454
	950.416	84.7598	950.485	34.2262
	954.274	84.0148	954.343	31.7241
	958.132	84.1182	958.198	34.3617
	961.987	79.8988	962.051	37.8549
	965.841	87.6962	965.904	33.5846
	969.693	87.7118	969.753	36.1774
	973.544	87.6858	973.601	35.2997
	977.392	89.338	977.449	39.5576
	981.239	90.085	981.293	42.9165
	985.085	82.2282	985.136	45.3768
	988.928	93.1638	988.979	45.2369
	992.772	91.2392	992.818	38.2728
	996.612	91.8488	996.656	38.9714
	1000.45	86.532	1000.49	38.8112
	1004.29	85.453	1004.33	31.0859
	1008.12	85.218	1008.16	35.9739
	1011.96	85.821	1011.99	38.3234
	1015.79	83.9366	1015.82	34.8501
	1019.62	86.21	1019.65	37.1967
	1023.45	84.3622	1023.48	35.417
	1027.28	88.2912	1027.3	32.0185
	1031.1	90.5822	1031.13	37.6586
	1034.93	90.4408	1034.95	39.2044
	1038.75	91.1506	1038.77	35.0595
	1042.57	88.6406	1042.59	37.4648
	1046.39	91.0582	1046.4	40.7055
	1050.2	92.698	1050.22	39.8988
	1054.02	89.4784	1054.03	38.2944
	1057.83	87.0816	1057.84	37.5108
	1061.65	95.2846	1061.66	37.5387
	1065.46	89.5946	1065.46	35.9201
	1069.27	87.1346	1069.27	40.8104
	1073.07	87.902	1073.07	41.5915
	1076.88	87.0042	1076.88	39.903
	1080.68	96.6506	1080.68	36.5766
	1084.49	91.6406	1084.48	47.8527
	1088.29	96.3536	1088.28	44.5057
	1092.09	94.5764	1092.08	45.2038
	1095.88	94.4016	1095.87	45.8866
	1099.68	95.003	1099.67	40.9282
	1103.47	92.3656	1103.46	47.1747
	1107.27	96.0832	1107.25	43.7909
	1111.06	94.1936	1111.04	42.0042
	1114.85	90.7374	1114.82	41.0185
	1118.63	92.0406	1118.61	42.4085
	1122.42	88.6758	1122.4	44.5944
	1126.2	97.8598	1126.18	39.7806
	1129.99	88.3734	1129.96	44.3642
	1133.77	99.17	1133.74	38.8599
	1137.55	93.6732	1137.51	42.7078
	1141.33	92.8618	1141.29	38.8037
	1145.1	89.733	1145.06	39.5635
	1148.88	93.5884	1148.84	35.6717
	1152.65	94.3432	1152.61	34.885
	1156.42	91.2264	1156.38	31.0008
	1160.19	89.6644	1160.15	35.6438
	1163.96	88.8804	1163.91	37.1877
	1167.72	90.4208	1167.68	32.5344
	1171.49	88.085	1171.44	35.6255
	1175.25	88.064	1175.2	31.7419
	1179.01	88.7998	1178.96	35.5897
	1182.77	87.1884	1182.72	30.1404
	1186.53	89.4028	1186.47	31.6311
	1190.29	90.7946	1190.23	33.8618
	1194.04	87.5308	1193.98	29.1506
	1197.8	85.0192	1197.73	29.8041
	1201.55	88.595	1201.48	31.9633
	1205.3	85.3164	1205.23	34.1018
	1209.05	89.6202	1208.98	31.6992
	1212.8	88.6438	1212.72	33.8354
	1216.54	85.4412	1216.47	33.7165
	1220.29	85.2538	1220.21	33.6026
	1224.03	88.787	1223.95	32.7444
	1227.77	88.583	1227.69	37.0807
	1231.51	91.3356	1231.42	33.9958
	1235.24	89.6612	1235.16	34.6207
	1238.98	88.757	1238.89	33.7873
	1242.71	91.5588	1242.63	35.911
	1246.45	89.2728	1246.36	41.7117
	1250.18	97.269	1250.09	38.7533
	1253.91	88.4792	1253.81	41.6666
	1257.63	89.2138	1257.54	43.862
	1261.36	95.8064	1261.26	45.3331
	1265.08	87.7754	1264.99	38.0292
	1268.81	88.5136	1268.71	36.571
	1272.53	87.7792	1272.43	40.2262
	1276.25	86.2988	1276.14	35.0958
	1279.97	83.3382	1279.86	34.3419
	1283.68	84.7382	1283.58	33.574
	1287.4	86.837	1287.29	37.8933
	1291.11	86.7222	1291	32.7264
	1294.82	87.3156	1294.71	34.8272
	1298.53	87.8964	1298.42	31.8455
	1302.24	85.5834	1302.13	34.6522
	1305.95	84.0014	1305.83	33.1235
	1309.66	86.015	1309.53	34.4737
	1313.36	88.0098	1313.24	35.8118
	1317.06	86.41	1316.94	31.4214
	1320.76	84.0952	1320.64	34.1692
	1324.46	91.0106	1324.33	37.6039
	1328.16	88.6906	1328.03	35.3598
	1331.85	89.9252	1331.72	35.2536
	1335.55	87.6632	1335.42	34.4602
	1339.24	89.6542	1339.11	32.9874
	1342.93	86.0654	1342.8	37.8458
	1346.62	90.214	1346.48	35.7094
	1350.31	89.4804	1350.17	40.5873
	1354	90.1614	1353.85	41.9734
	1357.68	96.4468	1357.54	41.9666
	1361.36	91.5466	1361.22	43.3625
	1365.05	92.246	1364.9	45.4605
	1368.73	90.8502	1368.58	43.3643
	1372.41	94.3532	1372.26	44.0677
	1376.08	90.8634	1375.93	42.6741
	1379.76	90.1726	1379.6	38.4822
	1383.43	95.7784	1383.28	43.3855
	1387.1	95.08	1386.95	44.7864
	1390.77	88.0706	1390.62	41.9794
	1394.44	101.324	1394.28	44.7536
	1398.11	96.359	1397.95	50.296
	1401.78	96.9502	1401.61	54.4016
	1405.44	100.985	1405.28	53.5922
	1409.1	100.115	1408.94	56.2377
	1412.77	104.084	1412.6	58.1665
	1416.43	101.816	1416.26	61.4657
	1420.08	103.011	1419.91	71.642
	1423.74	112.451	1423.57	67.3427
	1427.4	110.192	1427.22	74.0324
	1431.05	122.293	1430.87	72.4761
	1434.7	119.317	1434.52	73.6451
	1438.35	121.79	1438.17	71.4018
	1442	122.902	1441.82	68.4986
	1445.65	117.95	1445.46	69.6907
	1449.29	117.114	1449.11	65.5095
	1452.94	117.682	1452.75	58.0079
	1456.58	104.819	1456.39	59.317
	1460.22	111.546	1460.03	52.5666
	1463.86	101.45	1463.67	53.2493
	1467.5	98.7816	1467.31	42.4816
	1471.14	93.423	1470.94	42.5054
	1474.77	91.4416	1474.57	42.5347
	1478.4	94.8696	1478.21	41.893
	1482.04	88.8404	1481.84	45.9878
	1485.67	92.2806	1485.46	42.6464
	1489.3	93.6964	1489.09	41.3327
	1492.92	89.69	1492.72	42.7301
	1496.55	98.5762	1496.34	40.0571
	1500.17	91.8454	1499.96	41.4546
	1503.8	89.8532	1503.59	40.1273
	1507.42	93.9604	1507.21	38.7842
	1511.04	95.989	1510.82	37.4176
	1514.66	90.4862	1514.44	40.101
	1518.27	94.4426	1518.05	37.3141
	1521.89	84.7994	1521.67	37.8929
	1525.5	87.9956	1525.28	41.1448
	1529.11	90.485	1528.89	37.6431
	1532.72	94.971	1532.5	42.2062
	1536.33	90.7648	1536.11	41.4077
	1539.94	88.5998	1539.71	41.9589
	1543.54	85.797	1543.32	41.1896
	1547.15	85.6668	1546.92	34.4653
	1550.75	86.8634	1550.52	37.6939
	1554.35	88.059	1554.12	38.2714
	1557.95	93.209	1557.72	36.218
	1561.55	89.1566	1561.31	36.1549
	1565.15	85.7984	1564.91	40.0463
	1568.74	89.0368	1568.5	40.015
	1572.33	85.7466	1572.1	36.727
	1575.93	87.077	1575.69	34.1137
	1579.52	83.1794	1579.27	32.1683
	1583.11	82.5752	1582.86	32.8571
	1586.69	81.9772	1586.45	30.9207
	1590.28	85.991	1590.03	31.6158
	1593.86	83.4174	1593.62	33.6306
	1597.45	82.8156	1597.2	31.687
	1601.03	80.8868	1600.78	35.6843
	1604.61	80.9342	1604.36	32.4106
	1608.19	82.961	1607.93	31.113
	1611.76	82.3304	1611.51	26.4955
	1615.34	83.0086	1615.08	30.4796
	1618.91	84.328	1618.66	28.4897
	1622.48	77.0138	1622.23	27.8126
	1626.06	82.9218	1625.8	27.1247
	1629.63	80.8732	1629.36	25.7695
	1633.19	78.1668	1632.93	27.0551
	1636.76	76.1338	1636.49	29.6597
	1640.32	77.4132	1640.06	27.0005
	1643.89	76.0788	1643.62	25.6728
	1647.45	76.0806	1647.18	25.6731
	1651.01	80.0486	1650.74	25.6819
	1654.57	75.4648	1654.3	24.3785
	1658.13	76.1558	1657.85	24.3953
	1661.68	77.5116	1661.41	29.0331
	1665.24	80.8544	1664.96	27.7369
	1668.79	76.2734	1668.51	27.1011
	1672.34	80.2866	1672.06	26.4647
	1675.89	79.6684	1675.61	26.4881
	1679.44	74.4034	1679.16	27.1708
	1682.99	79.7336	1682.7	26.5235
	1686.53	77.1012	1686.25	23.8816
	1690.07	78.4464	1689.79	25.8815
	1693.62	82.4514	1693.33	27.2206
	1697.16	75.1738	1696.87	25.2429
	1700.7	75.2048	1700.41	26.5895
	1704.23	80.559	1703.94	27.9389
	1707.77	77.2604	1707.48	24.6276
	1711.31	77.2754	1711.01	26.6337
	1714.84	79.272	1714.54	25.9681
	1718.37	79.2558	1718.07	24.6288
	1721.9	77.8998	1721.6	25.2816
	1725.43	77.2086	1725.13	27.2626
	1728.96	78.5172	1728.66	25.921
	1732.49	78.504	1732.18	24.5847
	1736.01	75.175	1735.71	26.5738
	1739.53	77.8246	1739.23	29.2266
	1743.05	78.4722	1742.75	26.5612
	1746.57	79.768	1746.27	26.5448
	1750.09	77.7298	1749.78	22.5413
	1753.61	82.3038	1753.3	27.1483
	1757.13	77.605	1756.81	23.1441
	1760.64	75.5668	1760.33	25.7576
	1764.15	81.468	1763.84	27.0552
	1767.66	74.8566	1767.35	27.7057
	1771.17	80.8076	1770.86	26.3924
	1774.68	74.9034	1774.36	24.4307
	1778.19	80.2416	1777.87	23.796
	1781.69	82.292	1781.37	24.4882
	1785.2	76.3982	1784.87	23.8589
	1788.7	79.7846	1788.38	25.8845
	1792.2	75.212	1791.88	25.9262
	1795.7	75.3002	1795.37	26.642
	1799.2	75.4074	1798.87	28.7067
	1802.69	75.533	1802.37	23.4297
	1806.19	77.013	1805.86	24.1712
	1809.68	78.5002	1809.35	24.9169
	1813.18	77.953	1812.84	25.659
	1816.67	79.4064	1816.33	23.684
	1820.16	76.7674	1819.82	28.4639
	1823.64	77.4902	1823.31	23.7434
	1827.13	80.9166	1826.79	26.4751
	1830.62	78.9118	1830.28	28.53
	1834.1	76.231	1833.76	27.1924
	1837.58	75.5928	1837.24	26.5366
	1841.06	72.9088	1840.72	25.1984
	1844.54	70.8904	1844.2	25.8962
	1848.02	75.6656	1847.67	25.2187
	1851.49	74.2788	1851.15	27.2507
	1854.97	77.63	1854.62	24.4989
	1858.44	77.552	1858.09	27.1775
	1861.91	80.8502	1861.56	24.4131
	1865.38	79.3926	1865.03	25.0398
	1868.85	73.8882	1868.5	22.2864
	1872.32	73.7982	1871.97	27.6323
	1875.79	75.7278	1875.43	26.2315
	1879.25	78.9956	1878.9	26.1808
	1882.71	77.57	1882.36	26.8046
	1886.17	76.1646	1885.82	24.0889
	1889.64	77.4594	1889.28	23.397
	1893.09	77.4468	1892.74	28.067
	1896.55	82.147	1896.19	26.0715
	1900.01	78.856	1899.65	28.1051
	1903.46	77.59	1903.1	24.1259
	1906.91	77.0032	1906.55	26.8537
	1910.37	77.09	1910	26.2307
	1913.82	77.849	1913.45	24.9307
	1917.26	77.9344	1916.9	25.6502
	1920.71	84.1102	1920.34	25.6972
	1924.16	82.8638	1923.79	25.7484
	1927.6	76.8694	1927.23	24.4475
	1931.04	78.347	1930.67	28.5918
	1934.49	76.4236	1934.11	29.3478
	1937.93	79.2796	1937.55	25.3174
	1941.37	77.3386	1940.99	25.3782
	1944.8	76.0632	1944.43	27.4946
	1948.24	78.8996	1947.86	24.1012
	1951.67	79.657	1951.3	26.2043
	1955.1	76.9428	1954.73	28.3014
	1958.54	78.3458	1958.16	27.6254
	1961.97	74.889	1961.59	25.5531
	1965.4	76.242	1965.01	25.539
	1968.82	79.6386	1968.44	25.5123
	1972.25	80.9428	1971.87	26.1645
	1975.67	79.4816	1975.29	26.1205
	1979.1	79.3902	1978.71	26.7588
	1982.52	77.2404	1982.13	27.3919
	1985.94	74.4118	1985.55	26.6533
	1989.36	76.3634	1988.97	24.5513
	1992.77	76.2628	1992.38	27.2202
	1996.19	76.1632	1995.8	27.1614
	1999.6	79.4568	1999.21	27.1057
	2003.02	78.6908	2002.62	27.0557
	2006.43	79.9666	2006.03	24.3121
	2009.84	79.2314	2009.44	26.305
	2013.25	75.8184	2012.85	24.9328
	2016.65	82.5282	2016.26	26.9387
	2020.06	77.1348	2019.66	24.9139
	2023.47	79.1728	2023.07	25.595
	2026.87	79.8918	2026.47	24.9426
	2030.27	78.6138	2029.87	25.6523
	2033.67	78.7058	2033.27	28.4049
	2037.07	76.0992	2036.67	26.4323
	2040.47	82.3174	2040.06	27.85
	2043.86	78.3452	2043.46	25.8684
	2047.26	77.0786	2046.85	27.2855
	2050.65	79.9016	2050.24	27.3373
	2054.04	77.2528	2053.63	26.7023
	2057.43	75.2802	2057.02	25.3788
	2060.82	79.4892	2060.41	26.1132
	2064.21	74.7658	2063.8	26.1644
	2067.6	82.4502	2067.18	28.9781
	2070.98	75.6466	2070.57	29.7316
	2074.37	76.438	2073.95	23.5594
	2077.75	75.8374	2077.33	30.551
	2081.13	77.307	2080.71	27.1268
	2084.51	77.3624	2084.09	26.4642
	2087.89	77.3844	2087.47	27.8727
	2091.26	81.5494	2090.84	26.4734
	2094.64	75.2344	2094.22	24.3608
	2098.01	75.167	2097.59	27.8008
	2101.38	80.639	2100.96	24.9782
	2104.75	78.4746	2104.33	24.9351
	2108.12	77.7048	2107.7	27.6604
	2111.49	78.32	2111.07	23.4744
	2114.86	76.8608	2114.43	26.1926
	2118.22	81.5838	2117.8	26.1427
	2121.59	79.406	2121.16	26.0835
	2124.95	79.276	2124.52	23.962
	2128.31	76.4082	2127.88	27.3088
	2131.67	77.641	2131.24	21.7863
	2135.03	79.5552	2134.6	23.0878
	2138.39	80.797	2137.95	27.7767
	2141.74	77.9918	2141.31	27.0442
	2145.1	77.9064	2144.66	26.9955
	2148.45	81.8708	2148.01	26.2776
	2151.8	79.1036	2151.36	26.9111
	2155.15	75.6806	2154.71	26.2034
	2158.5	75.631	2158.06	27.5164
	2161.85	76.9354	2161.41	30.846
	2165.19	75.5724	2164.75	28.149
	2168.54	80.256	2168.1	28.8133
	2171.88	80.2638	2171.44	24.7957
	2175.22	78.2746	2174.78	26.1466
	2178.56	77.6382	2178.12	26.8353
	2181.9	77.0132	2181.46	26.8606
	2185.24	76.3978	2184.79	28.2371
	2188.57	77.8106	2188.13	26.2568
	2191.91	72.4916	2191.47	27.6469
	2195.24	74.593	2194.8	22.9665
	2198.58	75.354	2198.13	28.4234
	2201.91	77.4798	2201.46	27.1238
	2205.24	78.9394	2204.79	27.1807
	2208.56	79.0466	2208.12	27.921
	2211.89	77.1086	2211.44	25.2534
	2215.22	76.5316	2214.77	25.9949
	2218.54	82.1252	2218.09	26.0544
	2221.86	76.0582	2221.41	26.8016
	2225.19	78.2314	2224.73	24.797
	2228.51	77.651	2228.05	28.3056
	2231.82	74.9882	2231.37	23.5254
	2235.14	77.8566	2234.68	27.042
	2238.46	82.8106	2238	31.262
	2241.77	81.5034	2241.31	23.6591
	2245.08	75.9948	2244.63	27.8714
	2248.4	79.5276	2247.94	25.8073
	2251.71	73.9776	2251.25	29.3162
	2255.01	78.8866	2254.55	27.2355
	2258.32	80.2962	2257.86	29.3388
	2261.63	82.3946	2261.17	25.1496
	2264.93	82.385	2264.47	28.6385
	2268.24	80.9644	2267.77	27.9282
	2271.54	80.2274	2271.08	27.9079
	2274.84	78.0828	2274.38	25.7881
	2278.14	81.4996	2277.68	27.1471
	2281.44	84.8996	2280.97	26.413
	2284.74	82.0424	2284.27	24.9856
	2288.03	77.8088	2287.56	27.028
	2291.33	80.5062	2290.86	29.7565
	2294.62	81.1188	2294.15	28.3292
	2297.91	81.0292	2297.44	28.2807
	2301.2	80.924	2300.73	29.6006
	2304.49	75.995	2304.02	28.1568
	2307.78	79.9744	2307.3	28.0798
	2311.06	81.868	2310.59	30.0429
	2314.35	83.7376	2313.87	28.5834
	2317.63	82.8726	2317.16	31.1975
	2320.91	82.0044	2320.44	29.0573
	2324.19	79.1152	2323.72	28.9473
	2327.47	84.2824	2327	28.8335
	2330.75	78.7236	2330.27	28.0494
	2334.03	80.5204	2333.55	23.9448
	2337.3	78.995	2336.82	27.8239
	2340.58	82.7624	2340.1	31.0152
	2343.85	77.3076	2343.37	28.2686
	2347.12	82.3696	2346.64	26.1991
	2350.39	78.9156	2349.91	30.0179
	2353.66	82.6328	2353.18	27.9563
	2356.93	85.6744	2356.44	28.5002
	2360.19	79.0202	2359.71	29.0408
	2363.46	80.1312	2362.97	30.2229
	2366.72	81.8822	2366.24	28.8376
	2369.98	82.3532	2369.5	26.1888
	2373.24	82.8308	2372.76	28.019
	2376.5	81.412	2376.02	28.5738
	2379.76	81.9124	2379.27	24.699
	2383.02	81.1626	2382.53	32.2236
	2386.27	81.695	2385.78	28.3765
	2389.53	81.6156	2389.04	28.3313
	2392.78	78.4108	2392.29	31.4404
	2396.03	77.7372	2395.54	30.1536
	2399.28	77.0698	2398.79	28.2454
	2402.53	81.418	2402.04	31.3569
	2405.78	80.1122	2405.29	28.193
	2409.02	80.0498	2408.53	27.533
	2412.27	78.1036	2411.78	28.7439
	2415.51	80.5248	2415.02	31.1955
	2418.76	85.431	2418.26	31.7708
	2422	85.356	2421.5	27.3721
	2425.24	82.8106	2424.74	28.5839
	2428.47	81.5274	2427.98	27.9392
	2431.71	80.26	2431.21	30.406
	2434.95	83.3446	2434.45	31.636
	2438.18	85.1886	2437.68	27.2857
	2441.41	82.686	2440.91	29.7546
	2444.64	83.271	2444.14	29.1169
	2447.88	80.7454	2447.38	34.0424
	2451.1	84.3924	2450.6	32.7659
	2454.33	86.1674	2453.83	29.0162
	2457.56	82.3854	2457.06	32.0551
	2460.78	78.615	2460.28	31.3915
	2464.01	81.0036	2463.5	30.1171
	2467.23	80.9342	2466.73	29.4621
	2470.45	83.93	2469.95	28.8096
	2473.67	85.6914	2473.17	27.5458
	2476.89	83.7752	2476.38	33.0064
	2480.11	80.6382	2479.6	29.9027
	2483.32	79.3338	2482.82	32.8982
	2486.54	84.7202	2486.03	31.6248
	2489.75	85.8426	2489.24	27.9284
	2492.96	84.5446	2492.45	30.3095
	2496.17	84.4718	2495.66	30.8733
	2499.38	82.5982	2498.87	29.0242
	2502.59	83.7612	2502.08	30.2065
