# Supplementary material for: Bio-inspired vertebral design for scalable and flexible perovskite solar cells
Source: Nat Commun. 2020 Jun 15;11:3016. doi: 10.1038/s41467-020-16831-3 (PMC7295992; doi:10.1038/s41467-020-16831-3)
Supplement: Supplementary file 11 — Source Data [file 41467_2020_16831_MOESM11_ESM.zip › source data/Supplementary Fig.34.xlsx]

## Sheet: PEDOTEVA
Supplementary Fig.34
	Particle size (nm)	Differential distribution (%)	Cumulative distribution (%)
	8.37045	0	0
	8.60719	0	0
	8.84605	0	0
	9.08706	0	0
	9.33024	0	0
	9.57559	0	0
	9.82315	0	0
	10.0729	0	0
	10.325	16.7254	3.49845
	10.5793	42.9041	16.3881
	10.8358	90.0576	46.6614
	11.0947	100	74.4979
	11.3559	60.5555	93.1622
	11.6194	24.9175	100
	11.8853	0	100
	12.1536	0	100
	12.4243	0	100
	12.6975	0	100
	12.9731	0	100
	13.2511	0	100
	13.5317	0	100
	13.8148	0	100
	14.1004	0	100
	14.3885	0	100
	14.6793	0	100
	14.9727	0	100
	15.2687	0	100
	15.5674	0	100
	15.8687	0	100
	16.1728	0	100
	16.4796	0	100
	16.7891	0	100
	17.1014	0	100

## Sheet: PEDOTPSS
Supplementary Fig.34
	Particle size (nm)	Differential distribution (%)	Cumulative distribution (%)
	9.58405	0	0
	9.75072	0	0
	9.92001	0	0
	10.092	0	0
	10.2666	0	0
	10.4441	0	0
	10.6243	0	0
	10.8073	0	0
	10.9933	12.3999	2.84124
	11.1821	55.9294	23.1122
	11.374	100	56.9369
	11.5688	82.2576	86.7897
	11.7667	55.0552	100
	11.9678	0	100
	12.172	0	100
	12.3794	0	100
	12.5901	0	100
	12.8041	0	100
	13.0215	0	100
	13.2423	0	100
	13.4665	0	100
	13.6944	0	100
	13.9258	0	100
	14.1608	0	100
	14.3995	0	100
	14.642	0	100
	14.8884	0	100
	15.1386	0	100
	15.3927	0	100
	15.6508	0	100
	15.913	0	100
	16.1794	0	100
	16.4499	0	100
