# Supplementary material for: Bio-inspired vertebral design for scalable and flexible perovskite solar cells
Source: Nat Commun. 2020 Jun 15;11:3016. doi: 10.1038/s41467-020-16831-3 (PMC7295992; doi:10.1038/s41467-020-16831-3)
Supplement: Supplementary file 11 — Source Data [file 41467_2020_16831_MOESM11_ESM.zip › source data/Supplementary Fig.35.xlsx]

## Sheet: Sheet1
Supplementary Fig.35
	Binding energy (V)	Intensity	Binding energy (V)	Intensity
	294.08	-205.112	294.08	-204.412
	293.98	-142.986	293.98	-142.498
	293.88	-240.114	293.88	-239.294
	293.78	-21.0179	293.78	-20.9462
	293.68	355.346	293.68	354.133
	293.58	239.95	293.58	239.131
	293.48	-409.999	293.48	-408.599
	293.38	-446.264	293.38	-444.741
	293.28	-263.11	293.28	-262.212
	293.18	-1023.86	293.18	-1020.37
	293.08	-1095.77	293.08	-1092.03
	292.98	202.259	292.98	201.569
	292.88	191.469	292.88	190.816
	292.78	116.354	292.78	115.957
	292.68	145.631	292.68	145.134
	292.58	169.809	292.58	169.229
	292.48	216.136	292.48	215.399
	292.38	202.259	292.38	201.569
	292.28	1184.32	292.28	1180.28
	292.18	1307.78	292.18	1303.31
	292.08	1455.2	292.08	1450.24
	291.98	1718.66	291.98	1712.79
	291.88	2003.27	291.88	1996.43
	291.78	2356.22	291.78	2348.18
	291.68	2719.77	291.68	2710.49
	291.58	3024.37	291.58	3014.05
	291.48	3318.8	291.48	3307.48
	291.38	3581.82	291.38	3569.59
	291.28	3638.09	291.28	3625.68
	291.18	3640.25	291.18	3627.83
	291.08	3527.02	291.08	3514.98
	290.98	3300.35	290.98	3289.09
	290.88	2941.21	290.88	2931.17
	290.78	2572.31	290.78	2563.53
	290.68	2243.76	290.68	2236.1
	290.58	1903.41	290.58	1896.92
	290.48	1641.38	290.48	1635.78
	290.38	1372.09	290.38	1367.4
	290.28	1197.51	290.28	1193.42
	290.18	1042.66	290.18	1039.1
	290.08	428.252	290.08	426.79
	289.98	153.205	289.98	152.682
	289.88	212.253	289.88	211.528
	289.78	417.349	289.78	415.925
	289.68	395.976	289.68	1630.54
	289.58	242.99	289.58	2059.44
	289.48	448.204	289.48	2569.25
	289.38	531.038	289.38	3470.67
	289.28	386.31	289.28	4443.5
	289.18	203.556	289.18	5646.97
	289.08	875.549	289.08	6886.25
	288.98	395.337	288.98	7926.53
	288.88	660.359	288.88	8932.51
	288.78	225.222	288.78	9832.44
	288.68	367.33	288.68	10034.6
	288.58	409.159	288.58	10054.1
	288.48	707.343	288.48	9684.14
	288.38	1011.78	288.38	8931.32
	288.28	523.626	288.28	7731.37
	288.18	513.728	288.18	6498.49
	288.08	-289.162	288.08	5401.81
	287.98	169.864	287.98	4265.31
	287.88	386.833	287.88	3393.13
	287.78	-93.9757	287.78	2496.43
	287.68	57.5639	287.68	1919.43
	287.58	-176.62	287.58	1409
	287.48	-600.24	287.48	1091.42
	287.38	132.416	287.38	797.917
	287.28	57.1181	287.28	604.574
	287.18	571.323	287.18	501.564
	287.08	454.1	287.08	452.551
	286.98	817.915	286.98	815.124
	286.88	1281.51	286.88	1277.14
	286.78	1936.03	286.78	1929.43
	286.68	2041.71	286.68	2034.74
	286.58	2707.55	286.58	2698.31
	286.48	3283.93	286.48	3272.72
	286.38	4248.52	286.38	4234.02
	286.28	5240.02	286.28	5222.14
	286.18	5979.93	286.18	5959.52
	286.08	7603.18	286.08	7577.23
	285.98	10680.1	285.98	10643.6
	285.88	14165.4	285.88	14117.1
	285.78	18871.1	285.78	18806.7
	285.68	23835	285.68	23753.6
	285.58	29735.2	285.58	29633.7
	285.48	40167.9	285.48	36030.8
	285.38	51426.9	285.38	47251.4
	285.28	65355.4	285.28	59921.8
	285.18	79698.2	285.18	73072.1
	285.08	91738	285.08	82110.9
	284.98	103381	284.98	94785.5
	284.88	113796	284.88	104335
	284.78	116136	284.78	106480
	284.68	116361	284.68	106687
	284.58	112080	284.58	102761
	284.48	103367	284.48	94772.9
	284.38	89479.3	284.38	82040
	284.28	75210.4	284.28	68957.4
	284.18	62518	284.18	57320.3
	284.08	49364.6	284.08	43196.1
	283.98	39270.5	283.98	35136.5
	283.88	28892.5	283.88	28793.9
	283.78	22214.6	283.78	22138.8
	283.68	16307.1	283.68	16251.5
	283.58	12631.5	283.58	12588.4
	283.48	9234.71	283.48	9203.19
	283.38	6997.05	283.38	6973.17
	283.28	5804.87	283.28	5785.06
	283.18	4683.08	283.18	4667.1
	283.08	3244.07	283.08	3233
	282.98	2238.05	282.98	2230.41
	282.88	1947.37	282.88	1940.73
	282.78	1832.14	282.78	1825.88
	282.68	1593.79	282.68	1588.35
	282.58	1096	282.58	1092.26
	282.48	344.653	282.48	343.477
	282.38	-119.373	282.38	-118.966
	282.28	290.411	282.28	289.42
	282.18	667.522	282.18	665.244
	282.08	322.44	282.08	321.34
	281.98	395.647	281.98	394.297
	281.88	211.804	281.88	211.081
	281.78	85.7456	281.78	85.453
	281.68	-197.482	281.68	-196.808
	281.58	17.8025	281.58	17.7417
	281.48	-298.288	281.48	-297.27
	281.38	47.9532	281.38	47.7895
	281.28	-385.294	281.28	-383.979
	281.18	-222.234	281.18	-221.476
	281.08	0	281.08	0
	280.98	439.51	280.98	438.01
	280.88	312.2	280.88	311.135
	280.78	-637.787	280.78	-635.61
	280.68	-468.333	280.68	-466.735
	280.58	-165.539	280.58	-164.974
	280.48	-459.648	280.48	-458.079
	280.38	-193.093	280.38	-192.434
	280.28	-579.438	280.28	-577.46
	280.18	-691.755	280.18	-689.394
	280.08	-904.748	280.08	-901.66
	279.98	-1000.39	279.98	-996.971
