# Supplementary material for: Bio-inspired vertebral design for scalable and flexible perovskite solar cells
Source: Nat Commun. 2020 Jun 15;11:3016. doi: 10.1038/s41467-020-16831-3 (PMC7295992; doi:10.1038/s41467-020-16831-3)
Supplement: Supplementary file 11 — Source Data [file 41467_2020_16831_MOESM11_ESM.zip › source data/Supplementary Fig.38.xlsx]

## Sheet: Sheet1
Supplementary Fig.38
	Wavelength (nm)	Transmittance (%)	Wavelength (nm)	Transmittance (%)	Wavelength (nm)	Transmittance (%)	Wavelength (nm)	Transmittance (%)
	350	49.3128	350	49.2168	350	80.4942	350	80.3846
	353	50.4786	353	50.5559	353	80.5704	353	80.443
	356	52.2222	356	52.9006	356	80.7474	356	80.5603
	359	54.1605	359	54.4832	359	80.8357	359	80.6378
	362	55.5437	362	55.9611	362	80.8933	362	80.7382
	365	57.2148	365	57.4186	365	80.93	365	80.8017
	368	58.7725	368	58.997	368	80.9841	368	80.8027
	371	60.042	371	60.4072	371	81.1132	371	80.946
	374	61.4199	374	61.5999	374	81.3379	374	81.1609
	377	62.6551	377	62.9023	377	81.5613	377	81.3796
	380	63.7484	380	64.0827	380	81.8314	380	81.6215
	383	65.1275	383	65.2635	383	82.0899	383	81.9631
	386	66.0531	386	66.5097	386	82.4499	386	82.2826
	389	67.1274	389	67.4395	389	82.7355	389	82.6698
	392	68.3338	392	68.4511	392	83.1682	392	82.9979
	395	69.3252	395	69.5485	395	83.4672	395	83.3457
	398	70.5173	398	70.8207	398	83.822	398	83.6291
	401	71.3281	401	71.6255	401	84.1868	401	83.9837
	404	72.1278	404	72.3647	404	84.5656	404	84.4107
	407	72.9394	407	73.2218	407	84.9285	407	84.8175
	410	73.568	410	73.8967	410	85.3481	410	85.2013
	413	74.3412	413	74.5922	413	85.728	413	85.6075
	416	74.911	416	75.1649	416	86.2341	416	86.0173
	419	75.6152	419	75.8566	419	86.6135	419	86.4307
	422	76.1539	422	76.3915	422	87.0631	422	86.9351
	425	76.5793	425	76.8513	425	87.4444	425	87.3444
	428	77.1682	428	77.4807	428	87.9031	428	87.7366
	431	77.7954	431	77.9724	431	88.2378	431	88.1454
	434	78.2407	434	78.4345	434	88.668	434	88.4834
	437	78.7381	437	78.9864	437	88.9816	437	88.8466
	440	79.0813	440	79.3948	440	89.4158	440	89.2013
	443	79.5588	443	79.77	443	89.685	443	89.5678
	446	79.9459	446	80.1176	446	90.0304	446	89.9131
	449	80.2489	449	80.5606	449	90.323	449	90.2043
	452	80.6742	452	80.8677	452	90.6422	452	90.4592
	455	80.9618	455	81.2154	455	90.8801	455	90.7128
	458	81.3463	458	81.6293	458	91.1592	458	90.9472
	461	81.6674	461	81.8828	461	91.3683	461	91.1344
	464	81.9042	464	82.1187	464	91.5469	464	91.408
	467	82.1492	467	82.228	467	91.7506	467	91.5741
	470	82.402	470	82.4664	470	91.8853	470	91.7202
	473	82.5568	473	82.5801	473	92.0214	473	91.8699
	476	82.7978	476	82.6934	476	92.2027	476	92.0036
	479	82.9806	479	82.9247	479	92.2952	479	92.1366
	482	83.1152	482	83.0471	482	92.4577	482	92.2375
	485	83.3098	485	83.1579	485	92.5799	485	92.4252
	488	83.4177	488	83.2814	488	92.6774	488	92.5249
	491	83.6098	491	83.3971	491	92.8106	491	92.618
	494	83.6584	494	83.5149	494	92.9065	494	92.6797
	497	83.7632	497	83.5084	497	92.9946	497	92.7767
	500	83.8473	500	83.5733	500	93.0881	500	92.8722
	503	83.9551	503	83.6256	503	93.1448	503	92.9738
	506	83.9523	506	83.6246	506	93.2025	506	92.9699
	509	84.0618	509	83.6268	509	93.2717	509	92.9761
	512	84.0575	512	83.6268	512	93.3301	512	92.9498
	515	84.0653	515	83.6345	515	93.3781	515	92.8787
	518	84.0635	518	83.5807	518	93.381	518	92.7773
	521	84.066	521	83.5684	521	93.3763	521	92.785
	524	84.0599	524	83.5132	524	93.3294	524	92.679
	527	84.0136	527	83.5175	527	93.239	527	92.6203
	530	83.9509	530	83.4003	530	93.1506	530	92.6183
	533	83.95	533	83.2861	533	93.0573	533	92.5226
	536	83.8678	536	83.2933	536	92.9923	536	92.4705
	539	83.8474	539	83.1709	539	92.9095	539	92.4268
	542	83.7659	542	83.0643	542	92.8606	542	92.3335
	545	83.7371	545	82.9426	545	92.8139	545	92.326
	548	83.6872	548	82.8256	548	92.7684	548	92.2344
	551	83.6601	551	82.8352	551	92.7215	551	92.134
	554	83.6311	554	82.716	554	92.6701	554	92.0635
	557	83.609	557	82.7194	557	92.6038	557	91.9147
	560	83.521	560	82.5994	560	92.5809	560	91.772
	563	83.5244	563	82.4909	563	92.5108	563	91.5976
	566	83.4134	566	82.3687	566	92.4937	566	91.4235
	569	83.4174	569	82.3761	569	92.4243	569	91.3047
	572	83.3933	572	82.2619	572	92.3878	572	91.2095
	575	83.3073	575	82.1986	575	92.3353	575	91.1402
	578	83.3103	578	82.1476	578	92.2934	578	91.016
	581	83.2222	581	82.0332	581	92.2465	581	90.9271
	584	83.1983	584	82.0266	584	92.2012	584	90.7879
	587	83.1208	587	81.9144	587	92.1497	587	90.6538
	590	83.0965	590	81.828	590	92.109	590	90.5557
	593	83.0901	593	81.8042	593	92.0437	593	90.4614
	596	83.0482	596	81.8051	596	92.0012	596	90.3693
	599	83.044	599	81.6835	599	91.9734	599	90.2969
	602	83.0435	602	81.6872	602	91.8786	602	90.2464
	605	83.0061	605	81.692	605	91.8384	605	90.1464
	608	83.0137	608	81.6942	608	91.789	608	90.0055
	611	83.0064	611	81.695	611	91.7906	611	89.911
	614	83.0112	614	81.5719	614	91.753	614	89.8392
	617	83.0135	617	81.5791	617	91.7521	617	89.7892
	620	83.0115	620	81.5748	620	91.7	620	89.7228
	623	83.0082	623	81.4667	623	91.7033	623	89.6451
	626	83.0106	626	81.4022	626	91.6749	626	89.5684
	629	83.0072	629	81.3437	629	91.6593	629	89.4714
	632	83.006	632	81.3487	632	91.6135	632	89.4522
	635	83.0057	635	81.2327	635	91.5698	635	89.3229
	638	83.0072	638	81.2127	638	91.5167	638	89.261
	641	83.0084	641	81.1194	641	91.5195	641	89.1091
	644	83.0108	644	81.0076	644	91.4758	644	89.0091
	647	83.0125	647	81.0024	647	91.4804	647	88.917
	650	83.0097	650	80.8932	650	91.4783	650	88.8175
	653	82.987	653	80.9216	653	91.4309	653	88.7563
	656	82.9829	656	80.8971	656	91.4317	656	88.6962
	659	82.9886	659	80.8945	659	91.3724	659	88.6014
	662	82.9805	662	80.8945	662	91.3395	662	88.5242
	665	82.9818	665	80.8964	665	91.3138	665	88.5078
	668	82.9827	668	80.8973	668	91.2808	668	88.4138
	671	82.984	671	80.9009	671	91.243	671	88.3313
	674	82.9839	674	80.8967	674	91.1882	674	88.3146
	677	82.9806	677	80.8983	677	91.1863	677	88.2377
	680	82.9846	680	80.7814	680	91.1909	680	88.2374
	683	82.9842	683	80.7813	683	91.1914	683	88.143
	686	82.9871	686	80.7852	686	91.1515	686	88.1409
	689	82.9836	689	80.7597	689	91.1206	689	88.0422
	692	83.006	692	80.6741	692	91.0962	692	88.0494
	695	83.0074	695	80.6716	695	91.0493	695	88.0205
	698	83.0442	698	80.6772	698	91.0034	698	87.9443
	701	83.092	701	80.6769	701	91.005	701	87.9449
	704	83.0888	704	80.6718	704	90.9582	704	87.9449
	707	83.0957	707	80.6732	707	90.9539	707	87.9478
	710	83.1162	710	80.6784	710	90.8835	710	87.8857
	713	83.1129	713	80.6715	713	90.9159	713	87.8896
	716	83.1134	716	80.6819	716	90.9128	716	87.8536
	719	83.1157	719	80.5641	719	90.9105	719	87.8518
	722	83.1213	722	80.561	722	90.9171	722	87.7842
	725	83.12	725	80.5685	725	90.9112	725	87.7875
	728	83.1119	728	80.5608	728	90.9113	728	87.786
	731	83.119	731	80.4465	731	90.9144	731	87.6895
	734	83.1153	734	80.4467	734	90.9126	734	87.687
	737	83.1194	737	80.4537	737	90.9146	737	87.6922
	740	83.1177	740	80.3382	740	90.9171	740	87.6907
	743	83.0959	743	80.3361	743	90.9134	743	87.6875
	746	83.0966	746	80.3406	746	90.9173	746	87.6924
	749	83.0933	749	80.3349	749	90.8842	749	87.6956
	752	83.0911	752	80.3396	752	90.8681	752	87.6934
	755	83.0933	755	80.3434	755	90.8613	755	87.6913
	758	83.0927	758	80.3402	758	90.8638	758	87.6939
	761	83.0976	761	80.339	761	90.8653	761	87.6939
	764	83.0916	764	80.3387	764	90.8634	764	87.595
	767	83.0969	767	80.3212	767	90.8683	767	87.5941
	770	83.0903	770	80.2288	770	90.8609	770	87.5955
	773	83.0914	773	80.2318	773	90.8618	773	87.5949
	776	83.1959	776	80.1129	776	90.863	776	87.593
	779	83.2051	779	80.1145	779	90.8662	779	87.5959
	782	83.2204	782	80.1111	782	90.8399	782	87.5944
	785	83.3063	785	80.1208	785	90.8198	785	87.5987
	788	83.3078	788	80.1132	788	90.8235	788	87.5956
	791	83.3123	791	80.1141	791	90.823	791	87.5968
	794	83.3072	794	80.1163	794	90.8206	794	87.5984
	797	83.3113	797	80.1225	797	90.8255	797	87.5912
	800	83.3009	800	80.1122	800	90.8207	800	87.5804
