# Supplementary material for: Bio-inspired vertebral design for scalable and flexible perovskite solar cells
Source: Nat Commun. 2020 Jun 15;11:3016. doi: 10.1038/s41467-020-16831-3 (PMC7295992; doi:10.1038/s41467-020-16831-3)
Supplement: Supplementary file 11 — Source Data [file 41467_2020_16831_MOESM11_ESM.zip › source data/Supplementary Fig.41.xlsx]

## Sheet: 3mm
Supplementary Fig.41
	Bending angle (degree)	R/R0	Bending angle (degree)	R/R0
	0	1	0	7.21
	10	1	10	7.45
	20	1.01	20	8.12
	30	1.02	30	9.34
	40	1.03	40	12.34
	50	1.03	50	15.65
	60	1.05	60	20.42
	70	1.08	70	26.23

## Sheet: 5mm
Supplementary Fig.41
	Bending angle (degree)	R/R0	Bending angle (degree)	R/R0
	0	1	0	3.32
	10	1.01	10	3.36
	20	1.01	20	3.45
	30	1.02	30	3.48
	40	1.01	40	3.59
	50	1.01	50	3.72
	60	1.01	60	4.12
	70	1.02	70	4.23

## Sheet: 10mm
Supplementary Fig.41
	Bending angle (degree)	R/R0	Bending angle (degree)	R/R0
	10	1.01	10	2.33
	20	1.01	20	2.46
	30	1	30	2.54
	40	1.01	40	2.59
	50	1.01	50	2.66
	60	1.01	60	2.92
	70	1	70	3.12
