# Supplementary material for: Bio-inspired vertebral design for scalable and flexible perovskite solar cells
Source: Nat Commun. 2020 Jun 15;11:3016. doi: 10.1038/s41467-020-16831-3 (PMC7295992; doi:10.1038/s41467-020-16831-3)
Supplement: Supplementary file 11 — Source Data [file 41467_2020_16831_MOESM11_ESM.zip › source data/Supplementary Fig.9.xlsx]

## Sheet: Sheet1
Supplementary Fig.9
	PbI2-PSS Distance	RDF	MAI-PSS Distance	RDF	PbI2-EVA Distance	RDF	MAI-EVA Distance	RDF
	0.005	0	0.005	0	0.005	0	0.005	0
	0.015	0	0.015	0	0.015	0	0.015	0
	0.025	0	0.025	0	0.025	0	0.025	0
	0.035	0	0.035	0	0.035	0	0.035	0
	0.045	0	0.045	0	0.045	0	0.045	0
	0.055	0	0.055	0	0.055	0	0.055	0
	0.065	0	0.065	0	0.065	0	0.065	0
	0.075	0	0.075	0	0.075	0	0.075	0
	0.085	0	0.085	0	0.085	0	0.085	0
	0.095	0	0.095	0	0.095	0	0.095	0
	0.105	0	0.105	0	0.105	0	0.105	0
	0.115	0	0.115	0	0.115	0	0.115	0
	0.125	0	0.125	0	0.125	0	0.125	0
	0.135	0	0.135	0	0.135	0	0.135	0
	0.145	0	0.145	0	0.145	0	0.145	0
	0.155	0	0.155	0	0.155	0	0.155	0
	0.165	0	0.165	0	0.165	0	0.165	0
	0.175	0	0.175	0	0.175	0	0.175	0
	0.185	0	0.185	0	0.185	0	0.185	0
	0.195	0	0.195	0	0.195	0	0.195	0
	0.205	0	0.205	0	0.205	0	0.205	0
	0.215	0	0.215	0	0.215	0	0.215	0
	0.225	0	0.225	0	0.225	0	0.225	0
	0.235	0	0.235	0	0.235	0	0.235	0
	0.245	0	0.245	0	0.245	0	0.245	0
	0.255	0	0.255	0	0.255	0	0.255	0
	0.265	0	0.265	0	0.265	0	0.265	0
	0.275	0	0.275	0	0.275	0	0.275	0
	0.285	0	0.285	0	0.285	0	0.285	0
	0.295	0	0.295	0	0.295	0	0.295	0
	0.305	0	0.305	0	0.305	0	0.305	0
	0.315	0	0.315	0	0.315	0	0.315	0
	0.325	0	0.325	0	0.325	0	0.325	0
	0.335	0	0.335	0	0.335	0	0.335	0
	0.345	0	0.345	0	0.345	0	0.345	0
	0.355	0	0.355	0	0.355	0	0.355	0
	0.365	0	0.365	0	0.365	0	0.365	0
	0.375	0	0.375	0	0.375	0	0.375	0
	0.385	0	0.385	0	0.385	0	0.385	0
	0.395	0	0.395	0	0.395	0	0.395	0
	0.405	0	0.405	0	0.405	0	0.405	0
	0.415	0	0.415	0	0.415	0	0.415	0
	0.425	0	0.425	0	0.425	0	0.425	0
	0.435	0	0.435	0	0.435	0	0.435	0
	0.445	0	0.445	0	0.445	0	0.445	0
	0.455	0	0.455	0	0.455	0	0.455	0
	0.465	0	0.465	0	0.465	0	0.465	0
	0.475	0	0.475	0	0.475	0	0.475	0
	0.485	0	0.485	0	0.485	0	0.485	0
	0.495	0	0.495	0	0.495	0	0.495	0
	0.505	0	0.505	0	0.505	0	0.505	0
	0.515	0	0.515	0	0.515	0	0.515	0
	0.525	0	0.525	0	0.525	0	0.525	0
	0.535	0	0.535	0	0.535	0	0.535	0
	0.545	0	0.545	0	0.545	0	0.545	0
	0.555	0	0.555	0	0.555	0	0.555	0
	0.565	0	0.565	0	0.565	0	0.565	0
	0.575	0	0.575	0	0.575	0	0.575	0
	0.585	0	0.585	0	0.585	0	0.585	0
	0.595	0	0.595	0	0.595	0	0.595	0
	0.605	0	0.605	0	0.605	0	0.605	0
	0.615	0	0.615	0	0.615	0	0.615	0
	0.625	0	0.625	0	0.625	0	0.625	0
	0.635	0	0.635	0	0.635	0	0.635	0
	0.645	0	0.645	0	0.645	0	0.645	0
	0.655	0	0.655	0	0.655	0	0.655	0
	0.665	0	0.665	0	0.665	0	0.665	0
	0.675	0	0.675	0	0.675	0	0.675	0
	0.685	0	0.685	0	0.685	0	0.685	0
	0.695	0	0.695	0	0.695	0	0.695	0
	0.705	0	0.705	0	0.705	0	0.705	0
	0.715	0	0.715	0	0.715	0	0.715	0
	0.725	0	0.725	0	0.725	0	0.725	0
	0.735	0	0.735	0	0.735	0	0.735	0
	0.745	0	0.745	0	0.745	0	0.745	0
	0.755	0	0.755	0	0.755	0	0.755	0
	0.765	0	0.765	0	0.765	0	0.765	0
	0.775	0	0.775	0	0.775	0	0.775	0
	0.785	0	0.785	0	0.785	0	0.785	0
	0.795	0	0.795	0	0.795	0	0.795	0
	0.805	0	0.805	0	0.805	0	0.805	0
	0.815	0	0.815	0	0.815	0	0.815	0
	0.825	0	0.825	0	0.825	0	0.825	0
	0.835	0	0.835	0	0.835	0	0.835	0
	0.845	0	0.845	0	0.845	0	0.845	0
	0.855	0	0.855	0	0.855	0	0.855	0
	0.865	0	0.865	0	0.865	0	0.865	0
	0.875	0	0.875	0	0.875	0	0.875	0
	0.885	0	0.885	0	0.885	0	0.885	0
	0.895	0	0.895	0	0.895	0	0.895	0
	0.905	0	0.905	0	0.905	0	0.905	0
	0.915	0	0.915	0	0.915	0	0.915	0
	0.925	0	0.925	0	0.925	0	0.925	0
	0.935	0	0.935	0	0.935	0	0.935	0
	0.945	0	0.945	0	0.945	0	0.945	0
	0.955	0	0.955	0	0.955	0	0.955	0
	0.965	0	0.965	0	0.965	0	0.965	0
	0.975	0	0.975	0	0.975	0	0.975	0
	0.985	0	0.985	0	0.985	0	0.985	0
	0.995	0	0.995	0	0.995	0	0.995	0
	1.005	0	1.005	0	1.005	0	1.005	0
	1.015	0	1.015	0	1.015	0	1.015	0
	1.025	0	1.025	0	1.025	0	1.025	0
	1.035	0	1.035	0	1.035	0	1.035	0
	1.045	0	1.045	0	1.045	0	1.045	0
	1.055	0	1.055	0	1.055	0	1.055	0
	1.065	0	1.065	0	1.065	0	1.065	0
	1.075	0	1.075	0	1.075	0	1.075	0
	1.085	0	1.085	0	1.085	0	1.085	0
	1.095	0	1.095	0	1.095	0	1.095	0
	1.105	0	1.105	0	1.105	0	1.105	0
	1.115	0	1.115	0	1.115	0	1.115	0
	1.125	0	1.125	0	1.125	0	1.125	0
	1.135	0	1.135	0	1.135	0	1.135	0
	1.145	0	1.145	0	1.145	0	1.145	0
	1.155	0	1.155	0	1.155	0	1.155	0
	1.165	0	1.165	0	1.165	0	1.165	0
	1.175	0	1.175	0	1.175	0	1.175	0
	1.185	0	1.185	0	1.185	0	1.185	0
	1.195	0	1.195	0	1.195	0	1.195	0
	1.205	0	1.205	0	1.205	0	1.205	0
	1.215	0	1.215	0	1.215	0	1.215	0
	1.225	0	1.225	0	1.225	0	1.225	0
	1.235	0	1.235	0	1.235	0	1.235	0
	1.245	0	1.245	0	1.245	0	1.245	0
	1.255	0	1.255	0	1.255	0	1.255	0
	1.265	0	1.265	0	1.265	0	1.265	0
	1.275	0	1.275	0	1.275	0	1.275	0
	1.285	0	1.285	0	1.285	0	1.285	0
	1.295	0	1.295	0	1.295	0	1.295	0
	1.305	0	1.305	0	1.305	0	1.305	0
	1.315	0	1.315	0	1.315	0	1.315	0
	1.325	0	1.325	0	1.325	0	1.325	0
	1.335	0	1.335	0	1.335	0	1.335	0
	1.345	0	1.345	0	1.345	0	1.345	0
	1.355	0	1.355	0	1.355	0	1.355	0
	1.365	0	1.365	0	1.365	0	1.365	0
	1.375	0	1.375	0	1.375	0	1.375	0
	1.385	0	1.385	0	1.385	0	1.385	0
	1.395	0	1.395	0	1.395	0	1.395	0
	1.405	0	1.405	0	1.405	0	1.405	0
	1.415	0	1.415	0	1.415	0	1.415	0
	1.425	0	1.425	0	1.425	0	1.425	0
	1.435	0	1.435	0	1.435	0	1.435	0
	1.445	0	1.445	0	1.445	0	1.445	0
	1.455	0	1.455	0	1.455	0	1.455	0
	1.465	0	1.465	0	1.465	0	1.465	0
	1.475	0	1.475	0	1.475	0	1.475	0
	1.485	0	1.485	0	1.485	0	1.485	0
	1.495	0	1.495	0	1.495	0	1.495	0
	1.505	0	1.505	0	1.505	0	1.505	0
	1.515	0	1.515	0	1.515	0	1.515	0
	1.525	0	1.525	0	1.525	0	1.525	0
	1.535	0	1.535	0	1.535	0	1.535	0
	1.545	0	1.545	0	1.545	0	1.545	0
	1.555	0	1.555	0	1.555	0	1.555	0
	1.565	0	1.565	0	1.565	0	1.565	0
	1.575	0	1.575	0	1.575	0	1.575	0
	1.585	0	1.585	0	1.585	0	1.585	0
	1.595	0	1.595	0	1.595	0	1.595	0
	1.605	0	1.605	0	1.605	0	1.605	0
	1.615	0	1.615	0	1.615	0	1.615	0
	1.625	0	1.625	0	1.625	0	1.625	0
	1.635	0	1.635	0	1.635	0	1.635	0
	1.645	0	1.645	0	1.645	0	1.645	0
	1.655	0	1.655	0	1.655	0	1.655	0
	1.665	0	1.665	0	1.665	0	1.665	0
	1.675	0	1.675	0	1.675	0	1.675	0
	1.685	0	1.685	0	1.685	0	1.685	0
	1.695	0	1.695	0	1.695	0	1.695	0
	1.705	0	1.705	0	1.705	0	1.705	0
	1.715	0	1.715	0	1.715	0	1.715	0
	1.725	0	1.725	0	1.725	0	1.725	0
	1.735	0	1.735	0	1.735	0	1.735	0
	1.745	0	1.745	0	1.745	0	1.745	0
	1.755	0	1.755	0	1.755	0	1.755	0
	1.765	0	1.765	0	1.765	0	1.765	0
	1.775	0	1.775	0	1.775	0	1.775	0
	1.785	0	1.785	0	1.785	0	1.785	0
	1.795	0	1.795	0	1.795	0	1.795	0
	1.805	0	1.805	0	1.805	0	1.805	0
	1.815	0	1.815	0	1.815	0	1.815	0
	1.825	0	1.825	0	1.825	0	1.825	0
	1.835	0	1.835	0	1.835	0	1.835	0
	1.845	0	1.845	0	1.845	0	1.845	0
	1.855	0	1.855	0	1.855	0	1.855	0
	1.865	0	1.865	0	1.865	0	1.865	0
	1.875	0	1.875	0	1.875	0	1.875	0
	1.885	0	1.885	0	1.885	0	1.885	0
	1.895	0	1.895	0	1.895	0	1.895	0
	1.905	0	1.905	0	1.905	0	1.905	0
	1.915	0	1.915	0	1.915	0	1.915	0
	1.925	0	1.925	0	1.925	0	1.925	0
	1.935	0	1.935	0	1.935	0	1.935	0
	1.945	0	1.945	0	1.945	0	1.945	0
	1.955	0	1.955	0	1.955	0	1.955	0
	1.965	0	1.965	0	1.965	0	1.965	0
	1.975	0	1.975	0	1.975	0	1.975	0
	1.985	0	1.985	0	1.985	0	1.985	0
	1.995	0	1.995	0	1.995	0	1.995	0
	2.005	0	2.005	0	2.005	0	2.005	0
	2.015	0	2.015	0	2.015	0	2.015	0
	2.025	0	2.025	0	2.025	0	2.025	0
	2.035	0	2.035	0	2.035	0	2.035	0
	2.045	0	2.045	0	2.045	0	2.045	0
	2.055	0	2.055	0	2.055	0	2.055	0
	2.065	0	2.065	0	2.065	0	2.065	0
	2.075	0	2.075	0	2.075	0	2.075	0
	2.085	0	2.085	0	2.085	0	2.085	0
	2.095	0	2.095	0	2.095	0	2.095	0
	2.105	0	2.105	0	2.105	0	2.105	0
	2.115	0	2.115	0	2.115	0	2.115	0
	2.125	0	2.125	0	2.125	0	2.125	0
	2.135	0	2.135	0	2.135	0	2.135	0
	2.145	0	2.145	0	2.145	0	2.145	0
	2.155	0	2.155	0	2.155	0	2.155	0
	2.165	0	2.165	0	2.165	0	2.165	0
	2.175	0	2.175	0	2.175	0	2.175	0
	2.185	0	2.185	0	2.185	0	2.185	0
	2.195	0	2.195	0	2.195	0	2.195	0
	2.205	0	2.205	0	2.205	0	2.205	0
	2.215	0	2.215	0	2.215	0	2.215	0
	2.225	0	2.225	0	2.225	0.15148	2.225	0
	2.235	0	2.235	0	2.235	0.13762	2.235	0
	2.245	0	2.245	0	2.245	0.0868	2.245	0
	2.255	0	2.255	0	2.255	0.09832	2.255	0
	2.265	0	2.265	0	2.265	0.47508	2.265	0
	2.275	0	2.275	0	2.275	0.36224	2.275	0
	2.285	0	2.285	0	2.285	0.23939	2.285	0
	2.295	0.18562	2.295	0	2.295	0.80684	2.295	0
	2.305	0.11324	2.305	0	2.305	1.05863	2.305	0
	2.315	0.0842	2.315	0	2.315	1.59758	2.315	0
	2.325	0.33389	2.325	0	2.325	1.35264	2.325	0
	2.335	0.26207	2.335	0	2.335	1.70787	2.335	0
	2.345	0.17779	2.345	0	2.345	2.90936	2.345	0
	2.355	0.2034	2.355	0	2.355	2.97485	2.355	0
	2.365	0.26891	2.365	0	2.365	4.1006	2.365	0
	2.375	0.26665	2.375	0	2.375	4.77522	2.375	0
	2.385	0.27764	2.385	0	2.385	6.49313	2.385	0
	2.395	0.39332	2.395	0	2.395	5.94874	2.395	0
	2.405	0.45507	2.405	0	2.405	5.75891	2.405	0
	2.415	0.55446	2.415	0	2.415	7.42578	2.415	0
	2.425	1.01028	2.425	0	2.425	7.86414	2.425	0
	2.435	0.67223	2.435	0	2.435	10.2977	2.435	0
	2.445	1.47186	2.445	0	2.445	9.88955	2.445	0
	2.455	1.67202	2.455	0	2.455	9.68472	2.455	0
	2.465	1.32431	2.465	0	2.465	11.1285	2.465	0
	2.475	0.94532	2.475	0	2.475	11.7937	2.475	0
	2.485	1.46139	2.485	0	2.485	15.2309	2.485	0
	2.495	1.81213	2.495	0	2.495	11.3343	2.495	0
	2.505	2.30104	2.505	0	2.505	12.0706	2.505	0
	2.515	2.75836	2.515	0	2.515	13.032	2.515	0
	2.525	2.31192	2.525	0	2.525	14.7816	2.525	0
	2.535	3.08949	2.535	0	2.535	13.4593	2.535	0
	2.545	2.6821	2.545	0	2.545	15.0809	2.545	0
	2.555	3.79012	2.555	0	2.555	15.7672	2.555	0
	2.565	3.8635	2.565	0	2.565	15.8535	2.565	0
	2.575	3.16438	2.575	0	2.575	15.2876	2.575	0
	2.585	3.38754	2.585	0	2.585	16.0019	2.585	0
	2.595	3.596	2.595	0	2.595	16.1851	2.595	0
	2.605	3.69035	2.605	0	2.605	17.774	2.605	0
	2.615	3.53021	2.615	0	2.615	15.1799	2.615	0
	2.625	3.50336	2.625	0	2.625	15.9805	2.625	0
	2.635	4.38665	2.635	0	2.635	14.4103	2.635	0
	2.645	3.49358	2.645	0	2.645	13.6762	2.645	0
	2.655	4.04342	2.655	0	2.655	14.788	2.655	0
	2.665	4.08725	2.665	0	2.665	14.8884	2.665	0
	2.675	5.38098	2.675	0	2.675	14.4542	2.675	0
	2.685	5.12191	2.685	0	2.685	12.6563	2.685	0
	2.695	6.93739	2.695	0	2.695	12.0377	2.695	0
	2.705	6.80397	2.705	0	2.705	12.2051	2.705	0
	2.715	5.76431	2.715	0	2.715	11.5982	2.715	0
	2.725	6.80574	2.725	0	2.725	12.2454	2.725	0
	2.735	5.26812	2.735	0	2.735	11.0699	2.735	0
	2.745	4.69086	2.745	0	2.745	9.86144	2.745	0
	2.755	5.9053	2.755	0	2.755	8.95837	2.755	0
	2.765	6.25613	2.765	0	2.765	7.1362	2.765	0
	2.775	5.48844	2.775	0	2.775	7.00371	2.775	0
	2.785	5.62363	2.785	0	2.785	7.40472	2.785	0
	2.795	5.04437	2.795	0	2.795	7.33583	2.795	0
	2.805	6.21279	2.805	0	2.805	7.09298	2.805	0
	2.815	7.03235	2.815	0	2.815	6.26191	2.815	0
	2.825	7.4067	2.825	0	2.825	6.56221	2.825	0
	2.835	6.17556	2.835	0	2.835	4.89089	2.835	0
	2.845	6.14152	2.845	0	2.845	4.64038	2.845	0
	2.855	5.5819	2.855	0	2.855	5.06795	2.855	0
	2.865	5.62546	2.865	0	2.865	5.2915	2.865	0
	2.875	5.29525	2.875	0	2.875	4.59697	2.875	0
	2.885	6.04468	2.885	0	2.885	4.30986	2.885	0
	2.895	5.80559	2.895	0	2.895	3.95205	2.895	0
	2.905	5.5429	2.905	0	2.905	3.98413	2.905	0
	2.915	5.62884	2.915	0	2.915	4.33193	2.915	0
	2.925	5.12455	2.925	0	2.925	4.6895	2.925	0
	2.935	6.61747	2.935	0	2.935	4.86073	2.935	0
	2.945	5.77487	2.945	0	2.945	4.36662	2.945	0
	2.955	5.29662	2.955	0	2.955	3.93633	2.955	0
	2.965	6.36447	2.965	0	2.965	3.36244	2.965	0
	2.975	5.10669	2.975	0	2.975	2.69026	2.975	0
	2.985	5.41014	2.985	0	2.985	2.65122	2.985	0
	2.995	4.85427	2.995	0	2.995	2.91223	2.995	0
	3.005	5.03022	3.005	0	3.005	2.38767	3.005	0
	3.015	5.00518	3.015	0	3.015	2.17936	3.015	0
	3.025	4.64341	3.025	0	3.025	1.86447	3.025	0
	3.035	4.34343	3.035	0	3.035	1.43156	3.035	0
	3.045	4.8746	3.045	0	3.045	1.65133	3.045	0
	3.055	4.182	3.055	0	3.055	1.74768	3.055	0
	3.065	3.68244	3.065	0	3.065	1.93587	3.065	0
	3.075	4.81176	3.075	0	3.075	1.85059	3.075	0
	3.085	4.21168	3.085	0	3.085	1.80578	3.085	0
	3.095	4.08245	3.095	0	3.095	1.74846	3.095	0
	3.105	4.92984	3.105	0	3.105	2.30117	3.105	0
	3.115	5.83603	3.115	0	3.115	2.22201	3.115	0
	3.125	4.65902	3.125	0	3.125	1.83025	3.125	0
	3.135	4.00955	3.135	0	3.135	0.92837	3.135	0
	3.145	2.89683	3.145	0	3.145	1.35212	3.145	0
	3.155	3.33935	3.155	0	3.155	1.46913	3.155	0
	3.165	3.08556	3.165	0	3.165	1.54097	3.165	0
	3.175	2.75282	3.175	0	3.175	1.27709	3.175	0
	3.185	3.12106	3.185	0	3.185	1.47855	3.185	0
	3.195	2.26907	3.195	0	3.195	1.18769	3.195	0
	3.205	2.53314	3.205	0	3.205	0.83959	3.205	0
	3.215	1.979	3.215	0	3.215	0.45346	3.215	0
	3.225	2.17644	3.225	0	3.225	0.63693	3.225	0
	3.235	2.65165	3.235	0	3.235	0.53745	3.235	0
	3.245	2.45679	3.245	0	3.245	0.6291	3.245	0
	3.255	1.83129	3.255	0	3.255	0.3775	3.255	0
	3.265	2.39857	3.265	0	3.265	0.35175	3.265	0
	3.275	2.36992	3.275	0	3.275	0.37873	3.275	0
	3.285	2.23704	3.285	0	3.285	0.54438	3.285	0
	3.295	2.35509	3.295	0	3.295	0.55259	3.295	0
	3.305	1.70745	3.305	0	3.305	0.54925	3.305	0
	3.315	2.27201	3.315	0	3.315	0.52888	3.315	0
	3.325	1.81621	3.325	0	3.325	0.38439	3.325	0
	3.335	1.57545	3.335	0	3.335	0.73608	3.335	0
	3.345	2.23144	3.345	0	3.345	0.69817	3.345	0
	3.355	2.03108	3.355	0	3.355	0.37754	3.355	0
	3.365	2.08544	3.365	0	3.365	0.23732	3.365	0
	3.375	1.7694	3.375	0	3.375	0.26335	3.375	0
	3.385	2.23152	3.385	0	3.385	0.22362	3.385	0
	3.395	2.50548	3.395	0	3.395	0.21146	3.395	0
	3.405	2.63348	3.405	0	3.405	0.21561	3.405	0
	3.415	1.70885	3.415	0	3.415	0.21971	3.415	0
	3.425	1.33987	3.425	0	3.425	0.21843	3.425	0
	3.435	1.88659	3.435	0	3.435	0.24364	3.435	0
	3.445	2.3509	3.445	0	3.445	0.25276	3.445	0
	3.455	1.73251	3.455	0	3.455	0.30889	3.455	0
	3.465	1.71	3.465	0	3.465	0.34875	3.465	0
	3.475	1.42615	3.475	0	3.475	0.25359	3.475	0
	3.485	1.75235	3.485	0	3.485	0.26757	3.485	0
	3.495	2.02554	3.495	0	3.495	0.3479	3.495	0
	3.505	2.08133	3.505	0	3.505	0.43749	3.505	0
	3.515	1.86864	3.515	0	3.515	0.48558	3.515	0
	3.525	1.85201	3.525	0	3.525	0.36715	3.525	0
	3.535	1.52258	3.535	0	3.535	0.38508	3.535	0
	3.545	1.01732	3.545	0	3.545	0.75588	3.545	0
	3.555	1.00565	3.555	0	3.555	0.62307	3.555	0
	3.565	1.75151	3.565	0	3.565	0.62449	3.565	0
	3.575	1.14153	3.575	0	3.575	0.46453	3.575	0
	3.585	1.34582	3.585	0	3.585	0.44736	3.585	0
	3.595	1.22779	3.595	0	3.595	0.44971	3.595	0
	3.605	1.29043	3.605	0	3.605	0.46645	3.605	0
	3.615	1.32358	3.615	0	3.615	0.42561	3.615	0
	3.625	1.93437	3.625	0	3.625	0.46132	3.625	0
	3.635	1.78145	3.635	0	3.635	0.20338	3.635	0
	3.645	1.39811	3.645	0	3.645	0.32456	3.645	0
	3.655	1.13152	3.655	0	3.655	0.38828	3.655	0
	3.665	1.23732	3.665	0	3.665	0.21402	3.665	0
	3.675	1.29185	3.675	0	3.675	0.17121	3.675	0
	3.685	1.18516	3.685	0	3.685	0.38199	3.685	0
	3.695	1.2724	3.695	0	3.695	0.22429	3.695	0
	3.705	1.10666	3.705	0	3.705	0.22308	3.705	0
	3.715	0.76287	3.715	0	3.715	0.23999	3.715	0
	3.725	1.02435	3.725	0	3.725	0.23871	3.725	0
	3.735	1.27763	3.735	0	3.735	0.21055	3.735	0
	3.745	0.91156	3.745	0	3.745	0.44114	3.745	0
	3.755	1.3494	3.755	0	3.755	0.11967	3.755	0
	3.765	1.54384	3.765	0	3.765	0.12344	3.765	0
	3.775	1.13988	3.775	0	3.775	0.10525	3.775	0
	3.785	1.32809	3.785	0	3.785	0.11778	3.785	0
	3.795	1.02346	3.795	0	3.795	0.1215	3.795	0
	3.805	0.85187	3.805	0	3.805	0.13813	3.805	0
	3.815	0.90425	3.815	0	3.815	0.26193	3.815	0
	3.825	0.97149	3.825	0	3.825	0.18795	3.825	0
	3.835	0.63917	3.835	0	3.835	0.25071	3.835	0
	3.845	0.62059	3.845	0	3.845	0.22404	3.845	0
	3.855	1.03233	3.855	0	3.855	0.27755	3.855	0
	3.865	0.87597	3.865	0	3.865	0.17153	3.865	0
	3.875	0.84641	3.875	0	3.875	0.16648	3.875	0
	3.885	1.12607	3.885	0	3.885	0.26086	3.885	0
	3.895	0.95671	3.895	0	3.895	0.21421	3.895	0
	3.905	1.02579	3.905	0	3.905	0.20491	3.905	0
	3.915	0.86846	3.915	0	3.915	0.51783	3.915	0
	3.925	1.0593	3.925	0	3.925	0.19472	3.925	0
	3.935	0.86937	3.935	0	3.935	0.20584	3.935	0
	3.945	1.15973	3.945	0	3.945	0.24094	3.945	0
	3.955	1.3558	3.955	0	3.955	0.31563	3.955	0
	3.965	1.77949	3.965	0	3.965	0.27031	3.965	0
	3.975	2.02756	3.975	0	3.975	0.6091	3.975	0
	3.985	1.54857	3.985	0	3.985	0.66901	3.985	0
	3.995	1.30522	3.995	0	3.995	0.28193	3.995	0
	4.005	1.39248	4.005	0	4.005	0.35845	4.005	0
	4.015	1.59549	4.015	0	4.015	0.3838	4.015	0
	4.025	1.85217	4.025	0	4.025	0.54391	4.025	0
	4.035	2.01852	4.035	0	4.035	0.47597	4.035	0
	4.045	1.7098	4.045	0	4.045	0.54237	4.045	0
	4.055	1.51386	4.055	0	4.055	0.5777	4.055	0
	4.065	1.88871	4.065	0	4.065	0.64294	4.065	0
	4.075	1.58508	4.075	0	4.075	0.54194	4.075	0
	4.085	1.56381	4.085	0	4.085	0.31084	4.085	0
	4.095	1.89702	4.095	0	4.095	0.31305	4.095	0
	4.105	2.05738	4.105	0	4.105	0.41537	4.105	0
	4.115	1.94968	4.115	0	4.115	0.45395	4.115	0
	4.125	2.05957	4.125	0	4.125	0.43706	4.125	0
	4.135	2.12	4.135	0	4.135	0.34357	4.135	0
	4.145	2.06163	4.145	0	4.145	0.46923	4.145	0
	4.155	2.24774	4.155	0	4.155	0.43801	4.155	0
	4.165	1.99419	4.165	0	4.165	0.41069	4.165	0
	4.175	2.31255	4.175	0	4.175	0.46609	4.175	0
	4.185	1.98806	4.185	0	4.185	0.56735	4.185	0
	4.195	2.22645	4.195	0	4.195	0.60371	4.195	0
	4.205	2.28392	4.205	0	4.205	0.66446	4.205	0
	4.215	2.2477	4.215	0	4.215	0.55227	4.215	0
	4.225	2.30448	4.225	0	4.225	0.57766	4.225	0
	4.235	2.52004	4.235	0	4.235	0.75613	4.235	0
	4.245	2.38298	4.245	0	4.245	0.9017	4.245	0
	4.255	2.32194	4.255	0	4.255	1.02173	4.255	0
	4.265	2.57153	4.265	0	4.265	1.03069	4.265	0
	4.275	2.4196	4.275	0	4.275	0.84121	4.275	0
	4.285	2.10114	4.285	0	4.285	0.97684	4.285	0
	4.295	2.3482	4.295	0	4.295	1.04344	4.295	0
	4.305	2.54831	4.305	0	4.305	1.1836	4.305	0
	4.315	2.3588	4.315	0	4.315	1.53055	4.315	0
	4.325	2.59314	4.325	0	4.325	1.19272	4.325	0
	4.335	2.83331	4.335	0	4.335	1.04755	4.335	0
	4.345	2.58924	4.345	0	4.345	1.32411	4.345	0
	4.355	2.52978	4.355	0	4.355	1.17964	4.355	0
	4.365	3.20894	4.365	0	4.365	1.14144	4.365	0
	4.375	3.12749	4.375	0	4.375	1.35172	4.375	0
	4.385	3.07022	4.385	0	4.385	1.05305	4.385	0
	4.395	2.84992	4.395	0	4.395	1.69858	4.395	0
	4.405	2.70522	4.405	0	4.405	1.70376	4.405	0
	4.415	3.18682	4.415	0	4.415	1.81147	4.415	0
	4.425	2.97656	4.425	0	4.425	1.74265	4.425	0
	4.435	2.85227	4.435	0	4.435	1.96674	4.435	0
	4.445	3.47509	4.445	0	4.445	1.61313	4.445	0
	4.455	2.95176	4.455	0	4.455	2.08452	4.455	0
	4.465	2.93478	4.465	0	4.465	2.12848	4.465	0
	4.475	2.7264	4.475	0	4.475	2.42794	4.475	0
	4.485	2.78155	4.485	0	4.485	2.32702	4.485	0
	4.495	3.18233	4.495	0	4.495	2.62289	4.495	0
	4.505	3.46837	4.505	0	4.505	2.82373	4.505	0
	4.515	3.08411	4.515	0	4.515	2.68861	4.515	0
	4.525	3.73895	4.525	0	4.525	2.71336	4.525	0
	4.535	4.36605	4.535	0	4.535	2.6771	4.535	0
	4.545	3.4986	4.545	0	4.545	3.28553	4.545	0
	4.555	4.33504	4.555	0	4.555	2.8916	4.555	0
	4.565	4.37381	4.565	0	4.565	2.69601	4.565	0
	4.575	3.71157	4.575	0	4.575	2.61855	4.575	0
	4.585	3.43067	4.585	0	4.585	2.86577	4.585	0
	4.595	3.48699	4.595	0	4.595	3.10786	4.595	0
	4.605	3.53924	4.605	0	4.605	3.20931	4.605	0
	4.615	3.23085	4.615	0	4.615	3.51819	4.615	0
	4.625	4.10989	4.625	0	4.625	3.52052	4.625	0
	4.635	3.68611	4.635	0	4.635	3.31335	4.635	0
	4.645	3.77133	4.645	0	4.645	3.2209	4.645	0
	4.655	3.44974	4.655	0	4.655	3.46664	4.655	0
	4.665	3.73907	4.665	0	4.665	3.72748	4.665	0
	4.675	3.48222	4.675	0	4.675	4.09185	4.675	0
	4.685	3.15901	4.685	0	4.685	3.86086	4.685	0
	4.695	3.68802	4.695	0	4.695	4.07124	4.695	0
	4.705	3.91696	4.705	0	4.705	3.78858	4.705	0
	4.715	3.38618	4.715	0	4.715	3.40427	4.715	0
	4.725	3.88387	4.725	0	4.725	3.49625	4.725	0
	4.735	3.64946	4.735	0	4.735	3.88567	4.735	0
	4.745	3.40028	4.745	0	4.745	3.98867	4.745	0
	4.755	3.77515	4.755	0	4.755	4.19027	4.755	0
	4.765	3.93155	4.765	0	4.765	3.86993	4.765	0
	4.775	3.80626	4.775	0	4.775	3.7907	4.775	0
	4.785	3.95131	4.785	0	4.785	3.56197	4.785	0
	4.795	3.79093	4.795	0	4.795	3.74827	4.795	0
	4.805	3.6579	4.805	0	4.805	4.04126	4.805	0
	4.815	3.95737	4.815	0	4.815	3.96788	4.815	0
	4.825	3.75685	4.825	0	4.825	3.51389	4.825	0
	4.835	3.65769	4.835	0.03646	4.835	3.53413	4.835	0
	4.845	3.48883	4.845	0.08543	4.845	3.24001	4.845	0
	4.855	3.31814	4.855	0.03403	4.855	3.23728	4.855	0
	4.865	4.39118	4.865	0.04872	4.865	3.4273	4.865	0
	4.875	3.89536	4.875	0.11391	4.875	3.48952	4.875	0
	4.885	4.15361	4.885	0.03782	4.885	3.25526	4.885	0
	4.895	4.09585	4.895	0.03557	4.895	2.8377	4.895	0
	4.905	3.88224	4.905	0.02917	4.905	2.95343	4.905	0
	4.915	4.13419	4.915	0.06641	4.915	2.92072	4.915	0
	4.925	4.80572	4.925	0.20256	4.925	2.56878	4.925	0
	4.935	4.40336	4.935	0.08852	4.935	2.66102	4.935	0
	4.945	3.51522	4.945	0.06766	4.945	2.93651	4.945	0
	4.955	3.88699	4.955	0.02859	4.955	2.65231	4.955	0
	4.965	3.47476	4.965	0.02644	4.965	2.66192	4.965	0
	4.975	3.75249	4.975	0.02633	4.975	2.24723	4.975	0
	4.985	4.09758	4.985	0.10087	4.985	2.23319	4.985	0
	4.995	3.60495	4.995	0.04823	4.995	1.73582	4.995	0
	5.005	3.85775	5.005	0.09607	5.005	1.75135	5.005	0
	5.015	3.35797	5.015	0.15548	5.015	1.61267	5.015	0
	5.025	3.3744	5.025	0.09133	5.025	1.82406	5.025	0
	5.035	3.30465	5.035	0.12261	5.035	1.79217	5.035	0
	5.045	4.11298	5.045	0.19304	5.045	2.01097	5.045	0
	5.055	3.66115	5.055	0.24721	5.055	2.20846	5.055	0
	5.065	3.95744	5.065	0.15048	5.065	2.05602	5.065	0
	5.075	3.78418	5.075	0.1421	5.075	2.01881	5.075	0
	5.085	3.82748	5.085	0.16481	5.085	2.23807	5.085	0
	5.095	4.00657	5.095	0.1236	5.095	1.63465	5.095	0
	5.105	3.50033	5.105	0.10196	5.105	1.76734	5.105	0
	5.115	4.04716	5.115	0.09773	5.115	1.51918	5.115	0
	5.125	3.44156	5.125	0.10689	5.125	1.63936	5.125	0
	5.135	3.97862	5.135	0.09887	5.135	1.83444	5.135	0
	5.145	4.09385	5.145	0.12121	5.145	1.99022	5.145	0
	5.155	3.96762	5.155	0.1132	5.155	1.83199	5.155	0
	5.165	4.04812	5.165	0.1184	5.165	1.73354	5.165	0
	5.175	3.72078	5.175	0.06552	5.175	1.77586	5.175	0
	5.185	4.00296	5.185	0.09697	5.185	1.30874	5.185	0
	5.195	4.88484	5.195	0.16533	5.195	1.25277	5.195	0
	5.205	4.14991	5.205	0.08697	5.205	1.59628	5.205	0
	5.215	3.56991	5.215	0.16406	5.215	1.5419	5.215	0
	5.225	3.18438	5.225	0.14691	5.225	1.3895	5.225	0
	5.235	3.79789	5.235	0.22135	5.235	1.28386	5.235	0
	5.245	3.99665	5.245	0.19317	5.245	1.23581	5.245	0
	5.255	3.91609	5.255	0.16158	5.255	1.28995	5.255	0
	5.265	4.01789	5.265	0.19533	5.265	1.35494	5.265	0
	5.275	4.08645	5.275	0.27206	5.275	1.39024	5.275	0
	5.285	3.68598	5.285	0.23334	5.285	1.06055	5.285	0
	5.295	3.92152	5.295	0.18775	5.295	1.19921	5.295	0
	5.305	3.39636	5.305	0.28324	5.305	1.06811	5.305	0
	5.315	3.58059	5.315	0.26266	5.315	1.00879	5.315	0
	5.325	3.24094	5.325	0.32886	5.325	1.17692	5.325	0
	5.335	3.71497	5.335	0.23075	5.335	1.04516	5.335	0
	5.345	3.83007	5.345	0.20532	5.345	1.20531	5.345	0
	5.355	4.03607	5.355	0.22728	5.355	1.24222	5.355	0
	5.365	3.80418	5.365	0.20553	5.365	1.34833	5.365	0
	5.375	3.73537	5.375	0.17006	5.375	1.44066	5.375	0
	5.385	3.6878	5.385	0.1556	5.385	1.45471	5.385	0
	5.395	3.76974	5.395	0.16191	5.395	1.53521	5.395	0
	5.405	3.64769	5.405	0.19564	5.405	1.49103	5.405	0
	5.415	3.7163	5.415	0.17269	5.415	1.60061	5.415	0
	5.425	4.14212	5.425	0.13628	5.425	1.64781	5.425	0
	5.435	3.59989	5.435	0.11202	5.435	1.70522	5.435	0
	5.445	3.05908	5.445	0.17079	5.445	1.81911	5.445	0
	5.455	3.26522	5.455	0.20386	5.455	1.64863	5.455	0
	5.465	3.14249	5.465	0.20479	5.465	1.69282	5.465	0
	5.475	3.3242	5.475	0.20404	5.475	1.61159	5.475	0
	5.485	3.39958	5.485	0.1833	5.485	1.68673	5.485	0
	5.495	3.26518	5.495	0.22747	5.495	2.17112	5.495	0
	5.505	2.99276	5.505	0.27131	5.505	2.43751	5.505	0
	5.515	3.36269	5.515	0.24725	5.515	2.03417	5.515	0
	5.525	3.19039	5.525	0.19544	5.525	2.14556	5.525	0
	5.535	3.2427	5.535	0.25856	5.535	2.15821	5.535	0
	5.545	3.6835	5.545	0.25926	5.545	2.58743	5.545	0
	5.555	3.41436	5.555	0.2437	5.555	2.29459	5.555	0
	5.565	3.24183	5.565	0.35291	5.565	2.31057	5.565	0
	5.575	2.99551	5.575	0.32906	5.575	2.33044	5.575	0
	5.585	2.91005	5.585	0.33592	5.585	2.28604	5.585	0
	5.595	3.12067	5.595	0.25785	5.595	2.36372	5.595	0
	5.605	3.38723	5.605	0.26331	5.605	2.2419	5.605	0
	5.615	3.25829	5.615	0.21626	5.615	2.2359	5.615	0
	5.625	3.01617	5.625	0.20915	5.625	2.23191	5.625	0
	5.635	3.24942	5.635	0.22736	5.635	2.24958	5.635	0
	5.645	3.60843	5.645	0.28162	5.645	2.37694	5.645	0
	5.655	3.37933	5.655	0.33079	5.655	2.47798	5.655	0
	5.665	3.07449	5.665	0.42335	5.665	2.58218	5.665	0
	5.675	3.27383	5.675	0.35025	5.675	2.38875	5.675	0
	5.685	3.1739	5.685	0.39401	5.685	2.04969	5.685	0
	5.695	2.56916	5.695	0.36326	5.695	2.21399	5.695	0
	5.705	2.71729	5.705	0.33734	5.705	2.46354	5.705	0
	5.715	2.66404	5.715	0.373	5.715	2.47214	5.715	0
	5.725	2.88878	5.725	0.35181	5.725	2.57983	5.725	0
	5.735	2.73923	5.735	0.35516	5.735	2.08251	5.735	0
	5.745	2.86186	5.745	0.37367	5.745	2.26462	5.745	0
	5.755	2.9541	5.755	0.44654	5.755	2.19826	5.755	0
	5.765	2.8873	5.765	0.57925	5.765	2.28654	5.765	0
	5.775	2.41053	5.775	0.56672	5.775	2.42854	5.775	0
	5.785	2.6067	5.785	0.57375	5.785	2.46497	5.785	0
	5.795	2.47006	5.795	0.66433	5.795	2.46205	5.795	0
	5.805	2.52405	5.805	0.65461	5.805	2.31819	5.805	0
	5.815	2.2863	5.815	0.47	5.815	2.16791	5.815	0
	5.825	2.67297	5.825	0.58806	5.825	2.37045	5.825	0
	5.835	2.44294	5.835	0.75833	5.835	2.4798	5.835	0
	5.845	2.6349	5.845	0.71465	5.845	2.80242	5.845	0
	5.855	2.593	5.855	0.92134	5.855	2.83843	5.855	0
	5.865	2.74595	5.865	0.89634	5.865	2.82876	5.865	0
	5.875	3.06126	5.875	0.84391	5.875	2.5222	5.875	0.08534
	5.885	3.15292	5.885	0.67167	5.885	2.501	5.885	0.05429
	5.895	3.2223	5.895	0.67805	5.895	2.91154	5.895	0.02164
	5.905	2.79515	5.905	0.75484	5.905	2.64898	5.905	0.07908
	5.915	3.03074	5.915	0.74799	5.915	2.68111	5.915	0.04836
	5.925	2.85771	5.925	0.71262	5.925	2.46379	5.925	0.04641
	5.935	2.99113	5.935	0.71876	5.935	2.53533	5.935	0.06405
	5.945	2.99385	5.945	0.62981	5.945	2.65058	5.945	0.0461
	5.955	3.32735	5.955	0.75352	5.955	2.61173	5.955	0.03888
	5.965	3.0351	5.965	0.78904	5.965	2.72066	5.965	0.09159
	5.975	3.05865	5.975	0.6558	5.975	2.88661	5.975	0.10357
	5.985	3.41375	5.985	0.60883	5.985	2.81068	5.985	0.15921
	5.995	3.09896	5.995	0.58169	5.995	2.83956	5.995	0.08544
	6.005	2.80502	6.005	0.59644	6.005	2.86304	6.005	0.09906
	6.015	3.03889	6.015	0.59168	6.015	2.4787	6.015	0.1022
	6.025	2.86101	6.025	0.67535	6.025	2.59099	6.025	0.12085
	6.035	3.28721	6.035	0.79425	6.035	2.7866	6.035	0.09636
	6.045	3.06849	6.045	0.81769	6.045	2.53112	6.045	0.20066
	6.055	2.93734	6.055	0.68918	6.055	2.60118	6.055	0.20854
	6.065	2.97059	6.065	0.70327	6.065	2.39723	6.065	0.08348
	6.075	3.25426	6.075	0.65749	6.075	2.73648	6.075	0.07132
	6.085	2.97344	6.085	0.67699	6.085	2.96041	6.085	0.10155
	6.095	3.13374	6.095	0.60594	6.095	3.18791	6.095	0.18726
	6.105	3.06698	6.105	0.56764	6.105	3.2546	6.105	0.15469
	6.115	3.05897	6.115	0.57919	6.115	3.13533	6.115	0.20112
	6.125	3.41583	6.125	0.60938	6.125	3.17674	6.125	0.19378
	6.135	3.11499	6.135	0.70063	6.135	3.40051	6.135	0.11489
	6.145	3.25622	6.145	0.66516	6.145	3.42586	6.145	0.13111
	6.155	3.12654	6.155	0.5664	6.155	3.38175	6.155	0.22002
	6.165	3.29448	6.165	0.66481	6.165	3.46287	6.165	0.14345
	6.175	3.25227	6.175	0.67186	6.175	3.74831	6.175	0.11341
	6.185	3.04517	6.185	0.66576	6.185	3.63492	6.185	0.14417
	6.195	3.34299	6.195	0.68974	6.195	3.45384	6.195	0.16983
	6.205	3.46505	6.205	0.72137	6.205	3.55146	6.205	0.21486
	6.215	3.50647	6.215	0.67752	6.215	3.68404	6.215	0.25797
	6.225	3.54956	6.225	0.65594	6.225	3.77866	6.225	0.16011
	6.235	3.42985	6.235	0.75314	6.235	3.99482	6.235	0.20796
	6.245	3.47094	6.245	0.9564	6.245	3.99646	6.245	0.23622
	6.255	3.3599	6.255	0.83034	6.255	4.13224	6.255	0.22745
	6.265	3.71322	6.265	0.92093	6.265	4.31649	6.265	0.34169
	6.275	3.43401	6.275	0.90272	6.275	4.39004	6.275	0.50931
	6.285	3.54494	6.285	0.90746	6.285	4.16408	6.285	0.33476
	6.295	3.27368	6.295	0.87801	6.295	3.88433	6.295	0.29574
	6.305	2.98711	6.305	0.84875	6.305	4.08425	6.305	0.21125
	6.315	3.46608	6.315	0.7832	6.315	4.02588	6.315	0.27501
	6.325	3.78409	6.325	0.73311	6.325	4.35215	6.325	0.25848
	6.335	3.88459	6.335	0.70581	6.335	4.20138	6.335	0.34355
	6.345	3.72852	6.345	0.73846	6.345	4.28905	6.345	0.31289
	6.355	3.53803	6.355	0.648	6.355	3.68444	6.355	0.26225
	6.365	3.71255	6.365	0.74125	6.365	4.25597	6.365	0.24905
	6.375	3.58433	6.375	0.7784	6.375	3.93662	6.375	0.20509
	6.385	3.47904	6.385	0.80056	6.385	4.04233	6.385	0.25825
	6.395	3.36335	6.395	0.71715	6.395	4.63943	6.395	0.32794
	6.405	3.08155	6.405	0.87011	6.405	4.70264	6.405	0.31775
	6.415	3.18159	6.415	0.74801	6.415	4.04258	6.415	0.31828
	6.425	2.99863	6.425	0.77119	6.425	4.4766	6.425	0.32944
	6.435	3.20543	6.435	0.83538	6.435	4.36309	6.435	0.34506
	6.445	3.46164	6.445	0.799	6.445	4.04114	6.445	0.32589
	6.455	3.72887	6.455	0.59799	6.455	4.21011	6.455	0.36699
	6.465	3.76052	6.465	0.63693	6.465	4.57838	6.465	0.43033
	6.475	3.61439	6.475	0.72704	6.475	4.91454	6.475	0.46338
	6.485	3.44052	6.485	0.72122	6.485	5.12379	6.485	0.46792
	6.495	3.71517	6.495	0.69642	6.495	4.91395	6.495	0.51104
	6.505	3.62911	6.505	0.78077	6.505	4.48976	6.505	0.47985
	6.515	3.48332	6.515	0.90004	6.515	4.56138	6.515	0.54778
	6.525	3.50268	6.525	0.98206	6.525	4.34485	6.525	0.47103
	6.535	3.82655	6.535	0.84523	6.535	4.44716	6.535	0.39475
	6.545	3.46551	6.545	0.8052	6.545	4.14035	6.545	0.44621
	6.555	3.31843	6.555	0.80741	6.555	4.33716	6.555	0.40401
	6.565	3.61717	6.565	0.78401	6.565	4.25001	6.565	0.41587
	6.575	3.29827	6.575	0.84773	6.575	4.34407	6.575	0.48999
	6.585	3.38711	6.585	0.78388	6.585	5.04141	6.585	0.56943
	6.595	3.22469	6.595	0.80917	6.595	4.93992	6.595	0.53601
	6.605	3.33388	6.605	0.75731	6.605	4.64993	6.605	0.45681
	6.615	3.73971	6.615	0.75388	6.615	4.76585	6.615	0.36807
	6.625	3.65304	6.625	0.66593	6.625	4.44107	6.625	0.39552
	6.635	3.58737	6.635	0.68215	6.635	4.54977	6.635	0.42849
	6.645	3.58169	6.645	0.76071	6.645	4.66913	6.645	0.3974
	6.655	3.49962	6.655	0.79125	6.655	4.7299	6.655	0.43158
	6.665	3.33676	6.665	0.74374	6.665	4.76073	6.665	0.37809
	6.675	3.13267	6.675	0.70663	6.675	4.63146	6.675	0.40649
	6.685	2.90959	6.685	0.76061	6.685	4.64559	6.685	0.49924
	6.695	3.13412	6.695	0.81762	6.695	4.70143	6.695	0.36911
	6.705	3.33053	6.705	0.80514	6.705	4.72217	6.705	0.37777
	6.715	3.32729	6.715	1.02734	6.715	4.5515	6.715	0.42529
	6.725	3.52526	6.725	0.89902	6.725	4.79915	6.725	0.44759
	6.735	3.10529	6.735	0.91735	6.735	4.46665	6.735	0.47389
	6.745	3.23329	6.745	0.90472	6.745	4.62237	6.745	0.46147
	6.755	3.3737	6.755	0.71416	6.755	4.7032	6.755	0.47933
	6.765	3.06137	6.765	0.72848	6.765	4.48993	6.765	0.5409
	6.775	3.16048	6.775	0.69138	6.775	4.80482	6.775	0.62805
	6.785	3.07929	6.785	0.83527	6.785	4.8056	6.785	0.73103
	6.795	3.33084	6.795	0.77527	6.795	4.5749	6.795	0.57821
	6.805	3.41525	6.805	0.78815	6.805	5.08104	6.805	0.55892
	6.815	3.74527	6.815	0.69948	6.815	4.76338	6.815	0.50601
	6.825	4.08303	6.825	0.72327	6.825	5.15461	6.825	0.51933
	6.835	3.47548	6.835	0.88963	6.835	4.86798	6.835	0.55134
	6.845	3.3289	6.845	0.88169	6.845	4.98982	6.845	0.7089
	6.855	3.02633	6.855	0.85884	6.855	5.06304	6.855	0.68416
	6.865	3.0239	6.865	0.80954	6.865	4.80298	6.865	0.72074
	6.875	3.21877	6.875	0.79127	6.875	5.08123	6.875	0.59268
	6.885	3.50292	6.885	0.71706	6.885	4.87663	6.885	0.50635
	6.895	3.57819	6.895	0.8816	6.895	4.55227	6.895	0.5497
	6.905	3.75238	6.905	0.7413	6.905	4.68327	6.905	0.66903
	6.915	3.795	6.915	0.91111	6.915	4.59524	6.915	0.70511
	6.925	3.71976	6.925	0.77257	6.925	4.68102	6.925	0.6704
	6.935	3.76064	6.935	0.86103	6.935	4.45702	6.935	0.61505
	6.945	3.73734	6.945	0.73695	6.945	4.8627	6.945	0.67824
	6.955	3.70173	6.955	0.73586	6.955	4.67819	6.955	0.60892
	6.965	3.92054	6.965	0.70792	6.965	4.86702	6.965	0.6356
	6.975	3.94641	6.975	0.66364	6.975	4.89161	6.975	0.56937
	6.985	3.87808	6.985	0.65866	6.985	5.05182	6.985	0.75013
	6.995	3.82704	6.995	0.62501	6.995	4.79727	6.995	0.90681
	7.005	3.3824	7.005	0.86128	7.005	5.16183	7.005	0.61303
	7.015	3.46599	7.015	0.78242	7.015	5.10268	7.015	0.63293
	7.025	3.41193	7.025	0.71619	7.025	5.10969	7.025	0.6578
	7.035	3.59978	7.035	0.84281	7.035	5.20377	7.035	0.6572
	7.045	3.30622	7.045	0.82426	7.045	5.20412	7.045	0.71216
	7.055	3.31348	7.055	0.7494	7.055	5.09521	7.055	0.78569
	7.065	3.41861	7.065	0.86178	7.065	5.30366	7.065	0.67674
	7.075	3.5036	7.075	0.87437	7.075	5.08891	7.075	0.73117
	7.085	3.67949	7.085	0.8739	7.085	4.69608	7.085	0.80776
	7.095	3.91413	7.095	0.91526	7.095	4.48173	7.095	0.91504
	7.105	3.80778	7.105	0.90772	7.105	4.39609	7.105	0.8864
	7.115	3.59802	7.115	0.96855	7.115	4.30967	7.115	0.92476
	7.125	3.54349	7.125	0.92041	7.125	4.42684	7.125	1.05055
	7.135	3.42868	7.135	0.86268	7.135	4.12104	7.135	1.13132
	7.145	3.33954	7.145	0.85634	7.145	4.04953	7.145	1.04959
	7.155	3.95012	7.155	0.89116	7.155	3.92225	7.155	0.91322
	7.165	3.73842	7.165	1.07324	7.165	4.07687	7.165	0.90824
	7.175	3.72508	7.175	1.15888	7.175	4.43455	7.175	1.07248
	7.185	3.52243	7.185	1.12749	7.185	4.31205	7.185	1.29894
	7.195	3.36011	7.195	1.17472	7.195	4.40389	7.195	1.10406
	7.205	3.46378	7.205	1.0208	7.205	4.39649	7.205	1.02615
	7.215	3.74746	7.215	1.17495	7.215	4.3447	7.215	1.05942
	7.225	3.75006	7.225	1.25814	7.225	4.53022	7.225	0.93283
	7.235	3.90061	7.235	1.23168	7.235	4.17267	7.235	0.95181
	7.245	3.79385	7.245	1.2216	7.245	4.43261	7.245	0.93605
	7.255	3.26618	7.255	1.01916	7.255	4.17107	7.255	0.77868
	7.265	3.66328	7.265	1.15124	7.265	4.45916	7.265	0.90715
	7.275	3.66316	7.275	1.16418	7.275	4.13163	7.275	1.01005
	7.285	3.68996	7.285	1.06841	7.285	4.09439	7.285	0.92107
	7.295	3.5569	7.295	1.22186	7.295	4.11253	7.295	1.02807
	7.305	3.23431	7.305	1.07008	7.305	3.83543	7.305	1.16149
	7.315	3.47986	7.315	1.17584	7.315	3.60305	7.315	1.21336
	7.325	3.36664	7.325	1.09788	7.325	3.46393	7.325	1.15982
	7.335	3.42177	7.335	1.01941	7.335	3.72514	7.335	0.9237
	7.345	3.10021	7.345	0.9423	7.345	3.76018	7.345	0.89447
	7.355	3.48937	7.355	1.0528	7.355	3.68411	7.355	1.01252
	7.365	3.34126	7.365	1.04994	7.365	3.79048	7.365	0.96356
	7.375	3.47877	7.375	1.0812	7.375	3.86753	7.375	0.84342
	7.385	3.42385	7.385	1.15825	7.385	3.89488	7.385	1.01236
	7.395	3.15331	7.395	1.16887	7.395	4.05691	7.395	1.02452
	7.405	3.27372	7.405	1.19223	7.405	3.82828	7.405	1.12461
	7.415	3.53161	7.415	1.33491	7.415	3.85092	7.415	1.0304
	7.425	3.60668	7.425	1.38315	7.425	4.0412	7.425	1.05945
	7.435	3.48543	7.435	1.45834	7.435	4.25983	7.435	1.03166
	7.445	3.46793	7.445	1.31242	7.445	3.8673	7.445	0.91583
	7.455	3.89841	7.455	1.32062	7.455	3.82208	7.455	0.98667
	7.465	3.42778	7.465	1.33598	7.465	3.93857	7.465	1.12235
	7.475	3.60974	7.475	1.3692	7.475	3.91685	7.475	1.15973
	7.485	3.74104	7.485	1.46487	7.485	3.63199	7.485	1.30652
	7.495	3.26117	7.495	1.3735	7.495	3.57113	7.495	1.38002
	7.505	3.32725	7.505	1.48199	7.505	3.39519	7.505	1.30402
	7.515	3.37833	7.515	1.3227	7.515	3.57317	7.515	1.25173
	7.525	3.40123	7.525	1.35991	7.525	3.22927	7.525	1.32477
	7.535	3.7962	7.535	1.29891	7.535	3.0512	7.535	1.26165
	7.545	3.54043	7.545	1.35624	7.545	3.22755	7.545	1.124
	7.555	3.7366	7.555	1.30434	7.555	3.46317	7.555	1.15506
	7.565	3.61503	7.565	1.37798	7.565	3.28585	7.565	1.24728
	7.575	4.21362	7.575	1.30707	7.575	3.66382	7.575	1.30406
	7.585	4.16722	7.585	1.28097	7.585	3.18599	7.585	1.41391
	7.595	3.55002	7.595	1.30281	7.595	3.21336	7.595	1.24505
	7.605	3.33265	7.605	1.37826	7.605	3.42859	7.605	1.37831
	7.615	2.94262	7.615	1.26571	7.615	3.26117	7.615	1.41252
	7.625	2.96336	7.625	1.19169	7.625	3.55251	7.625	1.41205
	7.635	3.02527	7.635	1.13008	7.635	3.50033	7.635	1.3116
	7.645	3.33132	7.645	1.29268	7.645	3.85687	7.645	1.46472
	7.655	3.31877	7.655	1.34577	7.655	3.73375	7.655	1.43843
	7.665	2.94659	7.665	1.48391	7.665	3.51447	7.665	1.32268
	7.675	2.97211	7.675	1.37111	7.675	3.29949	7.675	1.26179
	7.685	3.64691	7.685	1.30218	7.685	3.39779	7.685	1.30413
	7.695	3.28309	7.695	1.14894	7.695	3.06389	7.695	1.32615
	7.705	3.26824	7.705	1.23716	7.705	3.16016	7.705	1.18548
	7.715	3.24335	7.715	1.08487	7.715	3.27797	7.715	1.24137
	7.725	3.19463	7.725	1.15683	7.725	3.20037	7.725	1.31272
	7.735	3.12353	7.735	1.17647	7.735	3.18897	7.735	1.59319
	7.745	3.3474	7.745	1.28459	7.745	3.06197	7.745	1.69564
	7.755	3.19622	7.755	1.21042	7.755	3.12162	7.755	1.50891
	7.765	3.12563	7.765	1.04932	7.765	2.76533	7.765	1.52165
	7.775	3.02305	7.775	1.04912	7.775	2.77993	7.775	1.53537
	7.785	3.08105	7.785	1.18374	7.785	2.73155	7.785	1.59864
	7.795	3.40856	7.795	1.18153	7.795	2.91996	7.795	1.71109
	7.805	3.08874	7.805	1.22377	7.805	3.0756	7.805	1.54416
	7.815	3.08576	7.815	1.3372	7.815	2.97666	7.815	1.56587
	7.825	2.88014	7.825	1.55404	7.825	2.96702	7.825	1.73074
	7.835	2.89362	7.835	1.40633	7.835	2.66014	7.835	1.89376
	7.845	2.95345	7.845	1.41171	7.845	2.92754	7.845	1.63232
	7.855	3.22749	7.855	1.27161	7.855	2.82387	7.855	1.70841
	7.865	3.16336	7.865	1.48154	7.865	2.96217	7.865	1.53285
	7.875	3.34451	7.875	1.4996	7.875	2.7783	7.875	1.51178
	7.885	3.21749	7.885	1.38452	7.885	2.86776	7.885	1.61177
	7.895	3.43376	7.895	1.48638	7.895	3.20841	7.895	1.58054
	7.905	3.39018	7.905	1.3326	7.905	2.84526	7.905	1.6979
	7.915	3.13793	7.915	1.43967	7.915	2.8281	7.915	1.90068
	7.925	3.08212	7.925	1.51028	7.925	2.91749	7.925	1.8909
	7.935	3.03733	7.935	1.5423	7.935	2.81089	7.935	1.916
	7.945	2.83073	7.945	1.3764	7.945	2.8652	7.945	1.96082
	7.955	2.9377	7.955	1.36739	7.955	3.00317	7.955	1.69048
	7.965	2.54507	7.965	1.3284	7.965	3.13551	7.965	1.70402
	7.975	2.51741	7.975	1.50559	7.975	3.28586	7.975	1.92343
	7.985	2.72813	7.985	1.46093	7.985	3.05906	7.985	2.01691
	7.995	2.74837	7.995	1.50904	7.995	3.30952	7.995	2.01284
	8.005	2.79901	8.005	1.55065	8.005	3.21739	8.005	2.18288
	8.015	2.81545	8.015	1.53274	8.015	3.15294	8.015	2.07695
	8.025	2.80727	8.025	1.51569	8.025	3.2004	8.025	1.91803
	8.035	2.73622	8.035	1.52745	8.035	3.25149	8.035	1.79483
	8.045	2.81889	8.045	1.58949	8.045	3.09857	8.045	1.75454
	8.055	3.21525	8.055	1.56701	8.055	2.87031	8.055	2.1974
	8.065	2.81418	8.065	1.61862	8.065	2.74886	8.065	1.90579
	8.075	2.65036	8.075	1.60923	8.075	2.7411	8.075	1.84245
	8.085	3.17993	8.085	1.71569	8.085	2.96569	8.085	1.82351
	8.095	2.9655	8.095	1.80785	8.095	2.84488	8.095	1.83814
	8.105	3.31651	8.105	1.766	8.105	2.85974	8.105	1.89943
	8.115	3.13248	8.115	1.67791	8.115	3.18769	8.115	1.70442
	8.125	2.99491	8.125	1.71859	8.125	3.24707	8.125	1.86636
	8.135	3.29551	8.135	1.70527	8.135	3.15787	8.135	2.08337
	8.145	3.15139	8.145	1.84845	8.145	3.05781	8.145	1.87326
	8.155	3.09504	8.155	1.49263	8.155	3.0973	8.155	1.82438
	8.165	3.15853	8.165	1.53635	8.165	3.16471	8.165	1.8406
	8.175	3.04165	8.175	1.65187	8.175	2.97743	8.175	1.96081
	8.185	3.10495	8.185	1.50116	8.185	3.0765	8.185	1.89429
	8.195	3.48259	8.195	1.47884	8.195	3.26255	8.195	1.77675
	8.205	3.39926	8.205	1.54598	8.205	3.1692	8.205	1.86458
	8.215	3.30852	8.215	1.61576	8.215	3.49209	8.215	1.74304
	8.225	3.06148	8.225	1.50883	8.225	3.5261	8.225	1.58873
	8.235	3.00747	8.235	1.59831	8.235	3.21343	8.235	1.51002
	8.245	2.86522	8.245	1.52659	8.245	3.32882	8.245	1.68982
	8.255	2.80752	8.255	1.47507	8.255	3.31893	8.255	1.57261
	8.265	2.80843	8.265	1.53462	8.265	3.26425	8.265	1.57523
	8.275	3.11904	8.275	1.65685	8.275	3.23811	8.275	1.39478
	8.285	3.03702	8.285	1.71566	8.285	3.45882	8.285	1.4325
	8.295	2.93133	8.295	1.6955	8.295	3.39236	8.295	1.47733
	8.305	3.102	8.305	1.43193	8.305	3.51376	8.305	1.49648
	8.315	2.94771	8.315	1.43864	8.315	3.47368	8.315	1.52733
	8.325	2.89288	8.325	1.51982	8.325	3.64929	8.325	1.65659
	8.335	3.17714	8.335	1.65256	8.335	3.70891	8.335	1.58677
	8.345	3.16629	8.345	1.55574	8.345	3.71528	8.345	1.66216
	8.355	2.89585	8.355	1.41915	8.355	3.65715	8.355	1.70846
	8.365	2.91365	8.365	1.4351	8.365	3.76452	8.365	1.72766
	8.375	2.76302	8.375	1.43811	8.375	3.92037	8.375	1.61006
	8.385	2.80992	8.385	1.45465	8.385	3.97147	8.385	1.79876
	8.395	2.91847	8.395	1.36867	8.395	3.76958	8.395	1.95276
	8.405	2.69223	8.405	1.49599	8.405	3.76062	8.405	1.91618
	8.415	2.67203	8.415	1.58306	8.415	3.68638	8.415	1.81162
	8.425	2.66357	8.425	1.6238	8.425	3.92152	8.425	1.85677
	8.435	2.70377	8.435	1.6277	8.435	3.88236	8.435	1.95895
	8.445	2.72057	8.445	1.53809	8.445	3.5691	8.445	2.04834
	8.455	2.9035	8.455	1.54638	8.455	3.54318	8.455	1.88832
	8.465	2.97535	8.465	1.62318	8.465	3.72145	8.465	1.81127
	8.475	3.02069	8.475	1.60958	8.475	3.50733	8.475	1.80787
	8.485	2.85166	8.485	1.65523	8.485	3.42702	8.485	1.61211
	8.495	2.77722	8.495	1.65342	8.495	3.39211	8.495	1.78808
	8.505	3.01501	8.505	1.61142	8.505	3.46967	8.505	1.64959
