# Supplementary material for: Bio-inspired vertebral design for scalable and flexible perovskite solar cells
Source: Nat Commun. 2020 Jun 15;11:3016. doi: 10.1038/s41467-020-16831-3 (PMC7295992; doi:10.1038/s41467-020-16831-3)
Supplement: Supplementary file 11 — Source Data [file 41467_2020_16831_MOESM11_ESM.zip › source data/Supplementary Note 1.xlsx]

## Sheet: Sheet1
Supplementary Note 1
	Dibenzoyl peroxide	3,4-ethylenedioxythiophene	Benzene methyl sulfonic acid	EVA	PCE
	(g)	(g)	(g)	(mg/ml)	(%)
	0.85	0.6	2.5	20	20.31
	1.05	0.6	2.5	20	22.16
	1.25	0.6	2.5	20	20.87
	1.05	0.45	2.5	20	18.32
	1.05	0.75	2.5	20	19.44
	1.05	0.6	1.5	20	17.75
	1.05	0.6	3.5	20	20.32
	1.05	0.6	2.5	5	17.32
	1.05	0.6	2.5	10	19.97
	1.05	0.6	2.5	30	19.65
