# Supplementary material for: Bio-inspired vertebral design for scalable and flexible perovskite solar cells
Source: Nat Commun. 2020 Jun 15;11:3016. doi: 10.1038/s41467-020-16831-3 (PMC7295992; doi:10.1038/s41467-020-16831-3)
Supplement: Supplementary file 11 — Source Data [file 41467_2020_16831_MOESM11_ESM.zip › source data/Supplementary Note 2.xlsx]

## Sheet: Fig.a
Supplementary Note 2
	DMSO content (%)	Grain size (nm)	PCE (%)
	0	102	10.2
	10	183	11.3
	20	221	14.4
	30	287	16.6
	40	341	17.1
	50	401	19.5
	60	498	16.8
	70	589	14.9
	80	712	12.9
	90	902	10.8
	100	1342	9.6
	Pressure (Pa)	Grain size (nm)	PCE (%)
	10	110	16.7
	20	250	19.4
	50	394	17.7
	100	472	16.9
	150	593	15.7
	250	739	15.3
	350	923	14.4
	500	1038	13.6
	700	1394	9.4
	1000	1730	7.5
	1500	2048	7.2
	2000	2394	7.1
	Coating speed (mm/s)	Film thickness (mm)
	1	2.25
	2	0.84
	3	0.51
	4	0.4
	5	0.35
	7	0.39
	10	0.45
	20	0.55
	40	0.85
	60	0.98
	80	1.21
	100	1.45

## Sheet: Fig.b
Supplementary Note 2
	2 Theta (degree)	Intensity	2 Theta (degree)	Intensity	2 Theta (degree)	Intensity	2 Theta (degree)	Intensity		2 Theta (degree)	Intensity	2 Theta (degree)	Intensity	2 Theta (degree)	Intensity	2 Theta (degree)	Intensity
	10	379	10	348	10	393	10	360		10	277	10	317	10	310	10	360
	10.1	351	10.1	328	10.1	391	10.1	378		10.1	297	10.1	304	10.1	302	10.1	378
	10.2	342	10.2	325	10.2	375	10.2	378		10.2	323	10.2	293	10.2	311	10.2	378
	10.3	354	10.3	366	10.3	404	10.3	330		10.3	290	10.3	302	10.3	331	10.3	330
	10.4	316	10.4	334	10.4	403	10.4	318		10.4	275	10.4	296	10.4	285	10.4	318
	10.5	356	10.5	313	10.5	408	10.5	319		10.5	270	10.5	268	10.5	282	10.5	319
	10.6	332	10.6	301	10.6	357	10.6	331		10.6	301	10.6	279	10.6	294	10.6	331
	10.7	314	10.7	288	10.7	387	10.7	314		10.7	282	10.7	279	10.7	303	10.7	314
	10.8	323	10.8	305	10.8	394	10.8	342		10.8	319	10.8	306	10.8	275	10.8	342
	10.9	352	10.9	280	10.9	324	10.9	337		10.9	284	10.9	278	10.9	270	10.9	337
	11	308	11	292	11	351	11	314		11	297	11	253	11	275	11	314
	11.1	337	11.1	295	11.1	374	11.1	305		11.1	290	11.1	295	11.1	262	11.1	305
	11.2	338	11.2	288	11.2	357	11.2	299		11.2	243	11.2	262	11.2	282	11.2	299
	11.3	304	11.3	294	11.3	344	11.3	333		11.3	248	11.3	284	11.3	277	11.3	333
	11.4	323	11.4	281	11.4	379	11.4	308		11.4	280	11.4	257	11.4	267	11.4	308
	11.5	315	11.5	284	11.5	317	11.5	299		11.5	298	11.5	272	11.5	262	11.5	299
	11.6	284	11.6	294	11.6	345	11.6	272		11.6	267	11.6	256	11.6	264	11.6	272
	11.7	295	11.7	245	11.7	321	11.7	282		11.7	257	11.7	286	11.7	237	11.7	282
	11.8	316	11.8	306	11.8	298	11.8	299		11.8	258	11.8	275	11.8	294	11.8	299
	11.9	301	11.9	274	11.9	308	11.9	278		11.9	260	11.9	286	11.9	269	11.9	278
	12	276	12	269	12	322	12	277		12	260	12	264	12	300	12	277
	12.1	295	12.1	269	12.1	311	12.1	298		12.1	271	12.1	284	12.1	255	12.1	298
	12.2	274	12.2	283	12.2	317	12.2	302		12.2	278	12.2	265	12.2	278	12.2	302
	12.3	273	12.3	264	12.3	338	12.3	301		12.3	278	12.3	280	12.3	268	12.3	301
	12.4	276	12.4	282	12.4	343	12.4	281		12.4	305	12.4	288	12.4	274	12.4	281
	12.5	271	12.5	299	12.5	333	12.5	264		12.5	336	12.5	309	12.5	369	12.5	264
	12.6	268	12.6	279	12.6	345	12.6	299		12.6	305	12.6	340	12.6	334	12.6	299
	12.7	281	12.7	267	12.7	334	12.7	275		12.7	376	12.7	330	12.7	384	12.7	275
	12.8	299	12.8	270	12.8	317	12.8	286		12.8	412	12.8	412	12.8	400	12.8	286
	12.9	266	12.9	286	12.9	292	12.9	266		12.9	399	12.9	397	12.9	418	12.9	266
	13	276	13	261	13	308	13	260		13	446	13	397	13	484	13	260
	13.1	271	13.1	250	13.1	285	13.1	227		13.1	475	13.1	455	13.1	493	13.1	227
	13.2	289	13.2	317	13.2	280	13.2	298		13.2	549	13.2	533	13.2	524	13.2	298
	13.3	327	13.3	280	13.3	299	13.3	234		13.3	606	13.3	597	13.3	592	13.3	234
	13.4	401	13.4	357	13.4	296	13.4	278		13.4	665	13.4	714	13.4	684	13.4	278
	13.5	416	13.5	374	13.5	326	13.5	318		13.5	797	13.5	804	13.5	803	13.5	318
	13.6	558	13.6	502	13.6	358	13.6	355		13.6	891	13.6	954	13.6	1018	13.6	355
	13.7	712	13.7	687	13.7	455	13.7	493		13.7	1108	13.7	1239	13.7	1223	13.7	493
	13.8	892	13.8	900	13.8	683	13.8	681		13.8	1375	13.8	1589	13.8	1705	13.8	681
	13.9	1458	13.9	1367	13.9	1096	13.9	1064		13.9	1873	13.9	2278	13.9	2238	13.9	1064
	14	2444	14	2245	14	1864	14	1802		14	2651	14	3720	14	3711	14	1802
	14.1	2439	14.1	2417	14.1	3434	14.1	3056		14.1	4127	14.1	6566	14.1	5918	14.1	3056
	14.2	1000	14.2	1041	14.2	2943	14.2	2605		14.2	3414	14.2	5710	14.2	4738	14.2	2605
	14.3	414	14.3	409	14.3	993	14.3	846		14.3	1246	14.3	1770	14.3	1562	14.3	846
	14.4	271	14.4	266	14.4	464	14.4	402		14.4	487	14.4	647	14.4	591	14.4	402
	14.5	243	14.5	234	14.5	316	14.5	274		14.5	258	14.5	326	14.5	296	14.5	274
	14.6	220	14.6	262	14.6	276	14.6	231		14.6	251	14.6	262	14.6	255	14.6	231
	14.7	200	14.7	241	14.7	258	14.7	223		14.7	227	14.7	219	14.7	227	14.7	223
	14.8	224	14.8	233	14.8	250	14.8	223		14.8	209	14.8	227	14.8	222	14.8	223
	14.9	199	14.9	220	14.9	220	14.9	245		14.9	213	14.9	215	14.9	215	14.9	245
	15	195	15	201	15	262	15	199		15	196	15	199	15	227	15	199
	15.1	211	15.1	193	15.1	242	15.1	232		15.1	188	15.1	196	15.1	196	15.1	232
	15.2	210	15.2	204	15.2	224	15.2	221		15.2	176	15.2	210	15.2	184	15.2	221
	15.3	200	15.3	180	15.3	216	15.3	203		15.3	193	15.3	163	15.3	214	15.3	203
	15.4	214	15.4	214	15.4	235	15.4	199		15.4	184	15.4	188	15.4	180	15.4	199
	15.5	202	15.5	213	15.5	247	15.5	211		15.5	184	15.5	176	15.5	208	15.5	211
	15.6	233	15.6	225	15.6	227	15.6	215		15.6	181	15.6	222	15.6	189	15.6	215
	15.7	230	15.7	243	15.7	271	15.7	245		15.7	186	15.7	202	15.7	197	15.7	245
	15.8	228	15.8	206	15.8	241	15.8	205		15.8	214	15.8	216	15.8	198	15.8	205
	15.9	226	15.9	228	15.9	231	15.9	215		15.9	202	15.9	209	15.9	201	15.9	215
	16	213	16	187	16	251	16	218		16	182	16	201	16	207	16	218
	16.1	188	16.1	206	16.1	211	16.1	228		16.1	180	16.1	192	16.1	211	16.1	228
	16.2	227	16.2	202	16.2	227	16.2	194		16.2	206	16.2	190	16.2	200	16.2	194
	16.3	219	16.3	226	16.3	236	16.3	186		16.3	181	16.3	191	16.3	199	16.3	186
	16.4	212	16.4	198	16.4	220	16.4	242		16.4	162	16.4	182	16.4	181	16.4	242
	16.5	210	16.5	213	16.5	214	16.5	233		16.5	190	16.5	196	16.5	208	16.5	233
	16.6	216	16.6	221	16.6	221	16.6	217		16.6	173	16.6	191	16.6	209	16.6	217
	16.7	196	16.7	199	16.7	247	16.7	168		16.7	174	16.7	176	16.7	189	16.7	168
	16.8	208	16.8	198	16.8	232	16.8	234		16.8	167	16.8	170	16.8	205	16.8	234
	16.9	221	16.9	215	16.9	230	16.9	224		16.9	184	16.9	178	16.9	165	16.9	224
	17	185	17	201	17	216	17	179		17	178	17	177	17	156	17	179
	17.1	181	17.1	174	17.1	234	17.1	197		17.1	197	17.1	197	17.1	190	17.1	197
	17.2	207	17.2	198	17.2	205	17.2	231		17.2	174	17.2	185	17.2	162	17.2	231
	17.3	178	17.3	170	17.3	200	17.3	193		17.3	174	17.3	190	17.3	179	17.3	193
	17.4	202	17.4	187	17.4	216	17.4	201		17.4	166	17.4	193	17.4	179	17.4	201
	17.5	219	17.5	179	17.5	221	17.5	198		17.5	178	17.5	173	17.5	176	17.5	198
	17.6	174	17.6	166	17.6	208	17.6	199		17.6	176	17.6	174	17.6	163	17.6	199
	17.7	171	17.7	169	17.7	196	17.7	208		17.7	167	17.7	169	17.7	164	17.7	208
	17.8	192	17.8	185	17.8	225	17.8	202		17.8	158	17.8	158	17.8	166	17.8	202
	17.9	196	17.9	187	17.9	200	17.9	195		17.9	170	17.9	190	17.9	182	17.9	195
	18	166	18	179	18	221	18	207		18	176	18	161	18	176	18	207
	18.1	183	18.1	193	18.1	225	18.1	196		18.1	166	18.1	166	18.1	149	18.1	196
	18.2	187	18.2	186	18.2	190	18.2	181		18.2	175	18.2	152	18.2	151	18.2	181
	18.3	202	18.3	191	18.3	218	18.3	218		18.3	164	18.3	168	18.3	189	18.3	218
	18.4	155	18.4	168	18.4	217	18.4	182		18.4	157	18.4	148	18.4	156	18.4	182
	18.5	171	18.5	167	18.5	221	18.5	173		18.5	147	18.5	158	18.5	153	18.5	173
	18.6	170	18.6	162	18.6	199	18.6	178		18.6	169	18.6	160	18.6	155	18.6	178
	18.7	175	18.7	176	18.7	192	18.7	177		18.7	179	18.7	147	18.7	160	18.7	177
	18.8	172	18.8	161	18.8	200	18.8	208		18.8	196	18.8	205	18.8	188	18.8	208
	18.9	151	18.9	189	18.9	195	18.9	176		18.9	171	18.9	188	18.9	151	18.9	176
	19	169	19	174	19	209	19	168		19	156	19	167	19	205	19	168
	19.1	185	19.1	175	19.1	217	19.1	183		19.1	186	19.1	191	19.1	191	19.1	183
	19.2	154	19.2	179	19.2	194	19.2	197		19.2	205	19.2	165	19.2	193	19.2	197
	19.3	166	19.3	162	19.3	186	19.3	175		19.3	220	19.3	226	19.3	236	19.3	175
	19.4	167	19.4	164	19.4	188	19.4	182		19.4	244	19.4	210	19.4	186	19.4	182
	19.5	189	19.5	189	19.5	209	19.5	163		19.5	245	19.5	237	19.5	225	19.5	163
	19.6	203	19.6	169	19.6	195	19.6	196		19.6	265	19.6	242	19.6	214	19.6	196
	19.7	235	19.7	191	19.7	226	19.7	215		19.7	279	19.7	256	19.7	271	19.7	215
	19.8	328	19.8	231	19.8	265	19.8	237		19.8	349	19.8	349	19.8	352	19.8	237
	19.9	390	19.9	353	19.9	368	19.9	281		19.9	429	19.9	396	19.9	373	19.9	281
	20	268	20	312	20	477	20	406		20	472	20	480	20	477	20	406
	20.1	174	20.1	215	20.1	375	20.1	324		20.1	386	20.1	334	20.1	331	20.1	324
	20.2	187	20.2	186	20.2	228	20.2	244		20.2	234	20.2	224	20.2	232	20.2	244
	20.3	149	20.3	158	20.3	196	20.3	192		20.3	175	20.3	157	20.3	185	20.3	192
	20.4	152	20.4	145	20.4	191	20.4	175		20.4	150	20.4	136	20.4	158	20.4	175
	20.5	142	20.5	160	20.5	184	20.5	180		20.5	163	20.5	161	20.5	144	20.5	180
	20.6	154	20.6	171	20.6	183	20.6	164		20.6	159	20.6	139	20.6	186	20.6	164
	20.7	154	20.7	163	20.7	174	20.7	173		20.7	171	20.7	161	20.7	172	20.7	173
	20.8	147	20.8	168	20.8	176	20.8	150		20.8	135	20.8	142	20.8	159	20.8	150
	20.9	162	20.9	155	20.9	175	20.9	158		20.9	142	20.9	165	20.9	161	20.9	158
	21	154	21	153	21	183	21	179		21	145	21	168	21	181	21	179
	21.1	129	21.1	157	21.1	178	21.1	175		21.1	157	21.1	162	21.1	156	21.1	175
	21.2	162	21.2	162	21.2	173	21.2	171		21.2	148	21.2	160	21.2	152	21.2	171
	21.3	159	21.3	177	21.3	172	21.3	135		21.3	189	21.3	138	21.3	141	21.3	135
	21.4	135	21.4	163	21.4	178	21.4	169		21.4	156	21.4	157	21.4	162	21.4	169
	21.5	153	21.5	168	21.5	193	21.5	175		21.5	146	21.5	135	21.5	167	21.5	175
	21.6	181	21.6	145	21.6	151	21.6	147		21.6	153	21.6	158	21.6	151	21.6	147
	21.7	150	21.7	176	21.7	189	21.7	165		21.7	180	21.7	165	21.7	161	21.7	165
	21.8	139	21.8	148	21.8	162	21.8	170		21.8	159	21.8	134	21.8	163	21.8	170
	21.9	156	21.9	149	21.9	177	21.9	168		21.9	148	21.9	165	21.9	147	21.9	168
	22	153	22	168	22	173	22	147		22	151	22	204	22	173	22	147
	22.1	145	22.1	171	22.1	162	22.1	160		22.1	154	22.1	150	22.1	156	22.1	160
	22.2	148	22.2	155	22.2	185	22.2	152		22.2	158	22.2	150	22.2	151	22.2	152
	22.3	168	22.3	157	22.3	173	22.3	173		22.3	153	22.3	158	22.3	156	22.3	173
	22.4	136	22.4	166	22.4	153	22.4	144		22.4	146	22.4	167	22.4	169	22.4	144
	22.5	184	22.5	139	22.5	177	22.5	174		22.5	177	22.5	181	22.5	177	22.5	174
	22.6	167	22.6	157	22.6	164	22.6	144		22.6	165	22.6	174	22.6	187	22.6	144
	22.7	145	22.7	168	22.7	191	22.7	183		22.7	207	22.7	223	22.7	227	22.7	183
	22.8	151	22.8	166	22.8	169	22.8	149		22.8	202	22.8	223	22.8	221	22.8	149
	22.9	153	22.9	148	22.9	181	22.9	183		22.9	215	22.9	226	22.9	234	22.9	183
	23	158	23	161	23	170	23	192		23	240	23	263	23	278	23	192
	23.1	138	23.1	171	23.1	185	23.1	189		23.1	267	23.1	262	23.1	275	23.1	189
	23.2	146	23.2	158	23.2	193	23.2	191		23.2	306	23.2	312	23.2	308	23.2	191
	23.3	153	23.3	171	23.3	269	23.3	222		23.3	373	23.3	393	23.3	394	23.3	222
	23.4	141	23.4	163	23.4	346	23.4	339		23.4	503	23.4	497	23.4	520	23.4	339
	23.5	160	23.5	160	23.5	546	23.5	469		23.5	588	23.5	612	23.5	595	23.5	469
	23.6	132	23.6	148	23.6	363	23.6	342		23.6	495	23.6	491	23.6	485	23.6	342
	23.7	145	23.7	154	23.7	225	23.7	201		23.7	256	23.7	274	23.7	268	23.7	201
	23.8	153	23.8	140	23.8	194	23.8	165		23.8	234	23.8	246	23.8	248	23.8	165
	23.9	143	23.9	166	23.9	184	23.9	182		23.9	203	23.9	218	23.9	223	23.9	182
	24	185	24	162	24	189	24	146		24	228	24	244	24	248	24	146
	24.1	183	24.1	178	24.1	182	24.1	145		24.1	263	24.1	231	24.1	241	24.1	145
	24.2	222	24.2	187	24.2	193	24.2	140		24.2	263	24.2	266	24.2	291	24.2	140
	24.3	282	24.3	278	24.3	203	24.3	208		24.3	339	24.3	333	24.3	357	24.3	208
	24.4	466	24.4	338	24.4	341	24.4	273		24.4	442	24.4	414	24.4	464	24.4	273
	24.5	409	24.5	371	24.5	443	24.5	400		24.5	561	24.5	545	24.5	513	24.5	400
	24.6	244	24.6	239	24.6	327	24.6	340		24.6	433	24.6	372	24.6	410	24.6	340
	24.7	176	24.7	165	24.7	222	24.7	182		24.7	227	24.7	227	24.7	241	24.7	182
	24.8	152	24.8	157	24.8	153	24.8	160		24.8	173	24.8	166	24.8	178	24.8	160
	24.9	140	24.9	148	24.9	179	24.9	150		24.9	159	24.9	151	24.9	167	24.9	150
	25	134	25	138	25	153	25	134		25	158	25	148	25	163	25	134
	25.1	142	25.1	133	25.1	154	25.1	149		25.1	146	25.1	158	25.1	162	25.1	149
	25.2	133	25.2	148	25.2	171	25.2	160		25.2	163	25.2	165	25.2	169	25.2	160
	25.3	138	25.3	158	25.3	170	25.3	152		25.3	156	25.3	145	25.3	175	25.3	152
	25.4	124	25.4	128	25.4	155	25.4	143		25.4	176	25.4	175	25.4	155	25.4	143
	25.5	114	25.5	153	25.5	148	25.5	168		25.5	150	25.5	140	25.5	171	25.5	168
	25.6	142	25.6	130	25.6	158	25.6	124		25.6	145	25.6	165	25.6	183	25.6	124
	25.7	139	25.7	128	25.7	142	25.7	142		25.7	143	25.7	148	25.7	169	25.7	142
	25.8	120	25.8	138	25.8	157	25.8	151		25.8	135	25.8	156	25.8	150	25.8	151
	25.9	122	25.9	115	25.9	120	25.9	139		25.9	146	25.9	156	25.9	159	25.9	139
	26	146	26	126	26	165	26	135		26	183	26	139	26	154	26	135
	26.1	141	26.1	123	26.1	134	26.1	139		26.1	129	26.1	140	26.1	163	26.1	139
	26.2	121	26.2	134	26.2	141	26.2	142		26.2	150	26.2	167	26.2	142	26.2	142
	26.3	109	26.3	118	26.3	162	26.3	139		26.3	147	26.3	168	26.3	140	26.3	139
	26.4	108	26.4	117	26.4	156	26.4	137		26.4	155	26.4	128	26.4	137	26.4	137
	26.5	134	26.5	93	26.5	143	26.5	158		26.5	144	26.5	141	26.5	183	26.5	158
	26.6	143	26.6	128	26.6	151	26.6	124		26.6	144	26.6	148	26.6	164	26.6	124
	26.7	126	26.7	131	26.7	151	26.7	147		26.7	147	26.7	135	26.7	164	26.7	147
	26.8	125	26.8	132	26.8	160	26.8	132		26.8	128	26.8	146	26.8	176	26.8	132
	26.9	135	26.9	124	26.9	147	26.9	139		26.9	161	26.9	159	26.9	160	26.9	139
	27	113	27	133	27	127	27	128		27	151	27	145	27	157	27	128
	27.1	124	27.1	133	27.1	157	27.1	143		27.1	156	27.1	146	27.1	174	27.1	143
	27.2	114	27.2	129	27.2	142	27.2	138		27.2	166	27.2	146	27.2	146	27.2	138
	27.3	127	27.3	136	27.3	135	27.3	142		27.3	159	27.3	161	27.3	162	27.3	142
	27.4	149	27.4	126	27.4	160	27.4	134		27.4	161	27.4	178	27.4	220	27.4	134
	27.5	121	27.5	135	27.5	147	27.5	131		27.5	200	27.5	188	27.5	196	27.5	131
	27.6	141	27.6	155	27.6	153	27.6	129		27.6	232	27.6	252	27.6	253	27.6	129
	27.7	160	27.7	136	27.7	154	27.7	144		27.7	259	27.7	268	27.7	313	27.7	144
	27.8	185	27.8	173	27.8	159	27.8	142		27.8	332	27.8	407	27.8	381	27.8	142
	27.9	244	27.9	229	27.9	158	27.9	162		27.9	439	27.9	466	27.9	432	27.9	162
	28	387	28	344	28	183	28	181		28	525	28	614	28	669	28	181
	28.1	674	28.1	517	28.1	189	28.1	263		28.1	722	28.1	801	28.1	912	28.1	263
	28.2	1270	28.2	1016	28.2	320	28.2	420		28.2	1020	28.2	1211	28.2	1213	28.2	420
	28.3	1797	28.3	1724	28.3	731	28.3	709		28.3	1420	28.3	1708	28.3	1781	28.3	709
	28.4	1135	28.4	1308	28.4	1576	28.4	1427		28.4	2189	28.4	2658	28.4	2682	28.4	1427
	28.5	451	28.5	463	28.5	1980	28.5	1761		28.5	2355	28.5	2966	28.5	2976	28.5	1761
	28.6	210	28.6	242	28.6	933	28.6	840		28.6	1233	28.6	1423	28.6	1390	28.6	840
	28.7	169	28.7	149	28.7	369	28.7	349		28.7	443	28.7	509	28.7	504	28.7	349
	28.8	133	28.8	138	28.8	189	28.8	159		28.8	222	28.8	282	28.8	288	28.8	159
	28.9	124	28.9	146	28.9	160	28.9	143		28.9	169	28.9	203	28.9	193	28.9	143
	29	131	29	126	29	153	29	115		29	155	29	174	29	168	29	115
	29.1	130	29.1	109	29.1	164	29.1	152		29.1	157	29.1	148	29.1	146	29.1	152
	29.2	102	29.2	122	29.2	144	29.2	118		29.2	164	29.2	167	29.2	168	29.2	118
	29.3	118	29.3	120	29.3	126	29.3	114		29.3	150	29.3	152	29.3	142	29.3	114
	29.4	99	29.4	103	29.4	128	29.4	114		29.4	151	29.4	147	29.4	168	29.4	114
	29.5	112	29.5	105	29.5	142	29.5	129		29.5	128	29.5	155	29.5	141	29.5	129
	29.6	102	29.6	104	29.6	130	29.6	119		29.6	136	29.6	159	29.6	137	29.6	119
	29.7	86	29.7	107	29.7	138	29.7	121		29.7	136	29.7	146	29.7	136	29.7	121
	29.8	107	29.8	108	29.8	125	29.8	107		29.8	155	29.8	151	29.8	140	29.8	107
	29.9	95	29.9	122	29.9	118	29.9	125		29.9	147	29.9	138	29.9	163	29.9	125
	30	128	30	107	30	104	30	99		30	163	30	125	30	151	30	99
	30.1	116	30.1	116	30.1	123	30.1	120		30.1	129	30.1	144	30.1	142	30.1	120
	30.2	107	30.2	140	30.2	123	30.2	157		30.2	155	30.2	156	30.2	154	30.2	157
	30.3	111	30.3	128	30.3	108	30.3	143		30.3	159	30.3	165	30.3	172	30.3	143
	30.4	90	30.4	132	30.4	144	30.4	157		30.4	158	30.4	157	30.4	150	30.4	157
	30.5	96	30.5	118	30.5	137	30.5	125		30.5	143	30.5	160	30.5	148	30.5	125
	30.6	100	30.6	111	30.6	123	30.6	130		30.6	167	30.6	184	30.6	192	30.6	130
	30.7	102	30.7	126	30.7	118	30.7	145		30.7	164	30.7	174	30.7	194	30.7	145
	30.8	105	30.8	127	30.8	121	30.8	138		30.8	200	30.8	183	30.8	193	30.8	138
	30.9	104	30.9	92	30.9	163	30.9	156		30.9	232	30.9	249	30.9	236	30.9	156
	31	92	31	109	31	184	31	137		31	227	31	231	31	239	31	137
	31.1	122	31.1	108	31.1	155	31.1	128		31.1	260	31.1	228	31.1	238	31.1	128
	31.2	111	31.2	111	31.2	121	31.2	118		31.2	283	31.2	275	31.2	297	31.2	118
	31.3	171	31.3	141	31.3	113	31.3	148		31.3	358	31.3	390	31.3	347	31.3	148
	31.4	275	31.4	213	31.4	117	31.4	137		31.4	436	31.4	461	31.4	448	31.4	137
	31.5	442	31.5	346	31.5	179	31.5	159		31.5	580	31.5	668	31.5	693	31.5	159
	31.6	941	31.6	669	31.6	233	31.6	280		31.6	897	31.6	870	31.6	899	31.6	280
	31.7	1319	31.7	1228	31.7	454	31.7	505		31.7	1167	31.7	1336	31.7	1300	31.7	505
	31.8	973	31.8	1014	31.8	1011	31.8	950		31.8	1649	31.8	1835	31.8	1846	31.8	950
	31.9	395	31.9	414	31.9	1523	31.9	1319		31.9	2022	31.9	2043	31.9	2030	31.9	1319
	32	176	32	191	32	961	32	867		32	1305	32	1422	32	1336	32	867
	32.1	135	32.1	125	32.1	382	32.1	338		32.1	521	32.1	563	32.1	541	32.1	338
	32.2	105	32.2	103	32.2	183	32.2	154		32.2	239	32.2	241	32.2	255	32.2	154
	32.3	94	32.3	97	32.3	137	32.3	122		32.3	203	32.3	164	32.3	195	32.3	122
	32.4	101	32.4	77	32.4	120	32.4	98		32.4	118	32.4	173	32.4	148	32.4	98
	32.5	97	32.5	96	32.5	96	32.5	110		32.5	150	32.5	127	32.5	136	32.5	110
	32.6	91	32.6	92	32.6	92	32.6	105		32.6	103	32.6	121	32.6	137	32.6	105
	32.7	87	32.7	80	32.7	100	32.7	97		32.7	113	32.7	118	32.7	139	32.7	97
	32.8	84	32.8	86	32.8	102	32.8	122		32.8	115	32.8	114	32.8	108	32.8	122
	32.9	88	32.9	105	32.9	98	32.9	101		32.9	115	32.9	106	32.9	106	32.9	101
	33	87	33	68	33	89	33	96		33	109	33	110	33	120	33	96
	33.1	71	33.1	95	33.1	103	33.1	97		33.1	116	33.1	128	33.1	135	33.1	97
	33.2	79	33.2	90	33.2	99	33.2	94		33.2	128	33.2	101	33.2	108	33.2	94
	33.3	80	33.3	99	33.3	77	33.3	80		33.3	115	33.3	114	33.3	113	33.3	80
	33.4	65	33.4	82	33.4	98	33.4	89		33.4	113	33.4	109	33.4	124	33.4	89
	33.5	79	33.5	68	33.5	92	33.5	87		33.5	100	33.5	103	33.5	114	33.5	87
	33.6	78	33.6	76	33.6	91	33.6	101		33.6	126	33.6	109	33.6	106	33.6	101
	33.7	69	33.7	77	33.7	99	33.7	86		33.7	83	33.7	98	33.7	99	33.7	86
	33.8	76	33.8	79	33.8	71	33.8	89		33.8	110	33.8	90	33.8	123	33.8	89
	33.9	71	33.9	73	33.9	100	33.9	85		33.9	108	33.9	97	33.9	111	33.9	85
	34	84	34	74	34	85	34	83		34	100	34	94	34	103	34	83
	34.1	81	34.1	79	34.1	97	34.1	86		34.1	114	34.1	102	34.1	111	34.1	86
	34.2	70	34.2	75	34.2	72	34.2	96		34.2	101	34.2	114	34.2	110	34.2	96
	34.3	73	34.3	72	34.3	90	34.3	78		34.3	111	34.3	111	34.3	114	34.3	78
	34.4	82	34.4	76	34.4	75	34.4	82		34.4	146	34.4	113	34.4	114	34.4	82
	34.5	98	34.5	90	34.5	94	34.5	88		34.5	148	34.5	151	34.5	146	34.5	88
	34.6	143	34.6	96	34.6	102	34.6	99		34.6	181	34.6	194	34.6	171	34.6	99
	34.7	177	34.7	127	34.7	102	34.7	95		34.7	201	34.7	191	34.7	236	34.7	95
	34.8	251	34.8	213	34.8	137	34.8	133		34.8	269	34.8	309	34.8	270	34.8	133
	34.9	232	34.9	231	34.9	232	34.9	187		34.9	346	34.9	328	34.9	354	34.9	187
	35	141	35	138	35	274	35	250		35	397	35	391	35	396	35	250
	35.1	100	35.1	94	35.1	192	35.1	194		35.1	295	35.1	270	35.1	273	35.1	194
	35.2	77	35.2	94	35.2	134	35.2	116		35.2	176	35.2	149	35.2	146	35.2	116
	35.3	79	35.3	64	35.3	103	35.3	84		35.3	115	35.3	108	35.3	112	35.3	84
	35.4	65	35.4	51	35.4	87	35.4	88		35.4	91	35.4	114	35.4	79	35.4	88
	35.5	75	35.5	67	35.5	77	35.5	79		35.5	84	35.5	88	35.5	93	35.5	79
	35.6	82	35.6	68	35.6	81	35.6	65		35.6	102	35.6	84	35.6	83	35.6	65
	35.7	63	35.7	69	35.7	69	35.7	63		35.7	102	35.7	88	35.7	89	35.7	63
	35.8	59	35.8	76	35.8	71	35.8	78		35.8	101	35.8	98	35.8	94	35.8	78
	35.9	57	35.9	56	35.9	66	35.9	65		35.9	117	35.9	94	35.9	90	35.9	65
	36	59	36	66	36	67	36	76		36	83	36	90	36	91	36	76
	36.1	61	36.1	52	36.1	65	36.1	71		36.1	103	36.1	78	36.1	94	36.1	71
	36.2	57	36.2	75	36.2	77	36.2	61		36.2	104	36.2	69	36.2	67	36.2	61
	36.3	71	36.3	49	36.3	62	36.3	97		36.3	74	36.3	85	36.3	89	36.3	97
	36.4	58	36.4	65	36.4	74	36.4	60		36.4	67	36.4	84	36.4	66	36.4	60
	36.5	68	36.5	62	36.5	59	36.5	61		36.5	86	36.5	87	36.5	85	36.5	61
	36.6	42	36.6	60	36.6	61	36.6	71		36.6	109	36.6	119	36.6	93	36.6	71
	36.7	75	36.7	65	36.7	80	36.7	84		36.7	104	36.7	93	36.7	93	36.7	84
	36.8	69	36.8	58	36.8	68	36.8	73		36.8	92	36.8	102	36.8	102	36.8	73
	36.9	63	36.9	66	36.9	91	36.9	76		36.9	85	36.9	98	36.9	97	36.9	76
	37	65	37	69	37	57	37	71		37	112	37	95	37	83	37	71
	37.1	72	37.1	53	37.1	81	37.1	80		37.1	115	37.1	145	37.1	111	37.1	80
	37.2	68	37.2	68	37.2	103	37.2	126		37.2	136	37.2	158	37.2	138	37.2	126
	37.3	59	37.3	64	37.3	96	37.3	119		37.3	128	37.3	147	37.3	132	37.3	119
	37.4	74	37.4	66	37.4	84	37.4	84		37.4	95	37.4	107	37.4	91	37.4	84
	37.5	69	37.5	53	37.5	66	37.5	57		37.5	84	37.5	80	37.5	84	37.5	57
	37.6	70	37.6	53	37.6	68	37.6	74		37.6	67	37.6	84	37.6	82	37.6	74
	37.7	63	37.7	83	37.7	64	37.7	58		37.7	74	37.7	74	37.7	72	37.7	58
	37.8	59	37.8	70	37.8	64	37.8	60		37.8	71	37.8	94	37.8	88	37.8	60
	37.9	57	37.9	67	37.9	65	37.9	63		37.9	114	37.9	75	37.9	89	37.9	63
	38	71	38	55	38	73	38	61		38	80	38	75	38	88	38	61
	38.1	60	38.1	60	38.1	55	38.1	70		38.1	81	38.1	64	38.1	65	38.1	70
	38.2	59	38.2	53	38.2	59	38.2	60		38.2	87	38.2	82	38.2	68	38.2	60
	38.3	57	38.3	43	38.3	54	38.3	57		38.3	73	38.3	65	38.3	84	38.3	57
	38.4	69	38.4	72	38.4	66	38.4	53		38.4	95	38.4	72	38.4	63	38.4	53
	38.5	58	38.5	75	38.5	57	38.5	72		38.5	81	38.5	71	38.5	70	38.5	72
	38.6	53	38.6	67	38.6	71	38.6	75		38.6	76	38.6	81	38.6	70	38.6	75
	38.7	61	38.7	75	38.7	69	38.7	69		38.7	80	38.7	67	38.7	63	38.7	69
	38.8	74	38.8	66	38.8	61	38.8	71		38.8	77	38.8	84	38.8	87	38.8	71
	38.9	68	38.9	66	38.9	60	38.9	65		38.9	87	38.9	74	38.9	71	38.9	65
	39	63	39	57	39	61	39	71		39	77	39	63	39	91	39	71
	39.1	67	39.1	63	39.1	58	39.1	64		39.1	76	39.1	71	39.1	58	39.1	64
	39.2	54	39.2	54	39.2	58	39.2	60		39.2	69	39.2	78	39.2	76	39.2	60
	39.3	63	39.3	62	39.3	72	39.3	53		39.3	74	39.3	77	39.3	66	39.3	53
	39.4	59	39.4	54	39.4	67	39.4	67		39.4	91	39.4	90	39.4	74	39.4	67
	39.5	64	39.5	62	39.5	71	39.5	63		39.5	98	39.5	65	39.5	89	39.5	63
	39.6	73	39.6	73	39.6	53	39.6	80		39.6	89	39.6	87	39.6	90	39.6	80
	39.7	63	39.7	71	39.7	72	39.7	70		39.7	84	39.7	98	39.7	74	39.7	70
	39.8	63	39.8	66	39.8	66	39.8	57		39.8	104	39.8	99	39.8	99	39.8	57
	39.9	70	39.9	70	39.9	71	39.9	73		39.9	106	39.9	114	39.9	87	39.9	73
	40	83	40	83	40	62	40	76		40	133	40	120	40	144	40	76
	40.1	111	40.1	101	40.1	84	40.1	76		40.1	169	40.1	150	40.1	157	40.1	76
	40.2	188	40.2	134	40.2	86	40.2	98		40.2	230	40.2	232	40.2	203	40.2	98
	40.3	363	40.3	292	40.3	134	40.3	133		40.3	349	40.3	309	40.3	352	40.3	133
	40.4	629	40.4	514	40.4	248	40.4	245		40.4	549	40.4	544	40.4	519	40.4	245
	40.5	537	40.5	568	40.5	360	40.5	340		40.5	678	40.5	612	40.5	645	40.5	340
	40.6	259	40.6	334	40.6	429	40.6	389		40.6	696	40.6	695	40.6	615	40.6	389
	40.7	136	40.7	138	40.7	450	40.7	404		40.7	640	40.7	568	40.7	585	40.7	404
	40.8	76	40.8	88	40.8	283	40.8	245		40.8	441	40.8	400	40.8	378	40.8	245
	40.9	68	40.9	80	40.9	147	40.9	138		40.9	204	40.9	208	40.9	203	40.9	138
	41	82	41	73	41	85	41	78		41	126	41	97	41	111	41	78
	41.1	63	41.1	65	41.1	57	41.1	67		41.1	120	41.1	90	41.1	103	41.1	67
	41.2	56	41.2	68	41.2	73	41.2	80		41.2	96	41.2	101	41.2	62	41.2	80
	41.3	76	41.3	81	41.3	69	41.3	63		41.3	106	41.3	74	41.3	92	41.3	63
	41.4	61	41.4	68	41.4	93	41.4	77		41.4	97	41.4	77	41.4	64	41.4	77
	41.5	69	41.5	73	41.5	55	41.5	67		41.5	91	41.5	92	41.5	74	41.5	67
	41.6	79	41.6	63	41.6	78	41.6	61		41.6	90	41.6	79	41.6	66	41.6	61
	41.7	65	41.7	72	41.7	50	41.7	61		41.7	86	41.7	78	41.7	80	41.7	61
	41.8	65	41.8	67	41.8	51	41.8	77		41.8	85	41.8	90	41.8	86	41.8	77
	41.9	82	41.9	64	41.9	52	41.9	67		41.9	85	41.9	91	41.9	94	41.9	67
	42	59	42	88	42	62	42	70		42	114	42	88	42	92	42	70
	42.1	67	42.1	69	42.1	59	42.1	70		42.1	120	42.1	112	42.1	85	42.1	70
	42.2	60	42.2	72	42.2	65	42.2	61		42.2	139	42.2	120	42.2	99	42.2	61
	42.3	66	42.3	66	42.3	60	42.3	71		42.3	142	42.3	169	42.3	140	42.3	71
	42.4	60	42.4	62	42.4	81	42.4	89		42.4	175	42.4	182	42.4	152	42.4	89
	42.5	65	42.5	85	42.5	148	42.5	136		42.5	264	42.5	258	42.5	238	42.5	136
	42.6	98	42.6	83	42.6	212	42.6	206		42.6	373	42.6	352	42.6	358	42.6	206
	42.7	124	42.7	105	42.7	189	42.7	197		42.7	332	42.7	366	42.7	335	42.7	197
	42.8	212	42.8	170	42.8	135	42.8	148		42.8	304	42.8	317	42.8	334	42.8	148
	42.9	404	42.9	255	42.9	133	42.9	162		42.9	380	42.9	354	42.9	331	42.9	162
	43	562	43	445	43	236	43	235		43	469	43	496	43	440	43	235
	43.1	453	43.1	372	43.1	376	43.1	382		43.1	586	43.1	588	43.1	536	43.1	382
	43.2	190	43.2	221	43.2	340	43.2	322		43.2	558	43.2	550	43.2	519	43.2	322
	43.3	124	43.3	101	43.3	295	43.3	235		43.3	420	43.3	383	43.3	365	43.3	235
	43.4	78	43.4	65	43.4	131	43.4	152		43.4	209	43.4	206	43.4	176	43.4	152
	43.5	80	43.5	63	43.5	83	43.5	84		43.5	135	43.5	131	43.5	126	43.5	84
	43.6	55	43.6	71	43.6	72	43.6	80		43.6	104	43.6	98	43.6	82	43.6	80
	43.7	53	43.7	66	43.7	43	43.7	67		43.7	94	43.7	84	43.7	91	43.7	67
	43.8	48	43.8	62	43.8	65	43.8	86		43.8	94	43.8	73	43.8	71	43.8	86
	43.9	54	43.9	58	43.9	56	43.9	58		43.9	73	43.9	73	43.9	72	43.9	58
	44	59	44	66	44	67	44	55		44	77	44	68	44	62	44	55
	44.1	64	44.1	49	44.1	58	44.1	61		44.1	93	44.1	74	44.1	62	44.1	61
	44.2	69	44.2	64	44.2	50	44.2	72		44.2	86	44.2	65	44.2	72	44.2	72
	44.3	45	44.3	62	44.3	52	44.3	64		44.3	74	44.3	66	44.3	70	44.3	64
	44.4	50	44.4	49	44.4	50	44.4	60		44.4	75	44.4	74	44.4	74	44.4	60
	44.5	55	44.5	67	44.5	55	44.5	44		44.5	57	44.5	64	44.5	59	44.5	44
	44.6	47	44.6	45	44.6	46	44.6	54		44.6	71	44.6	59	44.6	54	44.6	54
	44.7	57	44.7	64	44.7	50	44.7	54		44.7	77	44.7	58	44.7	72	44.7	54
	44.8	48	44.8	45	44.8	54	44.8	46		44.8	81	44.8	71	44.8	70	44.8	46
	44.9	54	44.9	51	44.9	45	44.9	53		44.9	63	44.9	61	44.9	59	44.9	53
	45	62	45	68	45	41	45	48		45	67	45	72	45	53	45	48
	45.1	52	45.1	62	45.1	61	45.1	52		45.1	70	45.1	66	45.1	62	45.1	52
	45.2	49	45.2	56	45.2	46	45.2	58		45.2	83	45.2	62	45.2	66	45.2	58
	45.3	70	45.3	66	45.3	50	45.3	63		45.3	87	45.3	82	45.3	75	45.3	63
	45.4	72	45.4	69	45.4	38	45.4	53		45.4	85	45.4	68	45.4	82	45.4	53
	45.5	75	45.5	74	45.5	55	45.5	46		45.5	102	45.5	90	45.5	84	45.5	46
	45.6	55	45.6	52	45.6	63	45.6	86		45.6	131	45.6	116	45.6	103	45.6	86
	45.7	53	45.7	58	45.7	94	45.7	89		45.7	147	45.7	158	45.7	161	45.7	89
	45.8	46	45.8	56	45.8	82	45.8	98		45.8	128	45.8	141	45.8	139	45.8	98
	45.9	48	45.9	47	45.9	63	45.9	93		45.9	109	45.9	109	45.9	108	45.9	93
	46	47	46	46	46	59	46	56		46	78	46	79	46	76	46	56
	46.1	33	46.1	47	46.1	48	46.1	51		46.1	64	46.1	59	46.1	68	46.1	51
	46.2	43	46.2	50	46.2	47	46.2	38		46.2	69	46.2	71	46.2	56	46.2	38
	46.3	49	46.3	45	46.3	43	46.3	47		46.3	69	46.3	71	46.3	65	46.3	47
	46.4	43	46.4	43	46.4	41	46.4	59		46.4	71	46.4	65	46.4	51	46.4	59
	46.5	44	46.5	67	46.5	45	46.5	52		46.5	78	46.5	62	46.5	70	46.5	52
	46.6	57	46.6	39	46.6	52	46.6	55		46.6	64	46.6	46	46.6	63	46.6	55
	46.7	49	46.7	34	46.7	30	46.7	60		46.7	60	46.7	56	46.7	57	46.7	60
	46.8	43	46.8	56	46.8	47	46.8	51		46.8	55	46.8	54	46.8	58	46.8	51
	46.9	47	46.9	52	46.9	49	46.9	43		46.9	57	46.9	59	46.9	72	46.9	43
	47	42	47	43	47	41	47	56		47	55	47	67	47	71	47	56
	47.1	50	47.1	48	47.1	44	47.1	43		47.1	69	47.1	73	47.1	52	47.1	43
	47.2	45	47.2	48	47.2	38	47.2	52		47.2	90	47.2	86	47.2	71	47.2	52
	47.3	66	47.3	48	47.3	61	47.3	71		47.3	113	47.3	104	47.3	89	47.3	71
	47.4	35	47.4	48	47.4	91	47.4	88		47.4	150	47.4	112	47.4	120	47.4	88
	47.5	55	47.5	45	47.5	92	47.5	92		47.5	118	47.5	117	47.5	127	47.5	92
	47.6	43	47.6	42	47.6	65	47.6	65		47.6	91	47.6	79	47.6	89	47.6	65
	47.7	47	47.7	45	47.7	44	47.7	53		47.7	75	47.7	74	47.7	69	47.7	53
	47.8	62	47.8	62	47.8	41	47.8	50		47.8	62	47.8	62	47.8	52	47.8	50
	47.9	52	47.9	51	47.9	34	47.9	42		47.9	53	47.9	62	47.9	50	47.9	42
	48	55	48	46	48	40	48	46		48	75	48	48	48	50	48	46
	48.1	46	48.1	57	48.1	48	48.1	63		48.1	67	48.1	45	48.1	59	48.1	63
	48.2	30	48.2	42	48.2	37	48.2	53		48.2	74	48.2	57	48.2	46	48.2	53
	48.3	43	48.3	45	48.3	32	48.3	47		48.3	54	48.3	56	48.3	57	48.3	47
	48.4	39	48.4	37	48.4	36	48.4	40		48.4	62	48.4	57	48.4	57	48.4	40
	48.5	54	48.5	45	48.5	38	48.5	54		48.5	56	48.5	59	48.5	48	48.5	54
	48.6	46	48.6	43	48.6	51	48.6	53		48.6	54	48.6	70	48.6	51	48.6	53
	48.7	54	48.7	47	48.7	48	48.7	52		48.7	58	48.7	53	48.7	56	48.7	52
	48.8	38	48.8	45	48.8	37	48.8	48		48.8	55	48.8	59	48.8	57	48.8	48
	48.9	42	48.9	44	48.9	36	48.9	48		48.9	66	48.9	64	48.9	36	48.9	48
	49	51	49	34	49	42	49	49		49	57	49	43	49	50	49	49
	49.1	52	49.1	34	49.1	35	49.1	46		49.1	48	49.1	36	49.1	48	49.1	46
	49.2	47	49.2	42	49.2	37	49.2	53		49.2	60	49.2	51	49.2	44	49.2	53
	49.3	52	49.3	51	49.3	37	49.3	37		49.3	54	49.3	54	49.3	55	49.3	37
	49.4	56	49.4	41	49.4	49	49.4	52		49.4	53	49.4	61	49.4	64	49.4	52
	49.5	50	49.5	40	49.5	37	49.5	45		49.5	58	49.5	51	49.5	41	49.5	45
	49.6	49	49.6	46	49.6	37	49.6	67		49.6	57	49.6	53	49.6	34	49.6	67
	49.7	43	49.7	38	49.7	37	49.7	54		49.7	61	49.7	60	49.7	55	49.7	54
	49.8	62	49.8	58	49.8	37	49.8	54		49.8	79	49.8	64	49.8	63	49.8	54
	49.9	100	49.9	75	49.9	39	49.9	63		49.9	84	49.9	85	49.9	80	49.9	63
	50	146	50	90	50	68	50	65		50	114	50	112	50	114	50	65
	50.1	182	50.1	138	50.1	92	50.1	87		50.1	187	50.1	148	50.1	163	50.1	87
	50.2	109	50.2	131	50.2	169	50.2	125		50.2	221	50.2	211	50.2	229	50.2	125
	50.3	80	50.3	79	50.3	132	50.3	139		50.3	255	50.3	229	50.3	221	50.3	139
	50.4	56	50.4	61	50.4	98	50.4	107		50.4	154	50.4	139	50.4	125	50.4	107
	50.5	43	50.5	72	50.5	61	50.5	65		50.5	72	50.5	79	50.5	84	50.5	65
	50.6	44	50.6	57	50.6	47	50.6	57		50.6	62	50.6	56	50.6	72	50.6	57
	50.7	47	50.7	36	50.7	42	50.7	69		50.7	61	50.7	62	50.7	65	50.7	69
	50.8	54	50.8	56	50.8	47	50.8	58		50.8	54	50.8	52	50.8	52	50.8	58
	50.9	31	50.9	46	50.9	48	50.9	43		50.9	63	50.9	47	50.9	60	50.9	43
	51	42	51	47	51	38	51	67		51	50	51	54	51	42	51	67
	51.1	34	51.1	55	51.1	45	51.1	44		51.1	57	51.1	49	51.1	49	51.1	44
	51.2	47	51.2	34	51.2	56	51.2	39		51.2	70	51.2	39	51.2	55	51.2	39
	51.3	43	51.3	48	51.3	41	51.3	35		51.3	52	51.3	54	51.3	54	51.3	35
	51.4	50	51.4	61	51.4	28	51.4	54		51.4	50	51.4	52	51.4	41	51.4	54
	51.5	36	51.5	41	51.5	25	51.5	48		51.5	69	51.5	52	51.5	50	51.5	48
	51.6	44	51.6	41	51.6	46	51.6	36		51.6	53	51.6	41	51.6	60	51.6	36
	51.7	40	51.7	38	51.7	25	51.7	48		51.7	73	51.7	52	51.7	53	51.7	48
	51.8	52	51.8	50	51.8	52	51.8	46		51.8	64	51.8	54	51.8	52	51.8	46
	51.9	48	51.9	46	51.9	49	51.9	57		51.9	73	51.9	77	51.9	78	51.9	57
	52	43	52	41	52	52	52	49		52	98	52	68	52	92	52	49
	52.1	94	52.1	69	52.1	56	52.1	62		52.1	105	52.1	106	52.1	109	52.1	62
	52.2	134	52.2	96	52.2	65	52.2	73		52.2	104	52.2	95	52.2	103	52.2	73
	52.3	139	52.3	125	52.3	63	52.3	81		52.3	106	52.3	118	52.3	98	52.3	81
	52.4	94	52.4	108	52.4	69	52.4	81		52.4	127	52.4	123	52.4	143	52.4	81
	52.5	71	52.5	76	52.5	83	52.5	88		52.5	150	52.5	146	52.5	150	52.5	88
	52.6	37	52.6	54	52.6	103	52.6	106		52.6	167	52.6	146	52.6	163	52.6	106
	52.7	40	52.7	38	52.7	87	52.7	95		52.7	145	52.7	135	52.7	109	52.7	95
	52.8	35	52.8	42	52.8	51	52.8	63		52.8	103	52.8	89	52.8	88	52.8	63
	52.9	55	52.9	32	52.9	42	52.9	46		52.9	55	52.9	54	52.9	47	52.9	46
	53	33	53	34	53	43	53	42		53	47	53	53	53	49	53	42
	53.1	43	53.1	39	53.1	35	53.1	36		53.1	55	53.1	53	53.1	37	53.1	36
	53.2	35	53.2	46	53.2	38	53.2	34		53.2	40	53.2	61	53.2	41	53.2	34
	53.3	29	53.3	40	53.3	30	53.3	50		53.3	42	53.3	54	53.3	47	53.3	50
	53.4	36	53.4	38	53.4	30	53.4	46		53.4	43	53.4	50	53.4	35	53.4	46
	53.5	36	53.5	40	53.5	32	53.5	43		53.5	36	53.5	47	53.5	36	53.5	43
	53.6	39	53.6	53	53.6	30	53.6	42		53.6	57	53.6	37	53.6	38	53.6	42
	53.7	41	53.7	37	53.7	44	53.7	43		53.7	51	53.7	60	53.7	57	53.7	43
	53.8	38	53.8	48	53.8	33	53.8	36		53.8	37	53.8	37	53.8	45	53.8	36
	53.9	44	53.9	46	53.9	21	53.9	35		53.9	52	53.9	44	53.9	38	53.9	35
	54	47	54	48	54	37	54	38		54	39	54	39	54	50	54	38
	54.1	34	54.1	41	54.1	25	54.1	37		54.1	57	54.1	47	54.1	54	54.1	37
	54.2	53	54.2	34	54.2	41	54.2	55		54.2	59	54.2	53	54.2	41	54.2	55
	54.3	66	54.3	62	54.3	29	54.3	39		54.3	69	54.3	68	54.3	67	54.3	39
	54.4	85	54.4	78	54.4	42	54.4	57		54.4	99	54.4	72	54.4	77	54.4	57
	54.5	61	54.5	63	54.5	58	54.5	69		54.5	100	54.5	93	54.5	108	54.5	69
	54.6	58	54.6	69	54.6	70	54.6	66		54.6	127	54.6	109	54.6	98	54.6	66
	54.7	32	54.7	27	54.7	57	54.7	67		54.7	106	54.7	97	54.7	102	54.7	67
	54.8	42	54.8	39	54.8	52	54.8	55		54.8	89	54.8	64	54.8	60	54.8	55
	54.9	36	54.9	37	54.9	47	54.9	47		54.9	49	54.9	59	54.9	50	54.9	47
	55	36	55	37	55	41	55	46		55	51	55	41	55	51	55	46
	55.1	38	55.1	31	55.1	46	55.1	49		55.1	42	55.1	33	55.1	49	55.1	49
	55.2	42	55.2	41	55.2	28	55.2	33		55.2	51	55.2	47	55.2	46	55.2	33
	55.3	44	55.3	23	55.3	29	55.3	49		55.3	42	55.3	48	55.3	48	55.3	49
	55.4	38	55.4	33	55.4	43	55.4	44		55.4	47	55.4	46	55.4	35	55.4	44
	55.5	36	55.5	33	55.5	31	55.5	40		55.5	37	55.5	48	55.5	43	55.5	40
	55.6	39	55.6	37	55.6	41	55.6	32		55.6	36	55.6	51	55.6	43	55.6	32
	55.7	35	55.7	36	55.7	32	55.7	35		55.7	64	55.7	49	55.7	50	55.7	35
	55.8	36	55.8	42	55.8	29	55.8	51		55.8	45	55.8	42	55.8	54	55.8	51
	55.9	33	55.9	28	55.9	31	55.9	41		55.9	60	55.9	56	55.9	64	55.9	41
	56	40	56	37	56	37	56	45		56	58	56	71	56	59	56	45
	56.1	34	56.1	27	56.1	47	56.1	54		56.1	78	56.1	75	56.1	74	56.1	54
	56.2	39	56.2	34	56.2	47	56.2	55		56.2	87	56.2	74	56.2	67	56.2	55
	56.3	31	56.3	26	56.3	55	56.3	54		56.3	64	56.3	66	56.3	66	56.3	54
	56.4	34	56.4	32	56.4	33	56.4	50		56.4	56	56.4	48	56.4	59	56.4	50
	56.5	34	56.5	36	56.5	37	56.5	39		56.5	41	56.5	42	56.5	33	56.5	39
	56.6	33	56.6	42	56.6	31	56.6	34		56.6	55	56.6	37	56.6	43	56.6	34
	56.7	27	56.7	40	56.7	36	56.7	49		56.7	43	56.7	50	56.7	41	56.7	49
	56.8	34	56.8	40	56.8	28	56.8	37		56.8	32	56.8	39	56.8	42	56.8	37
	56.9	22	56.9	48	56.9	34	56.9	54		56.9	56	56.9	36	56.9	44	56.9	54
	57	35	57	38	57	24	57	32		57	55	57	41	57	24	57	32
	57.1	34	57.1	32	57.1	30	57.1	46		57.1	40	57.1	44	57.1	38	57.1	46
	57.2	39	57.2	39	57.2	28	57.2	44		57.2	39	57.2	39	57.2	36	57.2	44
	57.3	40	57.3	30	57.3	38	57.3	44		57.3	53	57.3	38	57.3	40	57.3	44
	57.4	29	57.4	31	57.4	25	57.4	41		57.4	49	57.4	31	57.4	33	57.4	41
	57.5	32	57.5	38	57.5	33	57.5	50		57.5	40	57.5	31	57.5	43	57.5	50
	57.6	33	57.6	36	57.6	28	57.6	42		57.6	57	57.6	30	57.6	38	57.6	42
	57.7	42	57.7	38	57.7	21	57.7	35		57.7	44	57.7	42	57.7	42	57.7	35
	57.8	40	57.8	23	57.8	29	57.8	40		57.8	55	57.8	40	57.8	30	57.8	40
	57.9	38	57.9	40	57.9	43	57.9	41		57.9	39	57.9	27	57.9	45	57.9	41
	58	43	58	35	58	21	58	37		58	39	58	42	58	51	58	37
	58.1	44	58.1	37	58.1	20	58.1	41		58.1	37	58.1	45	58.1	44	58.1	41
	58.2	47	58.2	31	58.2	27	58.2	37		58.2	44	58.2	44	58.2	44	58.2	37
	58.3	53	58.3	44	58.3	40	58.3	55		58.3	46	58.3	43	58.3	45	58.3	55
	58.4	68	58.4	57	58.4	31	58.4	48		58.4	51	58.4	34	58.4	42	58.4	48
	58.5	66	58.5	67	58.5	34	58.5	42		58.5	46	58.5	44	58.5	33	58.5	42
	58.6	77	58.6	75	58.6	36	58.6	41		58.6	52	58.6	43	58.6	53	58.6	41
	58.7	66	58.7	56	58.7	38	58.7	44		58.7	71	58.7	59	58.7	58	58.7	44
	58.8	40	58.8	52	58.8	44	58.8	58		58.8	111	58.8	77	58.8	76	58.8	58
	58.9	45	58.9	23	58.9	81	58.9	80		58.9	99	58.9	88	58.9	96	58.9	80
	59	45	59	34	59	62	59	69		59	85	59	95	59	80	59	69
	59.1	34	59.1	35	59.1	41	59.1	62		59.1	75	59.1	62	59.1	69	59.1	62
	59.2	26	59.2	40	59.2	30	59.2	50		59.2	64	59.2	52	59.2	46	59.2	50
	59.3	35	59.3	30	59.3	25	59.3	28		59.3	52	59.3	47	59.3	46	59.3	28
	59.4	38	59.4	33	59.4	25	59.4	49		59.4	61	59.4	42	59.4	45	59.4	49
	59.5	34	59.5	28	59.5	27	59.5	33		59.5	45	59.5	37	59.5	42	59.5	33
	59.6	26	59.6	41	59.6	33	59.6	60		59.6	54	59.6	45	59.6	45	59.6	60
	59.7	33	59.7	40	59.7	30	59.7	35		59.7	53	59.7	38	59.7	35	59.7	35
	59.8	43	59.8	41	59.8	27	59.8	43		59.8	38	59.8	50	59.8	36	59.8	43
	59.9	38	59.9	38	59.9	40	59.9	43		59.9	45	59.9	39	59.9	43	59.9	43
	60	28	60	36	60	25	60	42		60	39	60	39	60	39	60	42
