# Supplementary material for: Bio-inspired vertebral design for scalable and flexible perovskite solar cells
Source: Nat Commun. 2020 Jun 15;11:3016. doi: 10.1038/s41467-020-16831-3 (PMC7295992; doi:10.1038/s41467-020-16831-3)
Supplement: Supplementary file 11 — Source Data [file 41467_2020_16831_MOESM11_ESM.zip › source data/Supplementary Tab.1.xlsx]

## Sheet: Sheet1
Supplementary Tab.1
	Time (s)	PEDOT:EVA	PEDOT:PSS
	0	93.4	32.5
	10	93.2	32.3
	20	92.6	32.2
	30	93.1	32.1
	40	93	31.2
	50	92.5	30.5
	60	93.1	29.8
	70	93.2	29.4
	80	92.8	28.2
	90	93.2	28
	100	93.1	27.6
	150	93	25.3
	200	92.8	23.1
	250	93.2	20.3
	300	93.2	17.5
	350	92.9	15.3
	400	93.1	13.2
