# Supplementary material for: Bio-inspired vertebral design for scalable and flexible perovskite solar cells
Source: Nat Commun. 2020 Jun 15;11:3016. doi: 10.1038/s41467-020-16831-3 (PMC7295992; doi:10.1038/s41467-020-16831-3)
Supplement: Supplementary file 11 — Source Data [file 41467_2020_16831_MOESM11_ESM.zip › source data/Supplementary Tab.10.xlsx]

## Sheet: Sheet1
Supplementary Tab.10
	Structure	PCE (%)	Bending cycles/bending radius	Residual PCE (%)	Journal
	PET/ITO/E-SnO2/PVK/Spiro-OMeTAD/Au	18.28	500 cycles/7 mm	16.84	Nat. Commun.
	PET/ITO/SnO2/PVK/C60-SAM/PVK/ Spiro-OMeTAD/Au	17.96	340 cycles/5 mm	14.3	Nano Energy
	PEN/ITO/SnO2/PVK/Spiro-OMeTAD/Au	19.38	500 cycles/10 mm	17.83	Adv. Funct. Mater.
	Cellophane/OMO/CPTA/PVK/Spiro-OMeTAD/Au	13	1000 cycles/1 mm	12.45	Sol. Energy
	PET/ITO/SnO2/C60-SAM/PVK/Spiro-OMeTAD/Au	17.43	1000 cycles/10 mm	13.28	ACS Energy Lett.
	PES/Graphene/NiOx/PVK/PCBM/AZO/Ag/AZO	14	1000 cycles/1.5%	12.6	Nano Energy
	MgF2/PET/ITO/Nb2O5/Spiro-OMeTAD/Au	18.4	5000 cycles/4 mm	15.2	Adv. Mater.
	PET/ITO/SnO­2/PVK/Spiro-OMeTAD/Au	15.22(30 cm2)	1800 cycles/-	10.66	Nat. Commun.
	PEN/ITO/WB-SnO2/PVK/Spiro-OMeTAD/Ag	18	1000 cycles/3 mm	10.98	Adv. Funct. Mater.
	PEN/ITO/SnO2/PVK/Spiro-OMeTAD/Ag	19.51	6000 cycles/8 mm	18.53	Adv. Energy Mater.
	PET/ITO/NiOx/PVK/Bis-C60/Ag	14.53	100 cycles/-	11.62	ACS Nano
	PEN/ITO/HT-SnO2/PVK/PCBM/Ag	17.3	1000 cycles/14 mm	15.57	Adv. Funct. Mater.
	PET/ITO/NC-PEDOT:PSS/PVKPCBM/Ag	12.32(1 cm2)	1000 cycles/2 mm	11.46	Adv. Mater.
	PET/ITO/NiOx/PVK/PCBM/BCP/Ag	15.12	5000 cycles/2.5 mm	12.85	Adv. Funct. Mater.
	PET/PEDOT:PSS:CFE/PVK/PCBM/BCP/Ag	19	5000 cycles/3 mm	16.15	Joule
	PET/ITO/PEDOT:EVA/PVK/PCBM/Ag	19.87(1 cm2)	7000 cycles/3 mm	17.09	This work
