# Supplementary material for: Bio-inspired vertebral design for scalable and flexible perovskite solar cells
Source: Nat Commun. 2020 Jun 15;11:3016. doi: 10.1038/s41467-020-16831-3 (PMC7295992; doi:10.1038/s41467-020-16831-3)
Supplement: Supplementary file 11 — Source Data [file 41467_2020_16831_MOESM11_ESM.zip › source data/Supplementary Tab.11.xlsx]

## Sheet: Sheet1
Supplementary Tab.11
	Samples	Sheet resistance (ohm/sq)
	PEDOT:EVA	43.23 ± 7.43
	PEDOT:PSS	-
	Glass/ITO	8.45 ± 0.76
	Glass/ITO/PEDOT:PSS	463.43 ± 12.23
	Glass/ITO/PEDOT:EVA	12.33 ± 1.29
	PET/ITO	13.82 ± 1.22
	PET/ITO/PEDOT:PSS	682.12 ± 18.23
	PET/ITO/PEDOT:EVA	18.47 ± 1.45
