# Supplementary material for: Bio-inspired vertebral design for scalable and flexible perovskite solar cells
Source: Nat Commun. 2020 Jun 15;11:3016. doi: 10.1038/s41467-020-16831-3 (PMC7295992; doi:10.1038/s41467-020-16831-3)
Supplement: Supplementary file 11 — Source Data [file 41467_2020_16831_MOESM11_ESM.zip › source data/Supplementary Tab.12.xlsx]

## Sheet: Sheet1
Supplementary Tab.12
	Materials	Thickness	Young's modulus	Density	Poisson's ratio
		(μm)	(Mpa)	(ρ, g cm-3)
	ITO	0.185	840	6.8	0.25
	PEDOT:PSS	0.035	471	1.39	0.32
	PVK	0.35	843	4.1	0.27
	PC61BM	0.06	385	1.6	0.36
	Ag	0.1	11435	10.5	0.38
