# Supplementary material for: Bio-inspired vertebral design for scalable and flexible perovskite solar cells
Source: Nat Commun. 2020 Jun 15;11:3016. doi: 10.1038/s41467-020-16831-3 (PMC7295992; doi:10.1038/s41467-020-16831-3)
Supplement: Supplementary file 11 — Source Data [file 41467_2020_16831_MOESM11_ESM.zip › source data/Supplementary Tab.2.xlsx]

## Sheet: Sheet1
Supplementary Tab.2
	HTLs	Fast phase lifetime (τ1)	Slow phase lifetime (τ2)
	PEDOT:EVA	9.8 ns	544.1 ns
	PEDOT:PSS	14.6 ns	994.5 ns
