# Supplementary material for: Bio-inspired vertebral design for scalable and flexible perovskite solar cells
Source: Nat Commun. 2020 Jun 15;11:3016. doi: 10.1038/s41467-020-16831-3 (PMC7295992; doi:10.1038/s41467-020-16831-3)
Supplement: Supplementary file 11 — Source Data [file 41467_2020_16831_MOESM11_ESM.zip › source data/Supplementary Tab.3.xlsx]

## Sheet: Sheet1
Supplementary Tab.3
	Devicea)		Jsc (mA cm-2)	Voc (V)	FF	PCE (%)
	Reference	Reverse	21.32	1.02	0.81	17.61
		Forward	21.31	1	0.77	16.34
		Average	21.12 ± 0.44	1.01 ± 0.01	0.77 ± 0.03	16.43 ± 1.02
	PEDOT:EVA	Reverse	22.91	1.18	0.82	22.16
		Forward	22.9	1.18	0.81	21.95
		Average	22.84 ± 0.21	1.18 ± 0.01	0.80 ± 0.01	21.56 ± 0.45
