# Supplementary material for: Bio-inspired vertebral design for scalable and flexible perovskite solar cells
Source: Nat Commun. 2020 Jun 15;11:3016. doi: 10.1038/s41467-020-16831-3 (PMC7295992; doi:10.1038/s41467-020-16831-3)
Supplement: Supplementary file 11 — Source Data [file 41467_2020_16831_MOESM11_ESM.zip › source data/Supplementary Tab.4.xlsx]

## Sheet: Sheet1
Supplementary Tab.4
	Constant	Moving speed (mm/s)	Film thickness (nm)	PCE (%)
	Meniscus spacing	5	211 ± 17.1	16.11 ± 0.51
	(50 mm)	6	233 ± 17.7	16.52 ± 0.28
	VASP pressure (20 Pa)	7	259 ± 18.4	17.62 ± 0.32
		8	293 ± 16.7	18.01 ± 0.35
		9	323 ± 17.3	18.53 ± 0.23
		10	355 ± 17.5	19.51 ± 0.21
		12	386 ± 16.8	18.83 ± 0.24
		14	417 ± 17.2	18.21 ± 0.32
		16	440 ± 18.3	17.45 ± 0.31
		18	475 ± 20.1	16.76 ± 0.27
		20	512 ± 18.6	15.42 ± 0.42
	Constant	Moving spacing (μm)	Film thickness (nm)	PCE (%)
	Meniscus moving speed (10 mm/s)	10	52 ± 5.2	5.22 ± 1.21
	VASP pressure (20 Pa)	20	150 ± 9.4	12.12 ± 0.79
		30	244 ± 10.3	16.21 ± 0.85
		40	301 ± 11.3	17.83 ± 0.29
		50	352 ± 10.6	19.35 ± 0.37
		70	431 ± 17.3	18.23 ± 0.33
		90	492 ± 24.5	16.65 ± 0.44
		110	525 ± 36.4	14.23 ± 1.21
		130	629 ± 40.2	11.34 ± 2.32
	Constant	Pressure (Pa)	Film thickness (nm)	PCE (%)
	Meniscus spacing (50 mm)	10	324 ± 6.7	18.51 ± 0.34
	Meniscus moving speed (10 mm/s)	20	342 ± 7.6	19.12 ± 0.36
		50	345 ± 6.5	18.41 ± 0.51
		80	364 ± 9.4	18.12 ± 0.44
		110	361 ± 10.5	18.01 ± 0.46
		150	367 ± 9.7	17.45 ± 0.62
		300	375 ± 11.4	17.26 ± 0.71
		500	381 ± 10.9	16.21 ± 1.22
		700	392 ± 12.6	15.23 ± 1.34
		900	394 ± 11.0	14.21 ± 1.65
		1100	401 ± 13.1	13.02 ± 2.01
