# Supplementary material for: Bio-inspired vertebral design for scalable and flexible perovskite solar cells
Source: Nat Commun. 2020 Jun 15;11:3016. doi: 10.1038/s41467-020-16831-3 (PMC7295992; doi:10.1038/s41467-020-16831-3)
Supplement: Supplementary file 11 — Source Data [file 41467_2020_16831_MOESM11_ESM.zip › source data/Supplementary Tab.5.xlsx]

## Sheet: Sheet1
Supplementary Tab.5
	Sample	Hole mobility (cm2V-1s-1)
	PEDOT:PSS	9.35 × 10-5
	PEDOT:PSS:EVA	1.19 × 10-4
