# Supplementary material for: Bio-inspired vertebral design for scalable and flexible perovskite solar cells
Source: Nat Commun. 2020 Jun 15;11:3016. doi: 10.1038/s41467-020-16831-3 (PMC7295992; doi:10.1038/s41467-020-16831-3)
Supplement: Supplementary file 11 — Source Data [file 41467_2020_16831_MOESM11_ESM.zip › source data/Supplementary Tab.6.xlsx]

## Sheet: Sheet1
Supplementary Tab.6
	Sample	Voc	Jsc	FF	PCE	Sample	Voc	Jsc	FF	PCE
	No.	(V)	(mA cm-2)		(%)	No.	(V)	(mA cm-2)		(%)
	1	1.18	20.53	0.8	19.38	26	1.18	21.02	0.8	19.84
	2	1.18	21.2	0.79	19.76	27	1.18	20.86	0.8	19.69
	3	1.17	21.14	0.8	19.78	28	1.16	20.17	0.82	19.18
	4	1.18	20.31	0.82	19.65	29	1.17	20.45	0.8	19.14
	5	1.17	20.68	0.8	19.35	30	1.18	20.41	0.79	19.02
	6	1.17	21.1	0.79	19.5	31	1.18	20.44	0.81	19.53
	7	1.17	20.71	0.82	19.86	32	1.18	20.32	0.81	19.42
	8	1.18	20.77	0.81	19.85	33	1.18	20.59	0.81	19.67
	9	1.18	20.65	0.81	19.73	34	1.18	21.11	0.8	19.91
	10	1.18	20.44	0.81	19.53	35	1.17	21.01	0.8	19.66
	11	1.18	20.73	0.8	19.56	36	1.17	21.44	0.78	19.56
	12	1.17	20.48	0.8	19.16	37	1.17	21.12	0.77	19.02
	13	1.18	20.65	0.81	19.73	38	1.18	20.54	0.82	19.87
	14	1.18	20.78	0.81	19.86	39	1.17	20.26	0.81	19.2
	15	1.18	20.27	0.8	19.13	40	1.18	20.61	0.79	19.2
	16	1.18	20.24	0.81	19.34	41	1.18	20.98	0.8	19.8
	17	1.16	20.86	0.8	19.35	42	1.17	20.19	0.81	19.13
	18	1.17	20.68	0.82	19.84	43	1.18	20.32	0.81	19.42
	19	1.17	21.06	0.79	19.46	44	1.15	20.76	0.81	19.33
	20	1.18	21.21	0.77	19.27	45	1.18	21.24	0.79	19.79
	21	1.17	20.6	0.79	19.04	46	1.17	20.78	0.81	19.69
	22	1.18	20.72	0.79	19.29	47	1.18	20.35	0.81	19.45
	23	1.16	20.99	0.79	19.23	48	1.17	21.14	0.78	19.29
	24	1.18	21.01	0.8	19.83	49	1.18	21.12	0.8	19.82
	25	1.18	21.13	0.8	19.91	50	1.18	20.21	0.79	18.83
