# Supplementary material for: Bio-inspired vertebral design for scalable and flexible perovskite solar cells
Source: Nat Commun. 2020 Jun 15;11:3016. doi: 10.1038/s41467-020-16831-3 (PMC7295992; doi:10.1038/s41467-020-16831-3)
Supplement: Supplementary file 11 — Source Data [file 41467_2020_16831_MOESM11_ESM.zip › source data/Supplementary Tab.7.xlsx]

## Sheet: Sheet1
Supplementary Tab.7
	Sample	Voc	Jsc	FF	PCE	Sample	Voc	Jsc	FF	PCE
	No.	(V)	(mA cm-2)		(%)	No.	(V)	(mA cm-2)		(%)
	1	4.7	4.83	0.65	14.75	26	4.7	4.87	0.62	14.19
	2	4.71	4.93	0.65	15.09	27	4.71	4.89	0.66	15.2
	3	4.67	4.93	0.68	15.65	28	4.73	4.83	0.64	14.62
	4	4.7	4.79	0.7	15.75	29	4.71	4.88	0.63	14.48
	5	4.7	4.91	0.61	14.07	30	4.67	4.88	0.65	14.81
	6	4.72	4.78	0.62	13.98	31	4.69	4.79	0.64	14.37
	7	4.7	4.83	0.67	15.2	32	4.69	4.91	0.64	14.73
	8	4.72	4.92	0.62	14.39	33	4.67	4.79	0.66	14.76
	9	4.68	4.81	0.63	14.18	34	4.69	4.87	0.65	14.84
	10	4.73	4.91	0.61	14.16	35	4.68	4.89	0.66	15.1
	11	4.73	4.85	0.68	15.59	36	4.71	4.81	0.66	14.95
	12	4.68	4.91	0.63	14.47	37	4.7	4.79	0.63	14.18
	13	4.7	4.77	0.67	15.02	38	4.71	4.91	0.61	14.1
	14	4.7	4.93	0.63	14.59	39	4.69	4.88	0.66	15.1
	15	4.67	4.91	0.64	14.67	40	4.7	4.81	0.66	14.92
	16	4.69	4.91	0.66	15.19	41	4.73	4.83	0.66	15.07
	17	4.73	4.84	0.66	15.1	42	4.7	4.88	0.64	14.67
	18	4.71	4.93	0.63	14.62	43	4.68	4.94	0.65	15.02
	19	4.68	4.93	0.65	14.99	44	4.68	4.89	0.65	14.87
	20	4.68	4.81	0.65	14.63	45	4.71	4.84	0.64	14.58
	21	4.7	4.93	0.67	15.52	46	4.7	4.9	0.63	14.5
	22	4.69	4.94	0.63	14.59	47	4.73	4.78	0.61	13.79
	23	4.71	4.87	0.65	14.9	48	4.66	4.94	0.64	14.73
	24	4.68	4.83	0.65	14.69	49	4.67	4.78	0.63	14.06
	25	4.73	4.91	0.64	14.86	50	4.69	4.8	0.65	14.63
