# Supplementary material for: Bio-inspired vertebral design for scalable and flexible perovskite solar cells
Source: Nat Commun. 2020 Jun 15;11:3016. doi: 10.1038/s41467-020-16831-3 (PMC7295992; doi:10.1038/s41467-020-16831-3)
Supplement: Supplementary file 11 — Source Data [file 41467_2020_16831_MOESM11_ESM.zip › source data/Supplementary Tab.8.xlsx]

## Sheet: Sheet1
Supplementary Tab.8
	Materials	Thickness (nm)	Young’s modules (Mpa)	Density (ρ, g cm-3)	Poisson’s ratio
	ITO/PEDOT:EVA	45	139	1.34	0.33
	ITO/PEDOT:PSS	45	258	1.41	0.35
