# Supplementary material for: Bio-inspired vertebral design for scalable and flexible perovskite solar cells
Source: Nat Commun. 2020 Jun 15;11:3016. doi: 10.1038/s41467-020-16831-3 (PMC7295992; doi:10.1038/s41467-020-16831-3)
Supplement: Supplementary file 11 — Source Data [file 41467_2020_16831_MOESM11_ESM.zip › source data/Table.1.xlsx]

## Sheet: Table.1
Table 1
	Device		Jsc (mA cm-2)	Voc (V)	FF	PCE (%)
	Reference a)	Reverse	19.61	1	0.73	14.3
		Forward	19.46	1	0.7	13.63
		Average	19.40 ± 0.26	1.00 ± 0.01	0.68 ± 0.06	13.21 ± 1.12
	PEDOT:EVA a)	Reverse	21.26	1.18	0.79	19.87
		Forward	21.24	1.18	0.78	19.61
		Average	21.21 ± 0.05	1.18 ± 0.01	0.78 ± 0.02	19.52 ± 0.21
	PSMs b)	Actual area	4.92 ± 0.14	4.72 ± 0.01	0.65 ± 0.15	15.01 ± 0.18
		Effectual area	5.34 ± 0.18	4.73 ± 0.01	0.68 ± 0.21	17.20± 0.35
